# Supplementary material for: Light Quality Modulates Plant Cold Response and Freezing Tolerance
Source: Front Plant Sci. 2022 Jun 9;13:887103. doi: 10.3389/fpls.2022.887103 (PMC9221075; doi:10.3389/fpls.2022.887103)
Supplement: Supplementary file 3 [file Table_2.XLSX]

## Sheet: S2
Supplementary material S3. List of primers
Accession number	Gene	Forward primer sequence (5’-3’)	Reverse primer sequence (5’-3’)	UPL probe number
AT3G18780.2	ACT2	tgggatgaaccagaaggatg	aagaatacctctcttggattgtgc	9
AT1G07920	EF1a	tccttgaggctcttgaccag	acatcctgaagtgggagacg	117
AT4G25490	CBF1	aatcccggagtcaacatgc	tctcatcttgaaaagccaacg	41
AT4G25470	CBF2	tcccggaatcaacctgtg	gaaaattcaacgcggcttc	70
AT4G25480	CBF3	cgctaaggacatccaaaagg	cgcatcacacatctcatcct	41
AT1G20440	COR47	aagcttcaccgatccaacag	tcttatcttcctctccttcaacg	143
AT5G52310	RD29A	gttactgatcccaccaaagaaga	ggagactcatcagtcacttccat	25
AT5G35750	AHK2	cccatattgtatcggtcgacat	ttgcccgtaagatgttttca	143
AT1G27320	AHK3	agatgccagaaatggatgga	atcaaagcctccccattctt	144
AT4G11140.1	CRF1	ctacgtggtcctaacgcagag	tcttcaacattctccgtcacc	63
AT4G23750.1	CRF2	gacgaattctccggcattt	tggatggctcttccttgact	9
AT5G53290.1	CRF3	ttggatactccgtttcttgaca	tgatccattggttggtcaaa	131
AT4G27950.1	CRF4	agagccaataagctggcatc	ttgtcgagaaatgtaatgtcca	133
AT2G46310.1	CRF5	tccgaaattacccctgacc	tgtgttgttgttgttgatgttt	31
AT2G27760	IPT2	aggctccttcgtcgtcaa	ccatgattcttcagatttgcttaata	151
AT3G63110	IPT3	ggtaccgcaccatctcctc	gtaattcgcggcggttaag	124
AT5G19040	IPT5	agttacagcgatgaccacca	ggcagagatctccggtagg	97
AT5G20040	IPT9	tggattgtatctgcgatggtt	tgggcctcagcgataactt	133
AT1G59940	ARR3	aggaaacaaacggaagctga	atcgaggatgtggctgagag	70
AT1G10470	ARR4	tgcttcgtattacttcctgcaa	gcagaagctttctcattatctaacc	158
AT5G62920	ARR6	gaacattttgcctcgtattgatag	cgagagttttaccggcttca	41
AT1G19050	ARR7	ccggtggagatttgactgtt	tgactttacgatccacaatactatca	137
AT2G41310	ARR8	acgttcctgcaagaatctcc	ggtttcaacttggtaagatcagc	17
AT3G57040	ARR9	acgttcctgcaagaatcagc	cagccaatcttactggtttcaa	17
AT3G16857	ARR1	gcgcacttcttaagcaggaa	tggagtatgcgtcaaagtcg	147
AT4G31920	ARR10	cttcagcgctgccaatatc	gttctccctcaacaactccaa	98
AT2G25180	ARR12	ctccacgatgaagcaggaa	aactaaaccctccatatcccaaa	65
