# Supplementary material for: Light Quality Modulates Plant Cold Response and Freezing Tolerance
Source: Front Plant Sci. 2022 Jun 9;13:887103. doi: 10.3389/fpls.2022.887103 (PMC9221075; doi:10.3389/fpls.2022.887103)
Supplement: Supplementary file 4 [file Table_3.XLSX]

## Sheet: List1
Supplementary material S4. Geographical and climatic information of original locations of analyzed accessions.
Abbreviated Name	Name	Origin	Latitude	Longitude	Average temp. (Jan-Feb-Mar)	Average temp. (Jun-Jul-Aug)	Ground frost days (Jan-Feb-Mar)
Ts-1	Tossa de Mar	Spain	N41,7°	E2.9°	8.8°C	21.3°C	25.9
Col-0	Columbia	Poland	N52,7°	E15,2°	0°C	18.6°C	59.5
RRS-7	RRS	USA	N41,5°	W86,4	-2°C	21.5°C	75.1
RRS-10	RRS	USA	N41,5°	W86,4°	-2°C	21.5°C	75.1
Ws-0	Wassilewskija	Belarus	N52,3°	E30°	-4°C	17.9°C	77.9
Ws-2	Wassilewskija	Belarus	N52,3°	E30°	-4°C	17.9°C	77.9
Tamm-2	Tammisari	Finland	N60°	E23.5°	-5.2°C	15.2°C	81.5
