# Supplementary material for: Light Quality Modulates Plant Cold Response and Freezing Tolerance
Source: Front Plant Sci. 2022 Jun 9;13:887103. doi: 10.3389/fpls.2022.887103 (PMC9221075; doi:10.3389/fpls.2022.887103)
Supplement: Supplementary file 6 [file Table_4.XLSX]

## Sheet: S5
Supplementary material S6. Comparison of cold stress response in Arabidopsis accessions in detail.
				Col-0									RRS-10									RRS-7									Tamm-2									TS-1									WS-0
				Average abundance			B:W		R:W		R:B		Average abundance			B:W		R:W		R:B		Average abundance			B:W		R:W		R:B		Average abundance			B:W		R:W		R:B		Average abundance			B:W		R:W		R:B		Average abundance
AGI	# Peptides	# PSMs	# Unique Peptides	B20	R20	W100	ratio	p-value	ratio	p-value	ratio	p-value	B20	R20	W100	ratio	p-value	ratio	p-value	ratio	p-value	B20	R20	W100	ratio	p-value	ratio	p-value	ratio	p-value	B20	R20	W100	ratio	p-value	ratio	p-value	ratio	p-value	B20	R20	W100	ratio	p-value	ratio	p-value	ratio	p-value	B20
ATCG00490.1	70	100694	70	2.00389e+10	2.30152e+10	2.20167e+10	0.910167	0.258074	1.04535	0.258074	1.14853	0.141407	2.23886e+10	1.94824e+10	1.97394e+10	1.13421	0.164852	0.986981	0.851932	0.870196	0.0280769	2.13628e+10	2.00831e+10	2.1718e+10	0.983646	0.830597	0.92472	0.1084	0.940094	0.429152	2.48836e+10	2.77228e+10	3.15143e+10	0.789598	0.0115586	0.879689	0.191881	1.1141	0.491039	2.75422e+10	3.36981e+10	2.62582e+10	1.0489	0.747205	1.28334	0.0565206	1.22351	0.052876	2.01695e+10
AT1G56070.3	69	19984	69	1.22649e+09	6.70601e+08	9.60771e+08	1.27656	0.139736	0.697982	0.139736	0.546766	0.00394433	6.419e+08	8.54399e+08	1.05884e+09	0.60623	0.0880925	0.80692	0.30479	1.33105	0.0394163	6.69602e+08	1.10995e+09	6.72847e+08	0.995178	0.974039	1.64963	0.00274115	1.65763	0.00617442	8.46924e+08	7.38554e+08	6.56188e+08	1.29067	0.0459712	1.12552	0.278016	0.872043	0.244232	7.88372e+08	6.75806e+08	6.70113e+08	1.17648	0.340047	1.0085	0.969166	0.857217	0.386627	9.36816e+08
AT5G04140.2	65	3893	61	2.66845e+08	2.46342e+08	2.75648e+08	0.968066	0.833693	0.893685	0.833693	0.923166	0.581912	4.05031e+08	2.61813e+08	2.74672e+08	1.4746	0.277908	0.953183	0.74262	0.646402	0.188787	3.2549e+08	2.36771e+08	2.62659e+08	1.23921	0.3174	0.90144	0.348067	0.72743	0.194246	2.53655e+08	1.93056e+08	2.10812e+08	1.20323	0.265961	0.915773	0.540216	0.761095	0.30088	1.60668e+08	7.94642e+07	1.78329e+08	0.900963	0.768593	0.445603	0.0775569	0.494585	0.0616483	2.54785e+08
ATCG00480.1	61	18230	59	2.11268e+09	2.15711e+09	2.22268e+09	0.95051	0.154615	0.970499	0.154615	1.02103	0.588191	2.02521e+09	2.16433e+09	2.08824e+09	0.969817	0.416885	1.03644	0.598408	1.06869	0.339043	2.24598e+09	2.16819e+09	2.27545e+09	0.987048	0.766011	0.952863	0.199367	0.965367	0.467298	2.3992e+09	1.78958e+09	1.87761e+09	1.2778	0.053812	0.953117	0.675045	0.745907	0.0688067	2.15894e+09	1.81727e+09	2.14671e+09	1.00569	0.944552	0.846537	0.158203	0.841744	0.0886546	2.80106e+09
AT3G45140.1	54	3245	54	1.97776e+08	2.61011e+08	1.73815e+08	1.13785	0.540214	1.50166	0.540214	1.31973	0.139002	2.36042e+08	2.02651e+08	1.8909e+08	1.2483	0.242454	1.07172	0.776715	0.858541	0.520182	2.30472e+08	2.61668e+08	3.12625e+08	0.737215	0.0492031	0.837004	0.128521	1.13536	0.382233	1.54329e+08	8.32456e+07	6.49631e+07	2.37563	0.0390731	1.28143	0.526224	0.539405	0.086733	1.647e+08	6.07707e+07	1.72584e+08	0.954315	0.858881	0.352122	0.016441	0.368979	0.0124783	3.28415e+08
AT5G13630.1	51	2760	51	1.36645e+08	1.78718e+08	1.40138e+08	0.975074	0.787595	1.2753	0.787595	1.3079	0.0752037	1.51205e+08	1.84416e+08	1.72891e+08	0.874563	0.161325	1.06666	0.507881	1.21965	0.0893498	1.85203e+08	2.15507e+08	1.74941e+08	1.05866	0.473063	1.23189	0.00795468	1.16363	0.106631	1.63303e+08	1.1129e+08	7.33788e+07	2.22548	0.0239221	1.51665	0.16537	0.681492	0.288894	1.26782e+08	5.40633e+07	1.18639e+08	1.06864	0.813199	0.455697	0.0305652	0.426427	0.0230307	1.34863e+08
AT2G28000.1	50	9964	50	7.23247e+08	6.1443e+08	6.27569e+08	1.15246	0.0232678	0.979064	0.0232678	0.849544	0.024466	6.43523e+08	7.27262e+08	7.37524e+08	0.872544	0.081425	0.986085	0.852615	1.13013	0.208335	7.34163e+08	8.50749e+08	8.45134e+08	0.868693	0.0888971	1.00664	0.925631	1.1588	0.126521	9.02865e+08	5.48774e+08	4.39829e+08	2.05276	0.00122258	1.2477	0.0544292	0.607814	0.000840707	6.78682e+08	4.6768e+08	7.01715e+08	0.967176	0.657677	0.666481	0.00663809	0.6891	0.010995	1.06561e+09
AT3G60750.1	62	12977	50	8.01627e+08	8.41902e+08	8.03874e+08	0.997204	0.976739	1.0473	0.976739	1.05024	0.677988	1.00319e+09	1.07784e+09	9.46261e+08	1.06016	0.279142	1.13905	0.0518553	1.07441	0.236108	8.75385e+08	9.79121e+08	8.59615e+08	1.01835	0.891004	1.13902	0.0361075	1.1185	0.389915	9.80334e+08	6.95997e+08	6.49613e+08	1.50911	0.0240097	1.0714	0.594056	0.709959	0.0246839	8.71877e+08	8.77124e+08	8.73091e+08	0.99861	0.984989	1.00462	0.974839	1.00602	0.963685	9.22903e+08
AT1G78900.2	46	7880	46	1.6316e+08	2.07219e+08	1.60111e+08	1.01905	0.856509	1.29422	0.856509	1.27003	0.0169925	2.70988e+08	2.48703e+08	1.91346e+08	1.41622	0.00503529	1.29975	0.00172008	0.917763	0.233434	2.14789e+08	2.00633e+08	2.0886e+08	1.02839	0.5583	0.96061	0.574673	0.934095	0.410014	1.82075e+08	1.70594e+08	1.50058e+08	1.21337	0.0530975	1.13685	0.446543	0.936939	0.783787	1.91255e+08	1.83941e+08	1.9576e+08	0.976986	0.8676	0.939623	0.575309	0.961757	0.718031	1.37524e+08
AT5G17920.1	78	28397	43	1.2529e+09	1.19958e+09	1.06008e+09	1.18189	0.0716813	1.13159	0.0716813	0.957441	0.542697	1.13158e+09	1.25995e+09	1.27271e+09	0.889108	0.155187	0.989976	0.845277	1.11345	0.0943896	1.21829e+09	1.2385e+09	1.15117e+09	1.0583	0.314781	1.07586	0.0272258	1.01658	0.768321	1.08488e+09	1.06653e+09	8.92453e+08	1.21561	0.184292	1.19506	0.0878162	0.983092	0.75209	1.32991e+09	1.31364e+09	1.21987e+09	1.09021	0.318143	1.07687	0.565528	0.987768	0.903262	1.26064e+09
AT1G18270.1	41	1535	41	1.43607e+07	1.54946e+07	1.2548e+07	1.14446	0.452582	1.23482	0.452582	1.07896	0.578715	1.88434e+07	1.65338e+07	1.59362e+07	1.18243	0.457145	1.0375	0.820265	0.877431	0.487547	2.07851e+07	1.47614e+07	1.82601e+07	1.13828	0.242732	0.808396	0.0925915	0.710194	0.029353	1.73841e+07	2.05289e+07	1.61308e+07	1.07769	0.896519	1.27265	0.540172	1.1809	0.579255	1.56719e+07	2.47339e+07	1.13044e+07	1.38635	0.00806451	2.18798	0.195153	1.57823	0.364375	2.27288e+07
AT1G62750.1	41	2923	41	1.3922e+08	1.47284e+08	1.34535e+08	1.03482	0.7461	1.09476	0.7461	1.05792	0.672622	1.55372e+08	1.42205e+08	1.28349e+08	1.21055	0.0611528	1.10796	0.0890064	0.915254	0.30804	1.40562e+08	1.51883e+08	1.49594e+08	0.939627	0.574166	1.0153	0.848176	1.08054	0.518646	1.26301e+08	1.02855e+08	6.18531e+07	2.04194	0.0207884	1.66288	0.0296856	0.814363	0.20365	1.28909e+08	7.85174e+07	1.03951e+08	1.2401	0.318549	0.755334	0.248285	0.609091	0.0852707	1.7164e+08
ATCG00120.1	43	8923	41	1.01941e+09	1.15571e+09	1.15103e+09	0.885653	0.300387	1.00407	0.300387	1.13371	0.344369	1.2513e+09	1.17157e+09	1.22336e+09	1.02284	0.82916	0.957666	0.557191	0.936285	0.54218	9.75149e+08	1.17837e+09	1.16486e+09	0.83714	0.12811	1.0116	0.875817	1.2084	0.0643542	1.08763e+09	9.65345e+08	1.08662e+09	1.00093	0.995337	0.888392	0.362182	0.887564	0.433799	1.12141e+09	9.98855e+08	1.15993e+09	0.966794	0.806015	0.861133	0.345062	0.890711	0.3219	1.1033e+09
AT2G36530.1	41	10230	40	3.94116e+08	4.1104e+08	4.39816e+08	0.896093	0.169672	0.934573	0.169672	1.04294	0.420928	3.82528e+08	3.98664e+08	3.77067e+08	1.01448	0.790978	1.05728	0.484852	1.04218	0.630477	3.62444e+08	4.3639e+08	3.43436e+08	1.05535	0.424438	1.27066	0.00023965	1.20402	0.015368	3.22857e+08	3.92083e+08	3.83283e+08	0.842346	0.0536604	1.02296	0.789255	1.21442	0.213381	4.17358e+08	3.94217e+08	4.17204e+08	1.00037	0.99612	0.944902	0.347659	0.944554	0.468159	3.76587e+08
AT4G13930.1	39	7523	39	2.3543e+08	2.08608e+08	1.74432e+08	1.34969	0.00111152	1.19593	0.00111152	0.886072	0.121766	2.86524e+08	2.9556e+08	2.28787e+08	1.25236	0.020912	1.29186	0.00757548	1.03154	0.545043	2.64733e+08	4.32411e+08	2.51175e+08	1.05398	0.376323	1.72156	0.0136466	1.63339	0.0229332	2.61697e+08	2.03967e+08	2.04986e+08	1.27666	0.0887062	0.995029	0.947767	0.7794	0.0406212	2.33268e+08	2.48734e+08	1.98179e+08	1.17706	0.363393	1.2551	0.200075	1.0663	0.480599	1.92231e+08
AT4G20360.1	39	6183	38	4.26956e+08	3.60417e+08	4.91055e+08	0.869467	0.164366	0.733966	0.164366	0.844156	0.22976	4.09517e+08	4.30169e+08	3.93216e+08	1.04146	0.616829	1.09398	0.31807	1.05043	0.479003	3.52037e+08	4.5056e+08	4.35972e+08	0.807475	0.199363	1.03346	0.733241	1.27987	0.0930319	4.10604e+08	3.59293e+08	3.32739e+08	1.23401	0.569905	1.0798	0.781655	0.875035	0.535352	3.72727e+08	3.53261e+08	4.37033e+08	0.852857	0.0529684	0.808317	0.149654	0.947775	0.709716	4.03468e+08
AT1G65930.1	41	7134	37	1.63201e+08	1.37675e+08	2.01491e+08	0.809966	0.614093	0.683279	0.614093	0.84359	0.480231	1.54704e+08	1.3738e+08	1.74066e+08	0.888767	0.335453	0.789239	0.00897303	0.888016	0.372484	1.25249e+08	1.41916e+08	1.56758e+08	0.798992	0.0660407	0.905317	0.395921	1.13307	0.0876263	3.37392e+08	9.7229e+07	1.05591e+08	3.19527	0.00363296	0.920807	0.593241	0.288178	0.00374812	1.40775e+08	1.46221e+08	1.39581e+08	1.00855	0.968867	1.04757	0.802447	1.03869	0.825901	2.84295e+08
AT2G07698.1	38	7320	36	1.67432e+08	1.88533e+08	1.82278e+08	0.918553	0.353096	1.03432	0.353096	1.12603	0.206916	1.85959e+08	2.13189e+08	1.95477e+08	0.951308	0.576575	1.09061	0.390176	1.14643	0.153048	1.98046e+08	1.87732e+08	2.16866e+08	0.913218	0.0786733	0.86566	0.0293975	0.947923	0.439197	1.82966e+08	1.9829e+08	1.98247e+08	0.92292	0.427387	1.00022	0.997891	1.08375	0.394566	2.16304e+08	1.67666e+08	1.91895e+08	1.1272	0.504614	0.873741	0.180357	0.775144	0.224918	1.61578e+08
AT4G26970.1	37	1509	36	2.68472e+07	2.29131e+07	1.78932e+07	1.50041	0.115524	1.28055	0.115524	0.853463	0.417634	1.88339e+07	3.1534e+07	2.36467e+07	0.796471	0.131117	1.33355	0.144068	1.67433	0.045565	1.71377e+07	2.29068e+07	1.73728e+07	0.986466	0.941338	1.31855	0.219012	1.33664	0.23478	1.18046e+07	2.60798e+07	1.70653e+07	0.691732	0.0546177	1.52824	0.0515996	2.20929	0.0540271	1.30617e+07	1.45806e+07	1.22398e+07	1.06715	0.770853	1.19125	0.406624	1.11629	0.687743	2.29429e+07
AT2G42600.2	51	2774	35	1.14637e+08	1.34665e+08	7.87411e+07	1.45587	0.0255881	1.71022	0.0255881	1.17471	0.123046	1.35265e+08	1.27586e+08	1.27324e+08	1.06237	0.356637	1.00206	0.969522	0.943233	0.332324	1.09172e+08	1.11127e+08	1.02198e+08	1.06824	0.379207	1.08738	0.372586	1.01791	0.853974	6.99171e+07	9.30698e+07	6.33415e+07	1.10381	0.720308	1.46933	0.184693	1.33114	0.46347	1.17949e+08	1.20815e+08	1.02133e+08	1.15486	0.413947	1.18292	0.330387	1.0243	0.884769	6.85869e+07
AT5G08280.1	35	2522	35	1.75249e+08	1.57309e+08	2.0204e+08	0.867398	0.240919	0.778602	0.240919	0.89763	0.295357	1.32956e+08	1.40823e+08	2.62824e+08	0.505876	0.00141162	0.53581	0.000226617	1.05917	0.605166	1.91474e+08	2.45012e+08	1.6898e+08	1.13312	0.124411	1.44995	0.045408	1.27961	0.170076	2.26867e+08	1.08935e+08	9.19923e+07	2.46615	0.0144635	1.18418	0.490106	0.480173	0.00211093	1.41846e+08	5.81181e+07	1.45305e+08	0.976197	0.889644	0.399973	0.00780275	0.409726	0.000309128	2.61729e+08
AT5G08680.1	37	12894	35	4.75136e+08	4.33364e+08	4.94301e+08	0.961228	0.572814	0.876721	0.572814	0.912084	0.311835	5.13603e+08	6.12894e+08	4.87637e+08	1.05325	0.656822	1.25687	0.223659	1.19332	0.279042	4.83455e+08	6.68494e+08	4.81852e+08	1.00333	0.95466	1.38734	0.106039	1.38274	0.117752	5.96662e+08	4.71536e+08	4.44403e+08	1.34261	0.0263902	1.06105	0.52442	0.790291	0.0647844	5.02297e+08	5.58259e+08	5.27222e+08	0.952725	0.654101	1.05887	0.556641	1.11141	0.293372	7.44245e+08
AT1G07920.1	34	15066	34	6.3653e+08	6.85787e+08	6.69527e+08	0.950716	0.643076	1.02429	0.643076	1.07738	0.532467	7.37854e+08	7.91124e+08	6.03244e+08	1.22314	0.0110536	1.31145	0.00535516	1.0722	0.30108	6.71982e+08	7.30075e+08	7.18303e+08	0.935513	0.61753	1.01639	0.866728	1.08645	0.517933	7.13418e+08	8.49998e+08	7.47644e+08	0.954222	0.825181	1.1369	0.394397	1.19144	0.177198	7.34594e+08	7.77831e+08	7.92248e+08	0.927227	0.353794	0.981802	0.862436	1.05886	0.467813	6.86327e+08
AT1G09340.2	34	4265	34	3.0647e+08	2.85338e+08	3.16926e+08	0.967008	0.621701	0.90033	0.621701	0.931047	0.42477	3.20618e+08	3.98269e+08	3.16162e+08	1.0141	0.718329	1.2597	0.309957	1.24219	0.334201	3.13997e+08	3.22833e+08	3.15531e+08	0.995139	0.948238	1.02314	0.684653	1.02814	0.720606	2.86797e+08	2.92892e+08	2.10042e+08	1.36542	0.0273254	1.39444	0.00971579	1.02125	0.842162	2.72483e+08	1.82706e+08	2.29099e+08	1.18937	0.420924	0.797497	0.0726074	0.670523	0.112765	2.43872e+08
AT1G42970.1	40	6428	34	4.96125e+08	5.98122e+08	6.28802e+08	0.789001	0.0269966	0.951208	0.0269966	1.20559	0.173775	5.81081e+08	6.17869e+08	6.07022e+08	0.957265	0.75061	1.01787	0.875945	1.06331	0.479196	5.26556e+08	6.36336e+08	6.91824e+08	0.761112	0.113534	0.919795	0.522061	1.20849	0.221548	4.46963e+08	5.65744e+08	5.29859e+08	0.843551	0.651424	1.06773	0.785171	1.26575	0.226132	5.39373e+08	5.20424e+08	6.19802e+08	0.870234	0.383576	0.839662	0.206167	0.964869	0.798704	4.26718e+08
AT2G24270.1	34	1926	34	1.06677e+08	1.14094e+08	1.32688e+08	0.803971	0.0234468	0.859867	0.0234468	1.06953	0.350628	1.21039e+08	1.2993e+08	1.23608e+08	0.979222	0.696544	1.05115	0.70923	1.07345	0.612607	9.66898e+07	1.12549e+08	1.07668e+08	0.898039	0.172744	1.04534	0.434329	1.16403	0.0719543	1.45487e+08	8.07083e+07	4.79047e+07	3.037	0.00222837	1.68477	0.130093	0.554746	0.0638706	8.32848e+07	3.34182e+07	1.01254e+08	0.822535	0.552915	0.330044	0.026133	0.401252	0.0289345	1.32149e+08
AT3G59970.3	40	4181	34	1.34243e+08	1.22705e+08	1.04355e+08	1.28641	0.00318392	1.17585	0.00318392	0.914053	0.292956	1.23438e+08	1.46649e+08	1.19217e+08	1.03541	0.426333	1.2301	0.0821035	1.18803	0.138599	1.28734e+08	1.21657e+08	1.08638e+08	1.18498	0.0982102	1.11984	0.0118769	0.945026	0.580681	1.12769e+08	1.03776e+08	7.67361e+07	1.46956	0.0244565	1.35237	0.0544697	0.920252	0.649205	1.10907e+08	8.60428e+07	1.04079e+08	1.0656	0.754052	0.826708	0.447031	0.775814	0.0780664	1.67196e+08
AT2G30110.1	36	1700	33	4.69659e+07	5.3223e+07	3.54192e+07	1.326	0.136328	1.50266	0.136328	1.13323	0.567126	3.5229e+07	4.58139e+07	4.16144e+07	0.846559	0.326649	1.10092	0.729084	1.30046	0.355132	4.03262e+07	4.70436e+07	3.68712e+07	1.09371	0.3258	1.27589	0.0104558	1.16658	0.0721878	6.85907e+07	6.74629e+07	5.90072e+07	1.16241	0.611102	1.1433	0.577684	0.983557	0.963865	7.65088e+07	4.40812e+07	6.78913e+07	1.12693	0.762614	0.649291	0.141589	0.576158	0.220376	1.42215e+08
AT3G58610.3	33	6206	33	2.40576e+08	2.05013e+08	2.00615e+08	1.19919	0.194824	1.02192	0.194824	0.852176	0.184286	2.22129e+08	2.45965e+08	2.80909e+08	0.790753	0.0012292	0.875604	0.017364	1.1073	0.117511	2.49699e+08	2.73915e+08	2.76901e+08	0.90176	0.123016	0.989216	0.861054	1.09698	0.253314	2.38114e+08	1.65659e+08	1.36328e+08	1.74663	0.000229424	1.21515	0.12572	0.69571	0.0363805	1.9246e+08	1.40636e+08	1.893e+08	1.01669	0.910967	0.742928	0.140168	0.730732	0.0659658	1.84275e+08
AT1G11860.3	31	3513	31	2.19435e+08	1.90577e+08	2.31989e+08	0.945888	0.59716	0.821493	0.59716	0.868489	0.116475	2.23351e+08	1.87542e+08	2.71995e+08	0.821161	0.0655029	0.689508	0.00230796	0.839674	0.0787871	2.03907e+08	2.15908e+08	2.07878e+08	0.9809	0.812028	1.03863	0.622322	1.05885	0.484624	2.0869e+08	1.22138e+08	1.03365e+08	2.01897	0.0421227	1.18162	0.521212	0.585259	0.0216827	1.43856e+08	8.06222e+07	1.6525e+08	0.870536	0.553131	0.487879	0.0264692	0.560435	0.0570328	1.75047e+08
AT1G54040.2	31	1686	31	6.14242e+07	4.76551e+07	1.10505e+08	0.555851	0.141968	0.431249	0.141968	0.775835	0.235267	1.79021e+08	2.4583e+08	2.54277e+08	0.70404	0.15437	0.96678	0.846635	1.37319	0.0854531	1.28042e+08	1.6974e+08	1.60297e+08	0.79878	0.280043	1.05891	0.710161	1.32566	0.124512	1.72179e+08	2.66273e+08	2.14129e+08	0.804091	0.685904	1.24352	0.567798	1.54649	0.342054	2.54381e+08	2.76938e+08	3.35315e+08	0.758633	0.0767044	0.825905	0.0802125	1.08868	0.581661	2.14447e+08
AT1G68010.2	31	2583	31	1.98414e+08	2.33541e+08	2.00052e+08	0.991811	0.897806	1.1674	0.897806	1.17704	0.498667	2.37608e+08	2.14785e+08	2.60895e+08	0.910741	0.0195131	0.823262	0.0536811	0.903947	0.302308	2.13059e+08	1.81512e+08	2.54246e+08	0.838003	0.325125	0.713922	0.0658044	0.851933	0.249785	2.21264e+08	1.51286e+08	1.86488e+08	1.18648	0.268428	0.811239	0.160279	0.683736	0.0452388	1.52075e+08	1.13362e+08	1.41082e+08	1.07791	0.694505	0.803514	0.215871	0.745433	0.154779	1.4691e+08
AT3G19170.1	38	1728	31	9.96422e+07	9.42003e+07	7.38409e+07	1.34942	0.0631688	1.27572	0.0631688	0.945386	0.675153	1.01261e+08	9.7345e+07	9.60306e+07	1.05446	0.696916	1.01369	0.929891	0.961332	0.765123	9.96351e+07	9.33352e+07	9.55079e+07	1.04321	0.659505	0.977252	0.672782	0.93677	0.531878	8.99001e+07	4.38347e+07	2.78128e+07	3.23232	0.0283078	1.57606	0.168161	0.487593	0.120114	7.65837e+07	2.9123e+07	5.87943e+07	1.30257	0.287149	0.495336	0.0737301	0.380276	0.00135372	1.50799e+08
AT4G10340.1	31	4707	31	5.34322e+08	4.49535e+08	4.53874e+08	1.17725	0.130181	0.990439	0.130181	0.841318	0.385348	3.09193e+08	3.63813e+08	4.66381e+08	0.662962	0.0157455	0.780078	0.0920185	1.17666	0.330532	4.321e+08	4.01413e+08	4.63743e+08	0.931767	0.72354	0.865593	0.415903	0.928981	0.66135	4.35732e+08	3.11829e+08	3.15768e+08	1.37991	0.0659038	0.987528	0.94127	0.715646	0.156163	2.93296e+08	3.01851e+08	4.1224e+08	0.711469	0.0829656	0.732221	0.0519502	1.02917	0.896808	3.62792e+08
AT4G37930.1	40	4958	31	2.80051e+08	2.8518e+08	2.84322e+08	0.98498	0.863313	1.00302	0.863313	1.01831	0.78251	2.88923e+08	2.88202e+08	3.08007e+08	0.938042	0.646547	0.935698	0.573788	0.997501	0.979399	2.64856e+08	2.92917e+08	2.97906e+08	0.889061	0.217015	0.983256	0.857977	1.10595	0.0687448	2.99963e+08	1.78349e+08	1.65166e+08	1.81614	0.0131015	1.07982	0.654236	0.59457	0.0622281	2.22569e+08	1.6762e+08	2.20323e+08	1.01019	0.965016	0.760791	0.279008	0.753116	0.1336	3.72204e+08
AT5G11670.1	44	4863	31	5.49949e+07	8.73254e+07	3.80833e+07	1.44407	0.01814	2.29301	0.01814	1.58788	0.0262439	9.07051e+07	8.81091e+07	5.50183e+07	1.64863	0.0231403	1.60145	0.00283063	0.97138	0.780956	8.93119e+07	3.91438e+07	8.49542e+07	1.05129	0.772774	0.460763	1.73038e-06	0.438282	0.00535954	5.05727e+07	5.11982e+07	5.54805e+07	0.91154	0.595728	0.922814	0.546053	1.01237	0.927683	4.9988e+07	5.41832e+07	6.35069e+07	0.787127	0.411301	0.853185	0.535665	1.08392	0.729359	4.92716e+07
AT5G26742.2	31	643	31	2.5096e+07	3.70039e+07	2.3989e+07	1.04614	0.811383	1.54254	0.811383	1.4745	0.138421	3.10178e+07	6.27692e+07	2.43917e+07	1.27165	0.0926864	2.57338	0.139914	2.02365	0.210321	2.66544e+07	3.58369e+07	2.81462e+07	0.946996	0.861461	1.27324	0.466339	1.3445	0.303798	3.45672e+07	3.22413e+07	1.74817e+07	1.97734	2.45051e-05	1.84429	0.382109	0.932715	0.925819	3.77646e+07	1.88926e+07	2.43416e+07	1.55144	0.203711	0.776144	0.491649	0.500274	0.052698	3.5614e+07
AT1G32060.1	30	4567	30	4.85109e+08	4.21741e+08	7.26904e+08	0.667363	0.277873	0.580189	0.277873	0.869374	0.0611742	4.98477e+08	4.20004e+08	4.97747e+08	1.00147	0.989441	0.84381	0.0845889	0.842573	0.190501	4.35854e+08	5.12345e+08	4.60022e+08	0.947463	0.504569	1.11374	0.413118	1.1755	0.254189	5.65132e+08	2.96348e+08	3.14922e+08	1.79452	0.0226652	0.941021	0.22124	0.524387	0.0183959	4.36671e+08	2.93318e+08	3.59157e+08	1.21582	0.179012	0.816685	0.145496	0.671715	0.015663	4.78257e+08
AT2G05710.1	37	2810	30	6.30654e+07	1.06191e+08	8.00431e+07	0.787893	0.138972	1.32667	0.138972	1.68382	0.0318365	2.15256e+08	2.00717e+08	7.05226e+07	3.0523	0.00102758	2.84614	0.0158693	0.932455	0.749809	6.83686e+07	8.60826e+07	9.81873e+07	0.696308	0.0521571	0.876718	0.588722	1.2591	0.340485	5.87267e+07	1.06165e+09	1.62959e+09	0.0360376	0.121088	0.65148	0.420144	18.0778	0.155435	1.86203e+08	1.5273e+09	2.97627e+08	0.625626	0.327278	5.1316	0.0242565	8.20234	0.0159293	7.80374e+07
AT3G52930.1	44	15485	30	3.24964e+08	3.50168e+08	2.90071e+08	1.12029	0.0502177	1.20718	0.0502177	1.07756	0.15556	3.76657e+08	4.29012e+08	2.93754e+08	1.28222	0.0213398	1.46045	0.0273761	1.139	0.319021	3.37921e+08	3.55801e+08	3.11143e+08	1.08606	0.292915	1.14353	0.114212	1.05291	0.60034	3.3431e+08	4.01129e+08	3.40932e+08	0.980576	0.902168	1.17656	0.192047	1.19987	0.127807	3.9424e+08	3.17048e+08	3.4311e+08	1.14902	0.282036	0.924042	0.201689	0.804201	0.141571	3.94592e+08
AT5G03630.1	30	2173	30	2.21865e+07	6.89545e+07	3.1689e+07	0.700135	0.249484	2.17598	0.249484	3.10794	0.0123515	2.77874e+07	3.11376e+07	4.11735e+07	0.674885	0.00110047	0.756255	0.0423955	1.12057	0.424901	4.15415e+07	2.14938e+07	3.12654e+07	1.32867	0.370228	0.687463	0.0163854	0.517405	0.108622	3.44706e+07	5.23748e+07	1.02859e+08	0.335126	0.211775	0.509191	0.209604	1.5194	0.584683	3.22742e+07	1.46948e+08	7.1166e+07	0.453506	0.0695108	2.06486	0.268283	4.55311	0.110107	3.79942e+07
AT1G09620.1	29	849	29	2.93607e+07	3.5803e+07	3.12578e+07	0.939308	0.596413	1.14541	0.596413	1.21942	0.0294115	3.41778e+07	4.10134e+07	2.93183e+07	1.16575	0.154183	1.3989	0.0252348	1.2	0.124899	3.07065e+07	3.63141e+07	4.18906e+07	0.733016	0.0042004	0.866879	0.112002	1.18262	0.0756891	2.92681e+07	2.94776e+07	2.11097e+07	1.38648	0.114374	1.3964	0.123306	1.00716	0.972498	3.02416e+07	2.43424e+07	3.07722e+07	0.982758	0.931801	0.791052	0.360249	0.804931	0.0690827	2.52741e+07
AT1G63940.2	29	3355	29	1.03463e+08	1.20026e+08	1.12284e+08	0.921441	0.67796	1.06896	0.67796	1.16009	0.294077	1.49383e+08	1.23618e+08	9.16038e+07	1.63075	0.00686943	1.34948	0.0174647	0.827521	0.108456	1.17129e+08	1.12569e+08	1.12814e+08	1.03825	0.723326	0.997829	0.981966	0.961069	0.700149	8.45215e+07	1.09894e+08	1.422e+08	0.594386	0.487818	0.772815	0.558169	1.30019	0.349365	1.01022e+08	1.6319e+08	1.18386e+08	0.853328	0.299321	1.37846	0.0594775	1.61539	0.0142806	1.0272e+08
AT1G79550.2	31	7267	29	1.85745e+08	1.89803e+08	1.84703e+08	1.00564	0.943895	1.02761	0.943895	1.02185	0.625523	2.1657e+08	2.04269e+08	1.98596e+08	1.09051	0.307847	1.02857	0.754418	0.943199	0.322136	2.08828e+08	2.25804e+08	2.09989e+08	0.994469	0.901891	1.07531	0.274428	1.08129	0.154564	1.98469e+08	1.57237e+08	1.11084e+08	1.78665	0.0163469	1.41548	0.129773	0.792251	0.279145	2.11476e+08	1.0897e+08	1.45107e+08	1.45737	0.00423286	0.750964	0.0647963	0.515285	0.00125256	2.01106e+08
AT3G11830.1	29	3417	29	9.78057e+07	1.46753e+08	7.89405e+07	1.23898	0.0515622	1.85903	0.0515622	1.50045	0.12579	2.22092e+08	1.83299e+08	2.16471e+08	1.02597	0.815384	0.846761	0.242044	0.825327	0.182926	8.02818e+07	1.72722e+08	1.33691e+08	0.600505	0.0945951	1.29195	0.237263	2.15145	1.08101e-05	7.23774e+07	1.00694e+08	1.36703e+08	0.529451	0.289795	0.736592	0.380245	1.39124	0.380202	5.8958e+07	1.94617e+08	1.41822e+08	0.415718	0.051528	1.37226	0.312734	3.30094	0.010069	1.01434e+08
AT3G15730.1	35	3656	29	7.737e+07	9.00336e+07	6.75287e+07	1.14573	0.462244	1.33326	0.462244	1.16368	0.337071	7.63621e+07	1.01414e+08	6.85557e+07	1.11387	0.242146	1.47929	0.0119604	1.32807	0.0442825	8.66146e+07	1.08658e+08	8.71187e+07	0.994213	0.976457	1.24724	0.258948	1.2545	0.0994189	8.3139e+07	7.57883e+07	6.29128e+07	1.3215	0.0447534	1.20466	0.384425	0.911585	0.743381	7.8376e+07	8.60238e+07	7.83437e+07	1.00041	0.998217	1.09803	0.709949	1.09758	0.618688	6.22901e+07
AT5G04590.1	29	2063	29	5.21652e+07	5.33244e+07	4.23404e+07	1.23204	0.11604	1.25942	0.11604	1.02222	0.870531	6.05621e+07	4.95794e+07	6.6227e+07	0.914462	0.311456	0.748627	0.00216404	0.818653	0.0533431	5.18677e+07	6.41425e+07	6.29619e+07	0.823794	0.0229049	1.01875	0.890821	1.23666	0.18274	3.08327e+07	6.37327e+07	4.18244e+07	0.737194	0.070598	1.52382	0.100833	2.06705	0.115124	5.93063e+07	3.5688e+07	6.17574e+07	0.96031	0.848898	0.577874	0.0272613	0.601758	0.0630514	5.44698e+07
AT5G07350.2	37	1077	29	1.75629e+07	1.58825e+07	2.17437e+07	0.807725	0.224779	0.730442	0.224779	0.904321	0.601507	1.71581e+07	1.97462e+07	3.60064e+07	0.476529	0.0155654	0.548407	0.0108884	1.15084	0.593258	2.02464e+07	2.64519e+07	2.00212e+07	1.01125	0.937633	1.3212	0.0427974	1.3065	0.0627084	2.78015e+07	1.81962e+07	2.88902e+07	0.962315	0.930568	0.62984	0.179545	0.654505	0.214583	2.2976e+07	1.82278e+07	2.52093e+07	0.911408	0.635119	0.723057	0.164187	0.79334	0.00151003	2.31166e+07
AT5G20890.1	29	2457	29	5.02676e+07	6.69547e+07	3.8569e+07	1.30331	0.0374805	1.73597	0.0374805	1.33197	0.0259845	7.18031e+07	6.40586e+07	5.45343e+07	1.31666	0.0313471	1.17465	0.270691	0.892142	0.328462	7.05035e+07	5.38521e+07	5.77926e+07	1.21994	0.00931883	0.931817	0.373705	0.763822	0.0034852	3.9361e+07	8.53403e+07	1.08862e+08	0.361566	0.208582	0.783928	0.52514	2.16814	0.132116	8.72566e+07	7.80634e+07	5.80431e+07	1.50331	0.192151	1.34492	0.0832062	0.894642	0.666885	6.09306e+07
AT5G35630.2	31	6821	29	4.66396e+08	4.65275e+08	4.94763e+08	0.942666	0.614328	0.9404	0.614328	0.997596	0.980778	5.24287e+08	5.19744e+08	5.88778e+08	0.890467	0.247047	0.88275	0.0575852	0.991334	0.918779	4.3971e+08	4.93021e+08	5.01738e+08	0.876372	0.191662	0.982625	0.843283	1.12124	0.293034	2.68364e+08	3.18691e+08	2.85667e+08	0.939431	0.787204	1.11561	0.659083	1.18753	0.61035	4.39254e+08	3.80251e+08	4.48507e+08	0.979369	0.839996	0.847816	0.176058	0.865676	0.358826	2.9037e+08
AT5G61780.1	37	1570	29	5.64763e+07	3.03069e+07	2.77247e+07	2.03704	0.192589	1.09314	0.192589	0.536631	0.23458	2.79955e+07	7.36897e+07	3.99632e+07	0.700531	0.0250601	1.84394	0.0120813	2.6322	0.00229538	2.69793e+07	4.20678e+07	3.33547e+07	0.808859	0.137473	1.26122	0.247384	1.55926	0.0284858	3.22566e+07	2.10098e+07	2.3587e+07	1.36756	0.378265	0.890737	0.588742	0.651332	0.345912	2.32362e+07	1.83108e+07	2.89604e+07	0.802344	0.300946	0.63227	0.0137843	0.788028	0.272222	6.59512e+07
AT1G23310.1	44	5051	28	3.06585e+08	2.81699e+08	3.04224e+08	1.00776	0.910136	0.925957	0.910136	0.918828	0.148322	3.67384e+08	3.3033e+08	3.3266e+08	1.10438	0.273018	0.992996	0.947007	0.899141	0.300921	2.89995e+08	3.05235e+08	3.02512e+08	0.958624	0.566476	1.009	0.89341	1.05255	0.291284	2.79554e+08	1.97049e+08	1.66596e+08	1.67804	0.0268844	1.1828	0.465272	0.70487	0.172738	2.41951e+08	1.57806e+08	2.21418e+08	1.09273	0.672035	0.712707	0.153053	0.652223	0.0773978	2.91425e+08
AT3G23990.1	40	3521	28	9.65635e+07	2.44832e+08	9.82908e+07	0.982427	0.888158	2.49089	0.888158	2.53545	0.00180568	1.01335e+08	1.01094e+08	7.88508e+07	1.28515	0.104985	1.2821	0.114168	0.997622	0.985766	8.90972e+07	1.26274e+08	8.76281e+07	1.01676	0.868605	1.44102	0.01102	1.41726	0.0270516	8.04472e+07	1.02366e+08	1.08836e+08	0.739159	0.462896	0.940555	0.818393	1.27247	0.357491	7.68479e+07	7.63844e+07	6.42856e+07	1.19541	0.349365	1.1882	0.490077	0.993969	0.977935	1.39085e+08
AT3G55800.1	28	2738	28	2.89021e+08	2.42074e+08	2.7875e+08	1.03685	0.78212	0.868426	0.78212	0.837566	0.242234	2.27409e+08	2.36892e+08	2.84376e+08	0.799676	0.0432844	0.833023	0.058828	1.0417	0.551958	2.67617e+08	2.36925e+08	2.49309e+08	1.07344	0.654128	0.950324	0.668265	0.885311	0.375191	3.00824e+08	1.79335e+08	1.91617e+08	1.56993	0.00776424	0.935905	0.562868	0.596146	0.00623614	2.05262e+08	1.37254e+08	1.64194e+08	1.25012	0.0338755	0.835926	0.0892097	0.668677	0.00613266	3.24161e+08
AT4G04640.1	28	3762	28	2.85535e+08	2.83537e+08	3.23239e+08	0.883357	0.0134553	0.877174	0.0134553	0.993001	0.911404	2.83355e+08	2.68868e+08	2.77406e+08	1.02144	0.606063	0.969223	0.733173	0.948875	0.569359	2.61907e+08	2.82378e+08	2.93548e+08	0.892212	0.0409572	0.96195	0.58771	1.07816	0.307517	2.14735e+08	2.11901e+08	2.07263e+08	1.03605	0.845459	1.02238	0.867002	0.986803	0.945407	2.08546e+08	2.1348e+08	2.25879e+08	0.923266	0.297608	0.94511	0.648505	1.02366	0.844895	2.20372e+08
AT4G33010.1	47	6562	28	5.68358e+08	5.26023e+08	5.12998e+08	1.10791	0.0844884	1.02539	0.0844884	0.925514	0.146663	5.29729e+08	5.42796e+08	5.30971e+08	0.997661	0.972172	1.02227	0.861475	1.02467	0.843384	6.33717e+08	5.53728e+08	5.58448e+08	1.13478	0.13697	0.991548	0.905593	0.873778	0.0677346	5.90003e+08	3.96981e+08	3.49837e+08	1.68651	0.00327918	1.13476	0.335133	0.672846	0.032291	5.36686e+08	3.31499e+08	4.27215e+08	1.25624	0.136467	0.775954	0.138296	0.617679	0.0109179	6.13813e+08
AT5G58420.1	28	4985	28	1.66358e+08	1.57023e+08	1.65821e+08	1.00324	0.976039	0.946946	0.976039	0.943884	0.553137	2.04141e+08	1.95063e+08	2.02767e+08	1.00678	0.973233	0.962006	0.800458	0.955532	0.843558	1.60687e+08	1.80187e+08	1.68991e+08	0.950858	0.663658	1.06625	0.536222	1.12136	0.311768	1.17895e+08	2.1364e+08	2.04998e+08	0.575104	0.0553446	1.04216	0.715206	1.81212	0.020544	2.05014e+08	1.9583e+08	2.57376e+08	0.796553	0.168876	0.760868	0.114768	0.955202	0.774355	1.55789e+08
AT5G66190.1	31	2563	28	1.77727e+08	1.81587e+08	1.9629e+08	0.905431	0.0882119	0.925094	0.0882119	1.02172	0.846251	1.84437e+08	1.66407e+08	1.75605e+08	1.0503	0.712653	0.947621	0.585701	0.902241	0.49509	1.6022e+08	1.8405e+08	1.7056e+08	0.939372	0.664426	1.07909	0.506643	1.14873	0.183048	1.29261e+08	1.58407e+08	1.50043e+08	0.861491	0.502975	1.05574	0.658065	1.22548	0.191008	1.41327e+08	1.74102e+08	1.42309e+08	0.993099	0.966168	1.22341	0.108511	1.23191	0.19555	1.18213e+08
AT1G09780.1	38	7117	27	1.49305e+08	1.69421e+08	1.30803e+08	1.14145	0.220017	1.29524	0.220017	1.13473	0.341738	1.55179e+08	1.71199e+08	1.22698e+08	1.26472	0.0287144	1.39529	0.00320547	1.10324	0.292122	1.38257e+08	1.80255e+08	1.18005e+08	1.17161	0.214095	1.52752	0.000362688	1.30377	0.0382673	1.13017e+08	1.70817e+08	1.08386e+08	1.04273	0.814719	1.57601	0.100238	1.51143	0.291121	1.88937e+08	1.34277e+08	1.19078e+08	1.58667	0.0363752	1.12764	0.38599	0.710699	0.11038	1.30698e+08
AT2G33210.1	40	2503	27	4.35566e+07	8.6767e+07	5.32036e+07	0.818678	0.429829	1.63085	0.429829	1.99205	3.26012e-05	4.33626e+07	8.68054e+07	4.03807e+07	1.07385	0.682579	2.14968	0.0266083	2.00185	0.0385569	8.06344e+07	6.75142e+07	1.35719e+08	0.594125	0.00711008	0.497454	0.00786357	0.837288	0.274257	4.46528e+07	6.98925e+07	3.28337e+07	1.35997	0.382623	2.12868	0.163251	1.56524	0.485129	7.92514e+07	5.25611e+07	7.10455e+07	1.1155	0.691482	0.739823	0.361315	0.663219	0.00796967	5.87393e+07
AT2G44350.2	27	2983	27	5.26998e+07	4.26324e+07	5.38806e+07	0.978085	0.945218	0.791237	0.945218	0.808966	0.11839	3.63531e+07	6.99606e+07	2.99951e+07	1.21197	0.0986463	2.3324	0.126469	1.92447	0.18669	4.82945e+07	3.49214e+07	5.77185e+07	0.836724	0.564361	0.605029	0.168125	0.723093	0.145677	4.48312e+07	5.02366e+07	4.87592e+07	0.919441	0.798972	1.0303	0.903157	1.12057	0.71679	4.34973e+07	4.70204e+07	3.95835e+07	1.09887	0.469715	1.18788	0.169801	1.081	0.375838	4.8662e+07
AT3G02090.1	27	3494	27	7.70654e+07	5.86411e+07	8.7517e+07	0.880575	0.399024	0.670053	0.399024	0.760926	0.0579972	7.12932e+07	6.60321e+07	6.96516e+07	1.02357	0.673949	0.948035	0.474453	0.926205	0.298891	6.58053e+07	8.00275e+07	7.43759e+07	0.884766	0.0510388	1.07599	0.291336	1.21612	0.00879934	1.32462e+08	6.12068e+07	5.63175e+07	2.35206	0.00822152	1.08682	0.598857	0.46207	0.0143792	7.07717e+07	5.4762e+07	7.43333e+07	0.952087	0.847728	0.736708	0.230795	0.773783	0.229913	1.12886e+08
AT3G14990.1	27	2274	27	5.42341e+07	2.89281e+07	3.70055e+07	1.46557	0.333434	0.781725	0.333434	0.533394	0.148997	2.68893e+07	3.46433e+07	2.88766e+07	0.931177	0.60442	1.1997	0.268358	1.28837	0.208094	2.42637e+07	3.56255e+07	2.36701e+07	1.02508	0.834992	1.50508	0.184715	1.46826	0.202868	3.35074e+07	5.12568e+07	7.131e+07	0.469884	0.274544	0.718789	0.402889	1.52972	0.308965	3.59903e+07	3.76728e+07	2.63599e+07	1.36534	0.231331	1.42917	0.115166	1.04675	0.767103	6.13152e+07
AT3G18190.1	27	1855	27	4.36834e+07	3.71493e+07	2.56653e+07	1.70204	0.000288909	1.44745	0.000288909	0.850421	0.110957	4.61275e+07	4.96461e+07	3.15586e+07	1.46165	0.00517498	1.57314	0.0366747	1.07628	0.606743	4.82718e+07	4.08395e+07	4.24103e+07	1.13821	0.17557	0.962962	0.658554	0.846034	0.181297	3.20909e+07	2.91872e+07	2.77741e+07	1.15542	0.224464	1.05088	0.807164	0.909518	0.734882	4.39598e+07	2.33437e+07	3.72849e+07	1.17902	0.463479	0.626089	0.118929	0.531023	0.00994559	4.9902e+07
AT3G55410.1	27	966	27	4.05631e+07	3.43666e+07	2.48725e+07	1.63084	0.00166441	1.38171	0.00166441	0.847237	0.21899	4.0427e+07	5.39208e+08	3.25447e+07	1.2422	0.197424	16.5682	0.000268335	13.3378	0.000295048	3.94865e+07	2.2389e+07	3.13331e+07	1.26022	0.196458	0.714545	0.0489118	0.567002	0.0240566	4.10258e+07	2.52861e+07	1.78752e+07	2.29513	0.0327696	1.41459	0.132008	0.616346	0.158702	6.38725e+07	3.04585e+07	6.38327e+07	1.00062	0.998977	0.477162	0.17543	0.476864	0.166272	5.72608e+07
AT4G35830.1	33	2214	27	2.1988e+07	3.81027e+07	1.81719e+07	1.21	0.251412	2.0968	0.251412	1.73289	0.00042847	2.79728e+07	3.49739e+07	2.03483e+07	1.3747	0.153662	1.71876	0.00472919	1.25028	0.131145	3.08643e+07	3.56493e+07	3.48954e+07	0.884482	0.238113	1.02161	0.852967	1.15503	0.199089	2.2616e+07	3.05693e+07	2.37354e+07	0.952839	0.657027	1.28792	0.202382	1.35167	0.309887	3.58821e+07	2.96451e+07	2.70507e+07	1.32648	0.0735896	1.09591	0.669272	0.826179	0.230248	2.40617e+07
AT5G26360.1	27	2183	27	4.74897e+07	3.97295e+07	4.10488e+07	1.15691	0.473443	0.96786	0.473443	0.836592	0.332482	5.10415e+07	5.57759e+07	3.57595e+07	1.42735	0.196263	1.55975	0.054015	1.09276	0.714468	4.05383e+07	4.78663e+07	4.36779e+07	0.928119	0.570587	1.09589	0.566788	1.18077	0.365546	2.75894e+07	7.25789e+07	7.20041e+07	0.383164	0.0214587	1.00798	0.978165	2.63068	0.182497	5.80523e+07	4.35931e+07	5.27589e+07	1.10033	0.781062	0.826269	0.37238	0.750927	0.476458	4.85303e+07
AT5G65020.1	27	2115	27	2.65207e+07	3.01489e+07	3.15114e+07	0.841622	0.206872	0.956763	0.206872	1.13681	0.422597	4.39256e+07	2.75051e+07	5.90115e+07	0.744356	0.375375	0.466097	0.00109836	0.626176	0.245599	4.99596e+07	4.79981e+07	3.60922e+07	1.38422	0.122276	1.32987	0.177215	0.960738	0.844704	4.28508e+07	2.18659e+07	1.70025e+07	2.52027	0.0210935	1.28604	0.365559	0.510281	0.0399723	2.16497e+07	1.8159e+07	3.14807e+07	0.687715	0.107471	0.57683	0.0212468	0.838763	0.394797	4.89634e+07
AT1G35720.1	26	4074	26	6.40507e+07	9.14261e+07	6.09728e+07	1.05048	0.683074	1.49946	0.683074	1.4274	0.00967855	7.1746e+07	1.23038e+08	5.59053e+07	1.28335	0.151083	2.20083	0.00651903	1.71491	0.0168017	6.69017e+07	6.35998e+07	1.09242e+08	0.612418	0.0162791	0.582192	0.0115965	0.950645	0.745136	9.37456e+07	9.89844e+07	6.0148e+07	1.55858	0.157438	1.64568	0.157208	1.05588	0.874763	8.55656e+07	9.82752e+07	8.19466e+07	1.04416	0.72847	1.19926	0.250017	1.14854	0.305283	6.62507e+07
AT2G24200.2	31	3076	26	1.01177e+08	7.84401e+07	8.4132e+07	1.2026	0.122688	0.932346	0.122688	0.775276	0.0582029	7.35512e+07	9.41097e+07	7.84673e+07	0.937348	0.551669	1.19935	0.0534549	1.27951	0.0164152	8.13041e+07	1.08501e+08	8.2446e+07	0.98615	0.8752	1.31602	0.00935989	1.3345	0.000569007	9.57927e+07	1.07946e+08	7.81626e+07	1.22556	0.312649	1.38104	0.121048	1.12687	0.600005	1.04446e+08	1.13314e+08	1.00631e+08	1.03791	0.924599	1.12604	0.552907	1.08491	0.814639	1.04517e+08
AT3G46970.1	27	1028	26	5.39362e+07	5.00486e+07	4.3745e+07	1.23297	0.134072	1.1441	0.134072	0.927921	0.513541	5.54137e+07	4.88504e+07	7.92752e+07	0.699005	0.145331	0.616213	0.064721	0.881558	0.386599	5.52795e+07	6.47314e+07	5.05621e+07	1.0933	0.533108	1.28024	0.0502852	1.17098	0.109559	5.67822e+07	4.09117e+07	1.44465e+07	3.93051	0.000175723	2.83194	0.0450937	0.720502	0.372225	3.55784e+07	3.94064e+07	2.92538e+07	1.2162	0.551259	1.34705	0.523563	1.10759	0.802263	4.91225e+07
AT4G13940.1	51	15559	26	4.4072e+08	4.29217e+08	3.94998e+08	1.11575	0.330022	1.08663	0.330022	0.973898	0.818326	4.49344e+08	4.30957e+08	4.10185e+08	1.09547	0.3482	1.05064	0.572222	0.95908	0.708862	4.28264e+08	4.68045e+08	4.01354e+08	1.06705	0.334685	1.16616	0.0683096	1.09289	0.259407	3.7734e+08	4.44916e+08	2.96613e+08	1.27216	0.0997143	1.49999	0.0137187	1.17908	0.289707	4.92424e+08	3.10032e+08	4.04308e+08	1.21794	0.0547067	0.766821	0.0867067	0.629603	0.00747926	4.2383e+08
AT4G31990.2	27	3206	26	1.35061e+08	1.27419e+08	1.19421e+08	1.13096	0.123217	1.06697	0.123217	0.943418	0.257139	1.18722e+08	9.44684e+07	1.12797e+08	1.05253	0.526172	0.837506	0.0511405	0.795711	0.00593071	1.19409e+08	1.2222e+08	1.12551e+08	1.06094	0.612829	1.08591	0.375249	1.02354	0.8544	1.1269e+08	1.36446e+08	1.87047e+08	0.60247	0.293676	0.729473	0.363315	1.2108	0.643115	1.75323e+08	1.84111e+08	1.45983e+08	1.20098	0.790353	1.26118	0.655913	1.05013	0.932949	1.29428e+08
AT5G13420.1	26	3082	26	3.3988e+07	3.09661e+07	3.70526e+07	0.917291	0.667833	0.835734	0.667833	0.911089	0.663067	3.43977e+07	4.05064e+07	2.70684e+07	1.27077	0.0264118	1.49644	0.0238784	1.17759	0.252907	2.87664e+07	2.7623e+07	3.13155e+07	0.918599	0.558652	0.882088	0.416777	0.960254	0.720282	3.857e+07	3.47245e+07	4.42709e+07	0.871227	0.6056	0.784365	0.363161	0.900299	0.73019	6.39234e+07	4.88024e+07	4.82227e+07	1.32559	0.29517	1.01202	0.948464	0.76345	0.336728	3.45282e+07
AT5G20830.3	33	1689	26	4.0132e+07	5.30034e+07	2.98618e+07	1.34392	0.113187	1.77495	0.113187	1.32072	0.0807661	6.62466e+07	5.80198e+07	1.54504e+07	4.28769	0.00153952	3.75522	0.000679448	0.875816	0.452348	5.52479e+07	5.32085e+07	2.70329e+07	2.04372	2.82344e-05	1.96828	0.000297758	0.963087	0.768281	3.84967e+07	5.9727e+07	4.37403e+07	0.880121	0.723013	1.36549	0.194709	1.55148	0.0930061	3.60564e+07	4.05895e+07	2.34209e+07	1.5395	0.0072955	1.73305	0.000302672	1.12572	0.244228	5.55296e+07
AT1G29900.1	25	1456	25	1.14257e+08	9.01354e+07	8.99332e+07	1.27047	0.0887477	1.00225	0.0887477	0.78888	0.0262766	1.17885e+08	4.51045e+07	1.15947e+08	1.01671	0.933194	0.38901	0.000575267	0.382615	0.00240218	1.03524e+08	1.22576e+08	1.00907e+08	1.02593	0.819984	1.21473	0.12055	1.18403	0.112232	8.09142e+07	2.80551e+07	4.17009e+07	1.94035	0.214193	0.67277	0.464404	0.346727	0.0100179	3.38746e+07	1.79638e+07	6.95406e+07	0.487119	0.17013	0.25832	0.0648685	0.530302	0.0101526	7.83186e+07
AT1G35580.1	25	1259	25	1.67356e+07	2.47068e+07	1.75534e+07	0.953408	0.75417	1.40752	0.75417	1.4763	0.0177778	3.23812e+07	3.90795e+07	3.03768e+07	1.06598	0.734488	1.28649	0.172535	1.20686	0.390173	2.146e+07	3.05314e+07	1.9997e+07	1.07316	0.682795	1.5268	0.0135117	1.42271	0.0217579	3.5367e+07	2.18045e+07	5.98082e+07	0.59134	0.572868	0.364574	0.200053	0.616521	0.138533	2.40522e+07	2.50909e+07	1.86643e+07	1.28867	0.303955	1.34433	0.0577134	1.04319	0.828521	2.79857e+07
AT1G77120.1	25	1464	25	3.46528e+07	2.7844e+07	3.62522e+07	0.955881	0.811497	0.768063	0.811497	0.803513	0.172015	2.34513e+07	3.33888e+07	1.77401e+07	1.32193	0.0394876	1.88211	0.0060341	1.42375	0.0500623	2.87796e+07	3.77081e+07	2.79664e+07	1.02908	0.812121	1.34833	0.0618817	1.31023	0.0842408	6.14513e+07	4.06985e+07	2.7565e+07	2.22933	0.00444919	1.47646	0.0508865	0.662287	0.0442982	3.38477e+07	5.45235e+07	3.08886e+07	1.0958	0.822554	1.76517	0.221397	1.61085	0.16701	4.54242e+07
AT2G30950.4	48	3710	25	3.45019e+08	3.00705e+08	3.02616e+08	1.14012	0.31138	0.993686	0.31138	0.87156	0.202156	3.15147e+08	4.12718e+08	3.06917e+08	1.02681	0.709807	1.34472	0.114532	1.30961	0.131737	3.53291e+08	3.96319e+08	3.16789e+08	1.11523	0.279703	1.25105	0.0247017	1.12179	0.246259	3.07136e+08	1.73991e+08	1.23193e+08	2.49312	0.0118963	1.41235	0.112364	0.566496	0.0718641	2.41087e+08	8.97252e+07	1.39771e+08	1.72487	0.0720295	0.641944	0.0926933	0.372169	0.00957666	2.80613e+08
AT2G43750.2	28	3035	25	1.65519e+08	1.62974e+08	1.56622e+08	1.05681	0.571555	1.04056	0.571555	0.984624	0.846458	1.50962e+08	1.44704e+08	1.58111e+08	0.954787	0.511663	0.915209	0.267179	0.958548	0.589661	1.65274e+08	1.73651e+08	1.79284e+08	0.921857	0.425081	0.96858	0.696792	1.05068	0.588603	9.47191e+07	1.20148e+08	1.12938e+08	0.838682	0.524589	1.06384	0.746732	1.26846	0.431615	1.29897e+08	1.15047e+08	1.30718e+08	0.993718	0.974521	0.880116	0.417545	0.88568	0.480915	1.32013e+08
AT3G03960.1	25	1662	25	2.87555e+07	3.83429e+07	1.93781e+07	1.48391	0.00334406	1.97867	0.00334406	1.33341	0.00406818	3.37584e+07	3.96569e+07	3.13136e+07	1.07807	0.556025	1.26644	0.117798	1.17473	0.206528	3.83769e+07	3.71638e+07	3.75379e+07	1.02235	0.858186	0.990034	0.927118	0.968389	0.814382	2.2022e+07	3.77514e+07	3.05639e+07	0.720523	0.162777	1.23516	0.24859	1.71426	0.124088	3.90782e+07	3.53204e+07	3.90803e+07	0.999947	0.999786	0.90379	0.612589	0.903838	0.520629	2.38348e+07
AT3G07720.1	25	3863	25	2.73633e+08	2.87043e+08	5.5032e+07	4.97225	0.000376352	5.21592	0.000376352	1.04901	0.862746	3.72407e+08	1.67012e+08	3.1948e+07	11.6567	3.8152e-05	5.22761	0.15667	0.448465	0.0553377	4.87804e+07	2.30546e+08	1.93853e+08	0.251636	0.00370133	1.18928	0.541084	4.7262	0.00176937	1.43798e+08	2.37772e+07	5.23368e+07	2.74755	0.0714867	0.454311	0.00830408	0.165351	0.0288704	2.93019e+07	4.87548e+07	4.31131e+07	0.679654	0.119965	1.13086	0.732563	1.66388	0.24559	1.90339e+08
AT3G57290.1	25	1151	25	3.08519e+07	3.85475e+07	2.9509e+07	1.04551	0.810018	1.3063	0.810018	1.24944	0.199947	2.68101e+07	4.99299e+07	6.42302e+07	0.417406	0.00043895	0.777359	0.0825324	1.86235	0.00403859	5.36177e+07	3.65416e+07	4.27446e+07	1.25437	0.0651586	0.854883	0.137561	0.681522	0.0224382	3.53216e+07	3.02032e+07	2.06117e+07	1.71367	0.00632435	1.46534	0.121305	0.855089	0.542317	3.7981e+07	1.91228e+07	3.8692e+07	0.981624	0.949752	0.494231	0.0788609	0.503483	0.0340604	3.96481e+07
AT4G13430.1	25	3090	25	9.01821e+07	8.5976e+07	9.45514e+07	0.953789	0.507483	0.909304	0.507483	0.95336	0.654311	1.09213e+08	9.7208e+07	9.96139e+07	1.09637	0.0431164	0.975848	0.736196	0.890075	0.121304	1.07471e+08	1.02368e+08	9.70151e+07	1.10777	0.0956482	1.05518	0.35464	0.95252	0.423376	7.74782e+07	9.21502e+07	1.01942e+08	0.760022	0.662808	0.903947	0.805029	1.18937	0.627652	7.76784e+07	2.48946e+08	1.72339e+08	0.450729	0.276417	1.44451	0.582629	3.20483	0.156966	1.11566e+08
AT4G24620.1	25	1321	25	2.06513e+07	2.43484e+07	1.72302e+07	1.19855	0.182076	1.41312	0.182076	1.17903	0.31423	2.28305e+07	1.74515e+07	2.48635e+07	0.918233	0.728104	0.701891	0.166288	0.764394	0.0280443	1.93559e+07	2.17719e+07	1.77627e+07	1.08969	0.274274	1.22571	0.198143	1.12482	0.43284	1.23876e+07	1.98969e+07	1.66885e+07	0.742284	0.386608	1.19225	0.500308	1.60619	0.243902	2.46542e+07	1.62872e+07	1.88863e+07	1.30541	0.399215	0.862384	0.610537	0.660625	0.183034	1.30427e+07
AT5G28840.2	25	2024	25	8.32426e+07	9.27368e+07	7.6431e+07	1.08912	0.460905	1.21334	0.460905	1.11405	0.277806	1.07563e+08	1.08188e+08	7.15551e+07	1.50323	0.00251276	1.51195	0.00989679	1.0058	0.955115	1.04251e+08	1.21796e+08	1.06402e+08	0.979781	0.886874	1.14468	0.260776	1.1683	0.255893	7.04756e+07	9.21964e+07	5.88586e+07	1.19737	0.201317	1.5664	0.0393748	1.3082	0.307722	1.05026e+08	6.71412e+07	8.10763e+07	1.2954	0.216912	0.828124	0.42451	0.63928	0.0133844	9.81994e+07
AT5G37510.1	25	1834	25	4.39126e+07	3.37017e+07	4.29609e+07	1.02215	0.748983	0.784474	0.748983	0.767472	0.00203032	2.64919e+07	2.74012e+07	3.76587e+07	0.703472	0.0463252	0.72762	0.0369073	1.03433	0.673898	3.95277e+07	3.38158e+07	3.83799e+07	1.02991	0.789716	0.88108	0.296453	0.855496	0.0993053	3.65328e+07	3.44751e+07	2.55825e+07	1.42804	0.126296	1.34761	0.241566	0.943675	0.823335	3.19353e+07	2.72936e+07	3.37293e+07	0.94681	0.80194	0.809194	0.416424	0.854653	0.401536	3.85414e+07
AT5G42080.4	27	1253	25	2.39965e+07	3.18516e+07	2.03308e+07	1.1803	0.224475	1.56666	0.224475	1.32734	0.0358394	2.86531e+07	3.051e+07	2.4439e+07	1.17243	0.254202	1.24841	0.276686	1.06481	0.735095	3.06777e+07	3.00694e+07	3.41398e+07	0.898589	0.439705	0.880773	0.168563	0.980173	0.905694	3.02615e+07	4.94622e+07	7.04184e+07	0.429739	0.177779	0.702405	0.298802	1.63449	0.204338	5.68502e+07	8.35428e+07	4.09346e+07	1.38881	0.349944	2.04089	0.00731718	1.46952	0.162683	3.12709e+07
AT5G53850.5	25	480	25	7.61876e+06	9.62116e+06	5.83277e+06	1.3062	0.282703	1.6495	0.282703	1.26282	0.18002	1.11992e+07	1.11476e+07	1.06721e+07	1.04939	0.725306	1.04455	0.81091	0.995389	0.977414	9.70686e+06	9.40392e+06	1.04322e+07	0.930472	0.545739	0.901434	0.560026	0.968792	0.849748	5.67766e+06	8.13232e+06	1.32533e+07	0.428395	0.190122	0.613606	0.234525	1.43233	0.507892	9.21103e+06	1.2318e+07	9.76426e+06	0.943342	0.866607	1.26154	0.40641	1.33731	0.198247	6.88246e+06
AT5G54160.1	25	1796	25	5.18819e+07	3.23593e+07	3.70711e+07	1.39952	0.378676	0.8729	0.378676	0.623712	0.233284	2.8165e+07	2.58332e+07	5.08071e+07	0.554352	5.3038e-05	0.508458	1.98008e-06	0.917211	0.399859	4.31875e+07	4.45541e+07	3.50464e+07	1.2323	0.132061	1.27129	0.0872192	1.03164	0.848901	3.65138e+07	2.26827e+07	2.40628e+07	1.51744	0.0106522	0.942643	0.533393	0.621207	0.00830087	3.236e+07	3.07973e+07	2.84761e+07	1.13639	0.46568	1.08151	0.632112	0.951707	0.70792	3.81787e+07
AT1G06950.1	24	883	24	5.08748e+07	4.05161e+07	4.14328e+07	1.22789	0.2808	0.977876	0.2808	0.796388	0.212468	5.54411e+07	5.15304e+07	4.88236e+07	1.13554	0.414576	1.05544	0.665243	0.929461	0.483006	4.37054e+07	5.01087e+07	4.3259e+07	1.01032	0.916556	1.15834	0.230522	1.14651	0.153787	3.14914e+07	1.93475e+07	1.37587e+07	2.28884	0.092349	1.40621	0.501072	0.614375	0.316119	2.47459e+07	7.43707e+06	2.85297e+07	0.867374	0.76408	0.260678	0.0900262	0.300537	0.0318138	5.69043e+07
AT1G07890.5	24	6381	24	1.6352e+08	1.50756e+08	1.71747e+08	0.952098	0.616131	0.87778	0.616131	0.921943	0.52252	1.30983e+08	1.20852e+08	1.56765e+08	0.835542	0.0214877	0.770915	0.0295257	0.922652	0.510581	1.40868e+08	1.37581e+08	1.76501e+08	0.798114	0.0637976	0.77949	0.0170732	0.976666	0.873272	1.13741e+08	1.53893e+08	1.73749e+08	0.654629	0.089221	0.885718	0.415468	1.35301	0.130374	1.72544e+08	9.52797e+07	1.98978e+08	0.86715	0.485414	0.478845	0.00232232	0.552206	0.046872	1.46434e+08
AT1G24510.1	24	1934	24	5.21186e+07	7.801e+07	5.72108e+07	0.910992	0.476009	1.36355	0.476009	1.49678	0.0226172	8.74332e+07	9.38364e+07	6.85684e+07	1.27512	0.145187	1.36851	0.145552	1.07323	0.686388	1.37583e+08	9.07774e+07	7.65546e+07	1.79719	0.00353257	1.18579	0.184653	0.6598	0.0391207	1.20469e+08	6.03738e+07	5.5728e+07	2.16172	0.0514577	1.08337	0.647779	0.501158	0.0462409	9.34375e+07	9.95109e+07	4.43553e+07	2.10657	0.0159255	2.24349	0.00249878	1.065	0.716418	9.24053e+07
AT1G54000.1	27	4099	24	5.90714e+07	3.43532e+07	4.19172e+07	1.40924	0.508407	0.819549	0.508407	0.581553	0.302998	3.89561e+07	4.38468e+07	2.91807e+07	1.33499	0.0162933	1.5026	0.0271671	1.12554	0.359966	7.65847e+07	3.65073e+07	3.82284e+07	2.00334	0.354123	0.954979	0.65075	0.476692	0.367922	5.3891e+07	4.41575e+07	3.77759e+07	1.4266	0.292221	1.16893	0.0353819	0.819385	0.515433	4.71155e+07	5.68332e+07	4.36365e+07	1.07972	0.726136	1.30242	0.259987	1.20625	0.437771	1.21618e+08
AT2G15620.1	24	1061	24	2.73993e+07	3.7457e+07	2.34552e+07	1.16816	0.123743	1.59696	0.123743	1.36708	0.043708	5.23558e+07	4.61737e+07	6.41737e+07	0.815845	0.338869	0.719511	0.17354	0.881921	0.585136	2.75835e+07	3.64314e+07	4.70326e+07	0.586477	0.00668906	0.774599	0.145791	1.32077	0.0742698	1.66448e+07	2.16603e+07	1.58542e+07	1.04986	0.813592	1.36622	0.603559	1.30133	0.763877	2.74793e+07	1.83467e+07	3.59447e+07	0.764486	0.26436	0.510415	0.026375	0.667657	0.175052	3.03487e+07
AT2G20360.1	24	1503	24	2.4833e+07	2.41417e+07	3.08391e+07	0.805243	0.0822567	0.782826	0.0822567	0.972161	0.581145	2.20496e+07	3.13568e+07	3.07526e+07	0.716999	0.0502849	1.01965	0.918769	1.4221	0.136142	2.84382e+07	3.05377e+07	2.79923e+07	1.01593	0.887103	1.09093	0.450901	1.07383	0.584374	2.00578e+07	2.90895e+07	1.73322e+07	1.15726	0.723238	1.67835	0.150321	1.45029	0.512063	4.00617e+07	2.95948e+07	2.66822e+07	1.50144	0.136533	1.10916	0.575032	0.73873	0.269106	3.14709e+07
AT2G20420.1	24	2818	24	8.07999e+07	8.55992e+07	7.56762e+07	1.0677	0.6782	1.13112	0.6782	1.0594	0.695211	7.1419e+07	7.10637e+07	8.75468e+07	0.81578	0.0151403	0.811722	0.131158	0.995025	0.969323	7.80695e+07	8.73972e+07	6.62789e+07	1.17789	0.133212	1.31863	0.0559344	1.11948	0.335262	8.12235e+07	6.63395e+07	5.13308e+07	1.58236	0.160828	1.29239	0.164466	0.816752	0.532883	7.69428e+07	4.43098e+07	7.23262e+07	1.06383	0.594593	0.612638	0.00526791	0.575879	0.00224692	9.90063e+07
AT2G30490.1	24	1610	24	2.42864e+07	1.96653e+07	1.37967e+07	1.76031	0.0230216	1.42537	0.0230216	0.809724	0.324136	2.27628e+07	3.06718e+07	2.26581e+07	1.00462	0.973695	1.35368	0.054102	1.34745	0.0467199	2.57942e+07	1.72089e+07	3.41646e+07	0.754997	0.385237	0.503707	0.0403104	0.667163	0.306963	2.42496e+07	1.49337e+07	1.54705e+07	1.56747	0.0719584	0.9653	0.829047	0.615832	0.0235095	2.05332e+07	1.98378e+07	2.66801e+07	0.769606	0.329026	0.743543	0.283046	0.966134	0.92866	1.58925e+07
AT2G31390.1	28	3554	24	4.75018e+07	2.41629e+07	3.68984e+07	1.28737	0.1497	0.654851	0.1497	0.508675	0.00221392	2.29781e+07	2.69557e+07	4.32997e+07	0.530676	0.0242224	0.622538	0.0385342	1.1731	0.348008	3.83993e+07	5.42187e+07	4.29557e+07	0.893929	0.569602	1.2622	0.422233	1.41197	0.326478	4.62787e+07	2.84041e+07	2.11376e+07	2.1894	0.0334173	1.34377	0.321472	0.613762	0.139356	2.91581e+07	3.77061e+07	2.74622e+07	1.06175	0.807817	1.37302	0.165046	1.29316	0.28866	3.51959e+07
AT3G01190.1	26	3658	24	4.49159e+07	4.34468e+07	3.73368e+07	1.20299	0.189247	1.16364	0.189247	0.967291	0.807828	4.69392e+07	4.21836e+07	4.84582e+07	0.968653	0.828136	0.870517	0.241983	0.898687	0.48533	4.52721e+07	3.52023e+07	4.918e+07	0.920539	0.553028	0.715786	0.0281965	0.777573	0.0804371	4.60884e+07	5.04067e+07	3.88184e+07	1.18728	0.583752	1.29853	0.253143	1.0937	0.752066	4.96519e+07	5.12242e+07	4.40546e+07	1.12705	0.444751	1.16274	0.279149	1.03166	0.853574	7.32993e+07
AT3G12780.1	41	8783	24	9.70337e+08	8.51547e+08	1.16613e+09	0.832099	0.0440446	0.730232	0.0440446	0.877579	0.215495	8.68307e+08	8.66033e+08	8.1191e+08	1.06946	0.653774	1.06666	0.608665	0.997381	0.985972	8.52912e+08	9.87809e+08	9.00075e+08	0.947601	0.426188	1.09748	0.130354	1.15816	0.0871883	1.17541e+09	8.243e+08	8.67497e+08	1.35494	0.0125463	0.950205	0.442551	0.701288	0.00437735	8.17059e+08	7.21417e+08	9.98606e+08	0.8182	0.0202859	0.722424	0.0298184	0.882943	0.340177	1.09455e+09
AT3G14940.2	49	3162	24	1.80207e+07	9.70232e+06	6.83607e+06	2.63612	0.0226645	1.41928	0.0226645	0.538399	0.0708996	1.53357e+07	1.51413e+07	2.64401e+07	0.580016	0.00489351	0.572666	0.0815673	0.987329	0.971344	1.4707e+07	3.93537e+07	1.56252e+07	0.941235	0.778529	2.5186	0.0555816	2.67584	0.0536495	1.87772e+07	1.41128e+07	2.00292e+07	0.937491	0.910709	0.704611	0.3888	0.751592	0.640892	1.65882e+07	1.66643e+07	1.28291e+07	1.29302	0.453083	1.29895	0.39512	1.00458	0.984175	9.99108e+06
AT3G16420.1	25	3288	24	8.02403e+07	1.47012e+08	1.09042e+08	0.735865	0.256232	1.34821	0.256232	1.83214	0.0106478	6.04322e+07	9.32778e+07	8.66586e+07	0.69736	0.283819	1.07638	0.779737	1.54351	0.041433	1.0495e+08	1.26745e+08	1.20437e+08	0.871412	0.547618	1.05238	0.823403	1.20767	0.498424	1.29612e+08	1.11696e+08	2.07889e+08	0.623464	0.459857	0.537287	0.180907	0.861777	0.733051	4.18724e+07	1.42972e+08	1.00301e+08	0.417466	0.0112051	1.42542	0.381419	3.41447	0.060317	1.28043e+08
AT3G20050.1	24	1776	24	3.30827e+07	2.69424e+07	3.18326e+07	1.03927	0.815515	0.846376	0.815515	0.814396	0.211671	2.60854e+07	5.61306e+07	3.04405e+07	0.856932	0.0901433	1.84394	0.00293749	2.1518	0.00148034	2.84666e+07	3.14064e+07	3.08106e+07	0.923923	0.519764	1.01934	0.869101	1.10327	0.507337	2.577e+07	2.93183e+07	2.6173e+07	0.984601	0.95828	1.12017	0.653661	1.13769	0.746785	3.69649e+07	2.55071e+07	3.24802e+07	1.13807	0.549066	0.78531	0.423755	0.690035	0.0363585	3.5037e+07
AT3G55440.1	25	6891	24	2.39231e+08	2.24398e+08	2.48735e+08	0.96179	0.543796	0.902157	0.543796	0.937998	0.391911	2.55463e+08	2.55702e+08	2.47353e+08	1.03278	0.679607	1.03375	0.710948	1.00094	0.990262	2.46564e+08	2.62927e+08	2.59065e+08	0.951743	0.40633	1.01491	0.775738	1.06637	0.221682	2.76681e+08	2.7166e+08	2.03159e+08	1.36189	0.104994	1.33718	0.195754	0.981853	0.940558	2.96345e+08	1.96587e+08	2.46711e+08	1.20118	0.201168	0.796831	0.106224	0.663372	0.00746352	2.93144e+08
AT4G02930.1	25	2132	24	3.60158e+07	3.39761e+07	3.69077e+07	0.975835	0.837386	0.920571	0.837386	0.943367	0.559321	2.75051e+07	5.21912e+07	2.82676e+07	0.973026	0.499513	1.84633	0.058288	1.89751	0.0528634	3.13354e+07	4.10997e+07	4.17689e+07	0.750209	0.0172674	0.983978	0.871656	1.31161	0.00411627	3.03234e+07	6.53594e+07	4.86926e+07	0.622753	0.092722	1.34229	0.186961	2.15541	0.0850114	5.09775e+07	3.48336e+07	5.54675e+07	0.919052	0.683665	0.628001	0.0774368	0.683314	0.0741276	3.61246e+07
AT4G21280.1	26	6203	24	8.8635e+08	8.42536e+08	8.96502e+08	0.988676	0.944264	0.939803	0.944264	0.950568	0.762391	7.57374e+08	6.22857e+08	7.17432e+08	1.05567	0.374484	0.868176	0.147479	0.82239	0.0361207	7.41007e+08	6.90924e+08	8.74556e+08	0.847295	0.202988	0.790029	0.00682748	0.932413	0.626918	7.50517e+08	8.73075e+08	8.26555e+08	0.908006	0.71571	1.05628	0.838894	1.1633	0.684246	8.33003e+08	5.70591e+08	9.90356e+08	0.841114	0.490628	0.576147	0.0410568	0.684981	0.156023	8.97057e+08
AT4G37870.1	24	649	24	1.09907e+07	2.25065e+07	1.52348e+07	0.721424	0.310329	1.47731	0.310329	2.04777	0.0171714	1.78773e+07	1.57413e+07	8.48169e+06	2.10775	0.0230098	1.85592	0.15604	0.880523	0.679339	1.20696e+07	1.82755e+07	1.91674e+07	0.629697	0.0361146	0.953472	0.836906	1.51418	0.113543	1.1994e+07	1.29767e+07	2.1242e+07	0.564637	0.244998	0.6109	0.292733	1.08193	0.91378	9.85655e+06	1.1966e+07	1.01587e+07	0.970259	0.941211	1.17791	0.569496	1.21402	0.507724	1.85352e+07
AT5G30510.1	24	2585	24	1.38237e+08	1.51035e+08	1.43286e+08	0.96476	0.722535	1.05408	0.722535	1.09258	0.335275	1.18469e+08	1.46726e+08	1.62269e+08	0.730076	0.00348085	0.904215	0.154454	1.23852	0.017526	1.51873e+08	1.54276e+08	2.0128e+08	0.754534	0.00158856	0.766475	0.00280065	1.01583	0.787813	1.25206e+08	1.43036e+08	1.00235e+08	1.24912	0.170414	1.427	0.230355	1.1424	0.731939	1.18201e+08	7.57488e+07	1.78882e+08	0.660776	0.129964	0.423456	0.0151508	0.640847	0.0473212	1.28812e+08
AT5G55220.1	24	861	24	5.97518e+07	4.9047e+07	6.00623e+07	0.994829	0.969935	0.816602	0.969935	0.820847	0.0237171	5.0674e+07	4.6642e+07	5.44926e+07	0.929925	0.458488	0.855934	0.140063	0.920433	0.415654	4.3541e+07	5.44588e+07	5.50266e+07	0.791272	0.0379663	0.989682	0.926675	1.25075	0.158212	4.46872e+07	2.64787e+07	1.84978e+07	2.41581	0.00661338	1.43145	0.262093	0.592535	0.164764	3.57935e+07	1.59298e+07	3.16039e+07	1.13256	0.711645	0.504044	0.0860988	0.445047	0.0456166	4.30099e+07
AT5G58290.1	25	1783	24	4.76769e+07	5.82839e+07	4.89718e+07	0.973558	0.905285	1.19015	0.905285	1.22248	0.18777	5.65788e+07	5.62001e+07	3.1904e+07	1.7734	0.0330022	1.76154	0.0306904	0.993308	0.973032	4.35278e+07	4.70602e+07	5.77325e+07	0.753956	0.121471	0.815143	0.350956	1.08115	0.736936	4.43183e+07	4.89469e+07	4.66472e+07	0.950074	0.862847	1.0493	0.776325	1.10444	0.79465	6.64598e+07	4.32987e+07	6.80028e+07	0.97731	0.930351	0.63672	0.168291	0.651503	0.0197381	5.07357e+07
AT1G12000.1	29	1545	23	2.8681e+07	1.86003e+07	2.80518e+07	1.02243	0.933057	0.663069	0.933057	0.648522	0.0400044	2.04409e+07	3.28229e+07	2.15286e+07	0.949475	0.755995	1.52462	0.182144	1.60575	0.12699	2.47726e+07	2.94031e+07	3.06379e+07	0.80856	0.419689	0.959697	0.863404	1.18692	0.334392	3.45291e+07	3.46584e+07	1.61225e+07	2.14167	0.040247	2.14969	0.109889	1.00375	0.993871	2.96695e+07	1.45898e+07	4.18924e+07	0.70823	0.315028	0.348267	0.038184	0.491743	0.0166359	3.27039e+07
AT1G50480.1	23	977	23	3.25372e+07	2.72499e+07	2.65656e+07	1.22479	0.0776721	1.02576	0.0776721	0.8375	0.0693068	2.8243e+07	9.0501e+07	3.56476e+07	0.792285	0.143924	2.53877	0.388841	3.20437	0.332505	3.10718e+07	4.70103e+07	2.78422e+07	1.116	0.113888	1.68845	2.9203e-05	1.51296	0.000171221	3.26208e+07	4.30052e+07	1.87514e+07	1.73964	0.13901	2.29343	0.322933	1.31834	0.774729	5.65608e+07	1.4386e+07	2.00156e+07	2.82584	0.0404571	0.718742	0.271255	0.254346	0.0200594	5.09906e+07
AT1G74470.1	23	1714	23	1.08137e+08	1.19998e+08	1.30229e+08	0.830356	0.134454	0.921437	0.134454	1.10969	0.42717	1.02154e+08	1.3593e+08	1.3449e+08	0.759567	0.0605446	1.01071	0.921037	1.33063	0.0117781	1.04431e+08	1.27422e+08	1.50412e+08	0.694303	0.0258916	0.847154	0.163466	1.22015	0.126615	7.24899e+07	9.85613e+07	6.87472e+07	1.05444	0.899285	1.43368	0.488617	1.35966	0.654745	9.85493e+07	5.90536e+07	1.20727e+08	0.816302	0.444407	0.489151	0.0374777	0.599229	0.043837	1.04556e+08
AT2G13360.1	23	2646	23	1.77287e+08	1.59134e+08	1.53741e+08	1.15316	0.116132	1.03508	0.116132	0.897606	0.306245	1.7485e+08	1.58041e+08	1.97625e+08	0.884759	0.411741	0.799701	0.225386	0.903863	0.499207	1.94353e+08	1.63008e+08	1.73092e+08	1.12283	0.504758	0.941741	0.451279	0.838722	0.335614	1.15828e+08	1.37905e+08	1.34014e+08	0.864298	0.558421	1.02903	0.876987	1.1906	0.584233	1.37015e+08	1.02269e+08	1.35726e+08	1.00949	0.959383	0.753494	0.185474	0.746409	0.0577831	1.73393e+08
AT2G40490.1	23	2025	23	1.26611e+08	1.333e+08	1.32135e+08	0.958189	0.673235	1.00881	0.673235	1.05283	0.588311	1.44259e+08	1.3641e+08	1.363e+08	1.05839	0.84061	1.00081	0.995794	0.945592	0.841859	1.41874e+08	1.77351e+08	1.40061e+08	1.01295	0.921032	1.26625	0.106767	1.25006	0.156682	7.95613e+07	8.05443e+07	5.57485e+07	1.42715	0.271542	1.44478	0.142568	1.01236	0.971915	1.00531e+08	4.03486e+07	9.96077e+07	1.00927	0.975731	0.405075	0.0704811	0.401355	0.00591408	1.34485e+08
AT3G09260.1	28	1683	23	9.30427e+06	1.44586e+07	9.52538e+06	0.976787	0.939027	1.51791	0.939027	1.55398	0.0080698	1.57261e+07	2.44718e+07	1.30433e+07	1.20568	0.382372	1.87619	0.143933	1.55612	0.235694	1.29204e+07	7.59525e+06	1.11975e+07	1.15387	0.221871	0.678299	0.00647946	0.587848	0.00171502	5.71267e+06	1.45808e+07	1.20814e+07	0.472848	0.520092	1.20688	0.734214	2.55236	0.17827	1.55363e+07	1.16709e+07	1.99169e+07	0.780058	0.704832	0.585983	0.397629	0.751204	0.570657	6.68978e+06
AT3G52880.1	23	1989	23	6.19706e+07	7.0673e+07	6.57977e+07	0.941835	0.737101	1.0741	0.737101	1.14043	0.309815	7.89285e+07	7.7259e+07	8.31509e+07	0.94922	0.734111	0.929141	0.473541	0.978847	0.84896	6.5957e+07	7.3044e+07	6.76111e+07	0.975535	0.86091	1.08036	0.500876	1.10745	0.45218	5.67337e+07	7.78304e+07	6.75846e+07	0.839447	0.365729	1.1516	0.398531	1.37185	0.190954	5.63862e+07	5.97852e+07	5.39218e+07	1.0457	0.877741	1.10874	0.679376	1.06028	0.765086	6.13406e+07
AT3G63460.1	23	764	23	2.34589e+07	3.43423e+07	2.26662e+07	1.03497	0.775531	1.51513	0.775531	1.46394	0.00108077	3.67658e+07	3.33834e+07	1.52358e+07	2.41312	0.00269487	2.19112	0.121801	0.908001	0.766459	3.51449e+07	3.32122e+07	2.85641e+07	1.23038	0.328108	1.16272	0.352586	0.945007	0.801952	1.60593e+07	3.78899e+07	1.56968e+07	1.02309	0.922667	2.41386	0.143924	2.35938	0.32592	3.34652e+07	2.28916e+07	3.03345e+07	1.10321	0.70599	0.754641	0.176477	0.684043	0.236438	2.32241e+07
AT4G34450.1	23	895	23	1.13381e+07	1.33178e+07	1.02669e+07	1.10434	0.66602	1.29717	0.66602	1.17461	0.300059	1.5362e+07	3.6621e+07	1.2233e+07	1.25578	0.411886	2.99362	0.218139	2.38386	0.273513	1.43075e+07	1.67514e+07	1.83772e+07	0.778547	0.403234	0.911533	0.765868	1.17081	0.514077	1.77547e+07	1.04953e+07	9.2427e+06	1.92095	0.0495048	1.13552	0.688694	0.591125	0.211008	1.23937e+07	5.82107e+06	1.3475e+07	0.919758	0.750157	0.431991	0.0175402	0.469679	0.0387241	9.45397e+06
AT4G38220.2	23	828	23	3.6289e+07	3.97715e+07	5.41961e+07	0.669588	0.516759	0.733844	0.516759	1.09596	0.810565	1.76814e+07	1.83776e+07	2.58022e+07	0.685268	0.0263003	0.712247	0.0423244	1.03937	0.819575	7.73273e+07	2.97003e+07	4.61799e+07	1.67448	0.450048	0.643144	0.573693	0.384086	0.182873	1.32545e+07	2.17697e+08	1.60039e+08	0.0828204	0.209392	1.36027	0.516083	16.4244	0.058562	8.68437e+07	2.47699e+08	8.8362e+07	0.982817	0.982334	2.80323	0.0721622	2.85224	0.0470978	2.60489e+07
AT5G26830.1	23	587	23	1.86894e+07	3.54124e+07	7.7698e+06	2.40539	0.175348	4.5577	0.175348	1.89479	0.108353	3.95629e+07	5.78379e+07	1.19309e+07	3.31599	0.242698	4.84773	0.0234753	1.46192	0.479098	4.35158e+07	1.81659e+07	3.68384e+07	1.18126	0.744585	0.493123	0.0816863	0.417455	0.212852	1.79126e+07	1.70247e+07	9.77215e+06	1.83302	0.317644	1.74216	0.189844	0.950432	0.934159	1.84627e+07	1.01433e+07	1.51273e+07	1.22049	0.49544	0.670526	0.295351	0.549392	0.0042762	1.16562e+07
AT5G57870.1	23	1016	23	2.38653e+07	2.67263e+07	1.89229e+07	1.26119	0.230982	1.41238	0.230982	1.11988	0.483393	2.08628e+07	2.13967e+07	2.25854e+07	0.923726	0.734526	0.947366	0.814711	1.02559	0.856355	3.61356e+07	2.61387e+07	3.28086e+07	1.10141	0.555411	0.796704	0.183293	0.723351	0.0810812	1.59177e+07	2.73485e+07	2.04672e+07	0.777718	0.469882	1.33621	0.147051	1.71811	0.0215021	4.03665e+07	3.01104e+07	2.16205e+07	1.86705	0.185559	1.39268	0.23703	0.745924	0.417509	3.63573e+07
AT1G11580.2	22	1626	22	2.63904e+07	2.55768e+07	2.80969e+07	0.939262	0.779163	0.910307	0.779163	0.969173	0.859423	2.50416e+07	2.26285e+07	2.24294e+07	1.11646	0.385429	1.00888	0.975405	0.903639	0.694816	3.06027e+07	3.47837e+07	2.71511e+07	1.12712	0.3764	1.28111	0.0782583	1.13662	0.287559	4.86321e+07	1.07823e+08	3.15478e+07	1.54153	0.58873	3.41776	0.409376	2.21711	0.664237	3.04102e+07	1.62476e+07	3.3185e+07	0.916382	0.766252	0.489607	0.0320552	0.534282	0.0782032	4.79661e+07
AT1G20020.1	25	2232	22	1.43925e+08	1.09896e+08	1.43005e+08	1.00643	0.944131	0.768475	0.944131	0.763563	0.0321343	1.46253e+08	1.39058e+08	1.52936e+08	0.9563	0.682533	0.909257	0.458064	0.950807	0.714426	1.34272e+08	1.53462e+08	1.22961e+08	1.09198	0.598997	1.24805	0.0262981	1.14292	0.389467	1.33724e+08	8.588e+07	6.92938e+07	1.92981	0.159731	1.23936	0.265266	0.64222	0.276385	1.24912e+08	8.87225e+07	9.07708e+07	1.37612	0.200256	0.977435	0.919472	0.710283	0.166386	1.39066e+08
AT1G30580.1	22	2400	22	5.46187e+07	5.19744e+07	5.01616e+07	1.08886	0.550916	1.03614	0.550916	0.951585	0.713485	4.3596e+07	7.32234e+07	4.7055e+07	0.926492	0.61345	1.55612	0.104618	1.67959	0.0567531	4.87125e+07	6.28524e+07	5.398e+07	0.902418	0.213797	1.16436	0.0150456	1.29027	0.0109232	5.26081e+07	4.13154e+07	3.76131e+07	1.39866	0.311529	1.09843	0.758683	0.785343	0.397888	5.81743e+07	3.90315e+07	1.05335e+08	0.552278	0.216394	0.370545	0.106217	0.67094	0.0811102	5.1002e+07
AT1G43170.1	22	2652	22	9.37311e+07	9.28006e+07	8.603e+07	1.08952	0.632434	1.0787	0.632434	0.990073	0.954832	9.20526e+07	1.14534e+08	7.56092e+07	1.21748	0.374733	1.51482	0.0590092	1.24423	0.171973	8.27038e+07	8.79254e+07	1.05382e+08	0.784797	0.154178	0.834346	0.298145	1.06314	0.661846	6.60961e+07	1.26081e+08	9.63284e+07	0.686154	0.471886	1.30887	0.400572	1.90754	0.149292	1.32959e+08	1.27711e+08	1.36484e+08	0.974176	0.865708	0.935725	0.591597	0.96053	0.732706	5.57083e+07
AT1G69740.3	22	1844	22	9.81856e+07	9.84913e+07	9.94463e+07	0.987323	0.932064	0.990397	0.932064	1.00311	0.972972	1.03284e+08	9.75375e+07	1.40585e+08	0.734673	0.150349	0.693797	0.090618	0.944362	0.630097	9.49043e+07	9.72441e+07	9.73727e+07	0.97465	0.768356	0.998679	0.986019	1.02465	0.80267	6.27068e+07	2.89004e+08	1.11905e+08	0.560359	0.718111	2.58259	0.302313	4.60881	0.317683	5.28982e+07	2.43149e+07	5.43584e+07	0.973137	0.941072	0.447306	0.107688	0.459654	0.0504585	7.0707e+07
AT2G01140.1	24	3467	22	5.65032e+07	3.48755e+07	6.0287e+07	0.937237	0.832813	0.578491	0.832813	0.61723	0.046992	3.70503e+07	3.21755e+07	4.00958e+07	0.924043	0.744137	0.802465	0.144523	0.868429	0.56414	4.04004e+07	4.68337e+07	3.19557e+07	1.26426	0.189878	1.46558	0.0463439	1.15924	0.450648	7.0129e+07	3.44611e+07	2.57014e+07	2.72861	0.0151592	1.34082	0.581754	0.491396	0.173395	2.56241e+07	1.87362e+07	4.78573e+07	0.535426	0.364542	0.391501	0.245702	0.731196	0.00642139	3.19783e+07
AT2G21870.1	22	1638	22	3.44055e+07	5.78212e+07	2.67976e+07	1.2839	0.200628	2.1577	0.200628	1.68058	0.00539023	5.06879e+07	5.52545e+07	3.99891e+07	1.26754	0.0306874	1.38174	0.00384694	1.09009	0.235415	4.37506e+07	3.72806e+07	3.98928e+07	1.0967	0.422196	0.93452	0.601251	0.852117	0.29655	3.14181e+07	5.58599e+07	7.02765e+07	0.447065	0.0852037	0.79486	0.39739	1.77795	0.221263	4.96988e+07	7.57047e+07	5.97697e+07	0.831504	0.3384	1.26661	0.120348	1.52327	0.0126704	3.5387e+07
AT2G30860.1	23	6233	22	1.20129e+08	1.78053e+08	1.01013e+08	1.18925	0.19245	1.76268	0.19245	1.48218	0.099843	1.89474e+08	2.43058e+08	1.53792e+08	1.23202	0.0150942	1.58044	0.00578087	1.2828	0.0446276	1.45483e+08	1.42794e+08	1.29725e+08	1.12147	0.259572	1.10075	0.419182	0.981523	0.867176	2.00887e+08	1.7073e+08	1.56768e+08	1.28143	0.0653583	1.08906	0.375464	0.849878	0.288689	1.94429e+08	1.72554e+08	1.33837e+08	1.45273	0.113168	1.28929	0.08648	0.887493	0.493069	1.65023e+08
AT2G30870.1	23	3075	22	3.42963e+07	4.34573e+07	2.94666e+07	1.16391	0.272732	1.4748	0.272732	1.26711	0.0609623	3.57784e+07	5.40713e+07	3.91229e+07	0.914512	0.4011	1.38209	0.00996484	1.51128	0.00198954	4.50471e+07	4.15299e+07	3.49238e+07	1.28987	0.116465	1.18916	0.0777061	0.921923	0.606552	3.27717e+07	5.63555e+07	5.16648e+07	0.634314	0.26686	1.09079	0.724195	1.71964	0.156814	4.49479e+07	5.72693e+07	4.16002e+07	1.08047	0.685021	1.37666	0.0125743	1.27413	0.11886	4.18302e+07
AT2G44160.1	28	2175	22	4.16159e+07	5.0008e+07	4.9735e+07	0.836753	0.552228	1.00549	0.552228	1.20166	0.224311	4.42963e+07	3.32316e+07	4.76923e+07	0.928793	0.813154	0.696792	0.322585	0.750213	0.233787	6.91005e+07	4.57286e+07	4.64698e+07	1.487	0.0373294	0.984049	0.918274	0.661769	0.0561976	2.65369e+07	3.93094e+07	2.83089e+07	0.937404	0.903754	1.38859	0.526386	1.48131	0.564215	5.17606e+07	2.57073e+07	5.12301e+07	1.01036	0.965265	0.501801	0.027296	0.496658	0.0159126	3.99724e+07
AT2G47730.2	23	4943	22	1.13979e+08	1.01757e+08	1.1054e+08	1.03111	0.88852	0.920544	0.88852	0.892772	0.57165	9.86409e+07	1.4476e+08	8.98863e+07	1.0974	0.570882	1.61048	0.0723126	1.46754	0.0871539	1.50234e+08	1.20008e+08	1.22828e+08	1.22313	0.428635	0.977038	0.901237	0.798804	0.371366	1.76869e+08	9.73967e+07	9.22873e+07	1.91651	0.0015467	1.05536	0.519333	0.550671	0.00292808	7.67101e+07	6.95019e+07	6.83277e+07	1.12268	0.547839	1.01719	0.956415	0.906034	0.684438	1.65775e+08
AT4G27440.1	35	4835	22	3.04378e+08	3.70231e+08	3.19298e+08	0.953271	0.486472	1.15952	0.486472	1.21635	0.0320076	2.6918e+08	4.50365e+08	3.00626e+08	0.895398	0.417867	1.49809	0.00827273	1.6731	0.00693012	3.06535e+08	4.79199e+08	3.67419e+08	0.834291	0.0811446	1.30423	0.00163067	1.56328	0.000227931	3.05196e+08	4.02372e+08	2.12191e+08	1.4383	0.165871	1.89627	0.0378835	1.31841	0.361632	2.37234e+08	2.09972e+08	3.85023e+08	0.616156	0.0487919	0.54535	0.0130835	0.885083	0.511904	3.75241e+08
AT4G33680.1	22	2182	22	9.36013e+07	9.41749e+07	7.76553e+07	1.20534	0.133952	1.21273	0.133952	1.00613	0.955972	6.87331e+07	1.13994e+08	9.34461e+07	0.735537	0.00685877	1.21989	0.306939	1.65851	0.0433945	1.09753e+08	1.11106e+08	1.10063e+08	0.997187	0.979414	1.00948	0.929145	1.01233	0.886147	5.09168e+07	5.57825e+07	5.50164e+07	0.925483	0.631494	1.01392	0.923166	1.09556	0.680573	6.93582e+07	5.66403e+07	6.57441e+07	1.05497	0.825306	0.861527	0.590706	0.816634	0.267697	8.52251e+07
AT4G38970.1	34	8494	22	9.84345e+08	1.01509e+09	1.00369e+09	0.980729	0.679319	1.01136	0.679319	1.03123	0.414085	1.09811e+09	9.15876e+08	1.02686e+09	1.06939	0.303509	0.891922	0.129777	0.834044	0.0494893	9.30792e+08	9.69182e+08	1.00643e+09	0.924848	0.248621	0.962992	0.501521	1.04124	0.522056	9.47363e+08	8.72295e+08	9.31647e+08	1.01687	0.868443	0.936293	0.407183	0.920761	0.43189	9.31492e+08	8.64547e+08	8.75478e+08	1.06398	0.394523	0.987515	0.796546	0.928132	0.337192	9.77161e+08
AT5G08530.1	22	1185	22	2.49564e+07	2.22103e+07	2.53539e+07	0.984323	0.883636	0.876013	0.883636	0.889965	0.180849	2.21227e+07	3.81048e+07	2.76349e+07	0.800535	0.455907	1.37887	0.375818	1.72243	0.243212	2.63251e+07	2.22363e+07	3.25948e+07	0.807647	0.18716	0.682204	0.0600709	0.844681	0.164336	2.03355e+07	2.83427e+07	1.68312e+07	1.2082	0.0545647	1.68394	0.0121902	1.39376	0.163744	2.8066e+07	1.23245e+07	2.03953e+07	1.3761	0.206932	0.604283	0.154997	0.439127	0.00075227	2.26962e+07
AT5G14740.7	35	8524	22	3.18873e+08	2.97605e+08	3.88796e+08	0.820154	0.107067	0.765453	0.107067	0.933303	0.366966	3.92788e+08	3.52018e+08	3.80824e+08	1.03142	0.745678	0.92436	0.45626	0.896204	0.405265	3.22857e+08	3.14972e+08	3.02381e+08	1.06771	0.385059	1.04164	0.653625	0.97558	0.797831	2.76478e+08	2.30464e+08	2.64848e+08	1.04391	0.81728	0.870176	0.416791	0.833572	0.290126	3.70252e+08	2.83353e+08	2.73035e+08	1.35606	0.196313	1.03779	0.781304	0.765297	0.252616	3.84499e+08
AT5G17820.2	22	2819	22	2.89443e+07	2.71711e+07	3.20171e+07	0.904026	0.517302	0.848644	0.517302	0.938739	0.664081	3.56194e+07	4.81421e+07	3.7352e+07	0.953616	0.744423	1.28888	0.433024	1.35157	0.37156	3.07672e+07	3.08976e+07	3.11585e+07	0.987441	0.942365	0.991627	0.960177	1.00424	0.980875	3.69381e+07	3.53251e+07	2.55328e+07	1.44669	0.263319	1.38352	0.216315	0.956332	0.906687	4.47689e+07	2.49751e+07	4.04322e+07	1.10726	0.738863	0.617703	0.15223	0.557867	0.0703271	6.64637e+07
AT5G35360.3	22	3187	22	9.86961e+07	1.09566e+08	9.32672e+07	1.05821	0.633165	1.17476	0.633165	1.11014	0.182343	1.08442e+08	1.1917e+08	1.11645e+08	0.971312	0.723525	1.0674	0.416969	1.09893	0.125361	1.17513e+08	1.17775e+08	1.21092e+08	0.970441	0.708568	0.972601	0.733046	1.00223	0.984037	8.91006e+07	7.96073e+07	7.83208e+07	1.13764	0.390082	1.01643	0.87571	0.893454	0.545711	8.84081e+07	8.12142e+07	8.18327e+07	1.08035	0.736773	0.992442	0.970522	0.918629	0.523948	8.65631e+07
AT1G11910.2	21	3260	21	7.95204e+07	5.65222e+07	4.4391e+07	1.79137	0.155752	1.27328	0.155752	0.710788	0.340441	5.35813e+07	5.85277e+07	1.10805e+08	0.483565	0.452872	0.528206	0.430841	1.09232	0.449376	5.49903e+07	7.27607e+07	4.66599e+07	1.17853	0.143753	1.55938	0.000746115	1.32315	0.0304115	9.0532e+07	1.01827e+08	7.09131e+07	1.27666	0.416666	1.43593	0.0511054	1.12476	0.702974	7.73279e+07	8.92598e+07	5.81376e+07	1.33008	0.316687	1.53532	0.00809153	1.1543	0.52404	6.10734e+07
AT1G18080.1	27	3268	21	1.23785e+08	1.05692e+08	2.01942e+08	0.612971	0.156209	0.523377	0.156209	0.853837	0.240868	2.2044e+08	1.17981e+08	1.14517e+08	1.92495	0.445896	1.03024	0.823996	0.535206	0.398316	2.10435e+08	2.34372e+08	1.28341e+08	1.63966	0.361146	1.82617	0.0460912	1.11375	0.820435	6.89768e+07	1.19378e+08	9.03683e+07	0.763285	0.251347	1.32101	0.10766	1.73069	0.0400631	1.16947e+08	9.10252e+07	1.19686e+08	0.977118	0.905438	0.760534	0.1518	0.778344	0.161946	1.02753e+08
AT1G49760.1	24	2862	21	6.54788e+07	8.14785e+07	5.62178e+07	1.16473	0.17132	1.44933	0.17132	1.24435	0.00495191	8.6155e+07	9.78349e+07	7.57634e+07	1.13716	0.109462	1.29132	0.00436978	1.13557	0.0339527	7.79649e+07	8.44734e+07	8.33949e+07	0.934888	0.153733	1.01293	0.8158	1.08348	0.226735	4.41242e+07	7.43854e+07	6.60793e+07	0.667747	0.111783	1.1257	0.561711	1.68582	0.164994	8.50991e+07	5.94128e+07	7.45508e+07	1.14149	0.486763	0.796944	0.309191	0.69816	0.0746185	7.37898e+07
AT1G53310.2	50	3728	21	1.88079e+07	2.71414e+07	7.91142e+07	0.237731	0.0102056	0.343066	0.0102056	1.44309	0.0218645	3.86249e+07	3.26987e+07	2.21663e+07	1.7425	0.113611	1.47515	0.149377	0.846571	0.575765	2.47768e+07	2.88392e+07	3.31451e+07	0.747524	0.0135793	0.870089	0.394804	1.16396	0.361315	8.72083e+07	3.65087e+07	4.08375e+07	2.1355	0.0100426	0.894	0.691388	0.418638	0.0137563	4.03258e+07	6.4084e+07	4.09117e+07	0.98568	0.969548	1.5664	0.102596	1.58916	0.0940301	9.99366e+07
AT3G03780.3	55	15523	21	9.5851e+07	9.86689e+07	6.69712e+07	1.43123	0.0515839	1.4733	0.0515839	1.0294	0.815708	9.5482e+07	1.27932e+08	8.9524e+07	1.06655	0.504922	1.42902	0.00995067	1.33985	0.0345862	6.96367e+07	7.97475e+07	8.29362e+07	0.839641	0.125944	0.961552	0.625834	1.14519	0.28597	4.46926e+07	8.36636e+07	5.57817e+07	0.801205	0.275328	1.49984	0.00244374	1.87198	0.00755465	1.56449e+08	7.57642e+07	9.96065e+07	1.57067	0.174956	0.760635	0.0862777	0.484274	0.0657835	6.07945e+07
AT3G24503.1	21	2908	21	3.68937e+07	5.36877e+07	3.07041e+07	1.20159	0.307943	1.74855	0.307943	1.4552	0.0145431	4.88103e+07	6.31401e+07	4.93023e+07	0.99002	0.925159	1.28067	0.132826	1.29358	0.0996352	4.5492e+07	4.89298e+07	4.45651e+07	1.0208	0.859801	1.09794	0.406913	1.07557	0.483169	4.31851e+07	3.73387e+07	4.60568e+07	0.937649	0.788691	0.810711	0.274791	0.864621	0.289151	5.32243e+07	4.08742e+07	3.55704e+07	1.49631	0.0132024	1.14911	0.14472	0.767961	0.0570728	2.94923e+07
AT3G47520.1	23	4320	21	1.57e+08	1.67394e+08	1.64856e+08	0.952343	0.434087	1.01539	0.434087	1.06621	0.411495	1.57614e+08	1.48327e+08	1.64307e+08	0.959266	0.742709	0.902743	0.346151	0.941077	0.509183	1.7898e+08	1.72941e+08	1.66345e+08	1.07595	0.432416	1.03965	0.602698	0.966261	0.684027	1.31674e+08	1.58538e+08	1.56761e+08	0.839964	0.431168	1.01134	0.931185	1.20403	0.0359634	1.30476e+08	1.31792e+08	1.71837e+08	0.759301	0.018405	0.76696	0.0469162	1.01009	0.93325	1.70373e+08
AT3G54050.2	21	2266	21	2.01394e+08	2.08255e+08	1.81016e+08	1.11257	0.308581	1.15048	0.308581	1.03407	0.784407	1.82042e+08	2.20037e+08	1.92503e+08	0.945661	0.542788	1.14303	0.116475	1.20872	0.0203885	1.73182e+08	1.92529e+08	1.70689e+08	1.0146	0.920925	1.12795	0.107038	1.11172	0.443145	1.79436e+08	1.48536e+08	1.10175e+08	1.62864	0.0337254	1.34818	0.159152	0.827798	0.357576	1.33918e+08	8.7818e+07	1.12809e+08	1.18713	0.146808	0.77847	0.126423	0.655758	0.0146478	1.9245e+08
AT3G54470.1	21	1135	21	2.89124e+07	1.26514e+08	9.68816e+07	0.298431	0.00890704	1.30587	0.00890704	4.37577	4.32859e-07	1.87293e+08	1.02272e+08	2.19553e+07	8.53064	0.000580542	4.6582	0.0619975	0.546055	0.0845079	1.15935e+08	1.05405e+08	9.74538e+07	1.18965	0.377135	1.08159	0.742743	0.909173	0.629882	6.80739e+07	4.13734e+07	5.64903e+07	1.20506	0.807014	0.732399	0.606859	0.607772	0.408743	4.33741e+07	6.17542e+07	1.10145e+08	0.393792	0.0377274	0.560665	0.204316	1.42376	0.456521	2.91897e+07
AT5G19220.1	21	1314	21	6.67538e+07	6.6475e+07	6.09205e+07	1.09575	0.267176	1.09118	0.267176	0.995824	0.962541	7.31302e+07	7.08101e+07	6.78091e+07	1.07847	0.374076	1.04426	0.603702	0.968274	0.705076	7.35563e+07	8.25625e+07	6.61052e+07	1.11272	0.206647	1.24896	0.00150695	1.12244	0.190988	6.04958e+07	4.2135e+07	3.16109e+07	1.91376	0.0333701	1.33292	0.385908	0.696494	0.285819	5.65209e+07	2.3686e+07	3.80157e+07	1.48678	0.199128	0.623059	0.260556	0.419067	0.00421066	4.52159e+07
AT5G19550.1	26	1728	21	2.09393e+07	2.40805e+07	1.6389e+07	1.27765	0.0340803	1.46931	0.0340803	1.15001	0.261205	2.11295e+07	2.34073e+07	2.06345e+07	1.02399	0.842711	1.13438	0.120779	1.1078	0.198482	2.94654e+07	1.89702e+07	2.48141e+07	1.18745	0.275449	0.764491	0.061292	0.643811	0.0174074	2.24369e+07	2.11619e+07	2.58898e+07	0.866631	0.617686	0.817386	0.359318	0.943176	0.736506	1.59247e+07	1.95913e+07	2.16227e+07	0.736483	0.345303	0.906053	0.720517	1.23024	0.378228	2.41207e+07
AT5G19820.1	21	543	21	1.53167e+07	1.20524e+07	1.35312e+07	1.13195	0.480283	0.890714	0.480283	0.786882	0.0782205	7.86355e+06	2.36967e+07	1.23546e+07	0.63649	0.0647444	1.91805	0.123499	3.01349	0.043447	1.55873e+07	1.58204e+07	1.33577e+07	1.16692	0.170818	1.18436	0.238907	1.01495	0.902284	8.73215e+06	1.72364e+07	1.88931e+07	0.462187	0.333193	0.912311	0.821714	1.9739	0.171255	1.62381e+07	2.80508e+07	1.69835e+07	0.956109	0.909423	1.65165	0.0846603	1.72747	0.0764852	2.13996e+07
AT5G48300.1	21	1251	21	1.06765e+08	1.18553e+08	1.02476e+08	1.04185	0.786961	1.15688	0.786961	1.11041	0.322793	1.24355e+08	2.28941e+08	2.25358e+08	0.551812	0.000362739	1.0159	0.915771	1.84102	0.0116965	1.13379e+08	2.00265e+08	1.04641e+08	1.0835	0.284557	1.91382	2.65889e-05	1.76633	3.96087e-05	2.02081e+08	5.38819e+07	4.46651e+07	4.52435	0.0141295	1.20635	0.655995	0.266636	0.0109639	5.67639e+07	1.98125e+07	1.17307e+08	0.483892	0.240258	0.168894	0.0754472	0.349033	0.010551	1.40368e+08
AT5G53460.1	21	204	21	9.52111e+06	5.96441e+06	4.38853e+06	2.16954	0.00446099	1.35909	0.00446099	0.626441	0.0570762	4.77509e+06	1.59074e+07	1.2168e+07	0.392429	0.00445642	1.30731	0.214767	3.33133	0.00287797	5.18239e+06	7.08451e+06	2.20156e+07	0.235396	0.207156	0.321795	0.291455	1.36704	0.401678	6.96125e+06	4.78786e+06	2.40016e+06	2.90033	0.0798697	1.99481	0.363273	0.687788	0.618605	4.35445e+06	3.13486e+06	4.10235e+06	1.06145	0.825146	0.764162	0.418404	0.719921	0.397856	8.16888e+06
AT5G57655.2	21	1214	21	2.6667e+07	3.84843e+07	1.80839e+07	1.47463	0.0867295	2.1281	0.0867295	1.44314	0.134851	2.79053e+07	2.57297e+07	3.5442e+07	0.78735	0.302825	0.725965	0.0276366	0.922036	0.717595	2.82908e+07	2.81576e+07	2.12867e+07	1.32904	0.056736	1.32278	0.223635	0.995292	0.977003	9.60718e+06	2.3725e+07	1.66639e+07	0.576527	0.254445	1.42374	0.164919	2.46951	0.0360165	2.12706e+07	2.65334e+07	2.10659e+07	1.00972	0.970569	1.25954	0.185734	1.24742	0.268892	1.0768e+07
ATCG00540.1	21	3189	21	2.25844e+08	2.23343e+08	2.61456e+08	0.863793	0.0426268	0.854226	0.0426268	0.988924	0.856327	2.24035e+08	2.09129e+08	2.43842e+08	0.918771	0.156598	0.85764	0.116146	0.933465	0.432413	2.44531e+08	2.08506e+08	2.35431e+08	1.03865	0.699389	0.885634	0.0275508	0.852675	0.161168	2.168e+08	1.95905e+08	2.05725e+08	1.05384	0.82222	0.952267	0.80916	0.90362	0.665517	1.8183e+08	1.59445e+08	2.49576e+08	0.728555	0.0874784	0.638865	0.0118747	0.876894	0.485178	2.17529e+08
AT1G03475.1	20	1441	20	1.11662e+08	8.95351e+07	1.0154e+08	1.09968	0.406974	0.881772	0.406974	0.801842	0.0232276	9.8464e+07	1.04135e+08	1.23867e+08	0.794917	0.0617232	0.840696	0.162161	1.05759	0.645592	1.04141e+08	1.25645e+08	1.12626e+08	0.924665	0.324833	1.1156	0.125933	1.20649	0.00449329	7.53004e+07	7.13445e+07	6.90831e+07	1.09	0.703489	1.03273	0.846315	0.947465	0.76717	8.38489e+07	4.5385e+07	7.51152e+07	1.11627	0.613638	0.604206	0.0691865	0.541271	0.0127005	1.01371e+08
AT1G20950.1	31	1936	20	4.61279e+07	4.29468e+07	4.92329e+07	0.936932	0.653252	0.872319	0.653252	0.931037	0.617538	3.62462e+07	4.66065e+07	3.87476e+07	0.935445	0.714424	1.20282	0.380294	1.28583	0.172831	1.50959e+08	4.50947e+07	3.23916e+07	4.66044	0.211604	1.39217	0.102875	0.298721	0.297347	1.08382e+08	3.96449e+07	3.50214e+07	3.09475	0.110455	1.13202	0.0897768	0.365788	0.127545	7.11878e+07	3.94674e+07	3.34958e+07	2.12528	0.0380721	1.17828	0.357408	0.554412	0.0555724	1.37035e+08
AT1G57720.2	30	4884	20	2.08135e+08	1.89472e+08	1.88609e+08	1.10353	0.470722	1.00457	0.470722	0.910331	0.439614	5.00988e+08	3.42286e+08	4.32438e+08	1.15852	0.753809	0.791526	0.674725	0.683222	0.346248	1.98946e+08	2.07792e+08	2.06433e+08	0.963729	0.787521	1.00658	0.950339	1.04447	0.742603	1.72925e+08	1.54056e+08	1.28042e+08	1.35053	0.00286232	1.20316	0.441699	0.890881	0.710769	2.08541e+08	1.20335e+08	3.74799e+08	0.556407	0.193336	0.321066	0.0483721	0.577033	0.134032	1.73168e+08
AT1G63770.3	20	606	20	2.30608e+07	2.4097e+07	2.57106e+07	0.89694	0.524754	0.93724	0.524754	1.04493	0.780766	2.28711e+07	2.90239e+07	2.25227e+07	1.01547	0.91684	1.28865	0.0745764	1.26902	0.0936846	2.2388e+07	2.59348e+07	2.54759e+07	0.878793	0.338331	1.01802	0.905885	1.15843	0.208321	2.78643e+07	2.00002e+07	2.36597e+07	1.17771	0.689802	0.845329	0.669446	0.717771	0.345744	1.96709e+07	1.28186e+07	2.09843e+07	0.937412	0.880124	0.610865	0.323117	0.651651	0.167088	2.39676e+07
AT2G33150.1	21	2174	20	5.93538e+07	7.0863e+07	5.00277e+07	1.18642	0.095207	1.41648	0.095207	1.19391	0.0826651	5.52974e+07	7.08914e+07	5.94486e+07	0.930171	0.452972	1.19248	0.0782208	1.282	0.00785657	6.01572e+07	5.93737e+07	6.70418e+07	0.89731	0.202689	0.885622	0.161238	0.986975	0.838126	7.54347e+07	9.05444e+07	6.34315e+07	1.18923	0.404389	1.42744	0.112494	1.2003	0.495365	5.58436e+07	7.1383e+07	5.86953e+07	0.951416	0.805281	1.21616	0.331676	1.27827	0.145412	7.11272e+07
AT3G04790.1	20	2132	20	2.12267e+08	1.47114e+08	2.02744e+08	1.04697	0.70636	0.725615	0.70636	0.693061	0.031419	1.59554e+08	1.67077e+08	1.9923e+08	0.800856	0.195723	0.838615	0.246203	1.04715	0.686036	2.24496e+08	2.06293e+08	1.75624e+08	1.27827	0.218087	1.17463	0.372396	0.918915	0.561055	2.45194e+08	1.40343e+08	1.60624e+08	1.5265	0.00154902	0.873734	0.0268231	0.572376	0.000725194	2.09116e+08	1.37111e+08	1.34784e+08	1.55148	0.00150834	1.01726	0.877007	0.65567	0.00233926	2.5561e+08
AT3G05530.1	21	1619	20	7.05562e+07	9.38615e+07	7.80007e+07	0.904558	0.766371	1.20334	0.766371	1.33031	0.396043	5.5673e+07	1.17225e+08	1.0792e+08	0.515874	0.0832463	1.08622	0.83549	2.1056	0.144268	1.18773e+08	8.692e+07	8.27949e+07	1.43454	0.0751602	1.04982	0.830467	0.731818	0.179752	5.57094e+07	5.96707e+07	3.83246e+07	1.45362	0.229064	1.55698	0.440195	1.07111	0.924026	1.2546e+08	4.8987e+07	7.42499e+07	1.6897	0.17326	0.659758	0.315072	0.390458	0.019369	6.30315e+07
AT3G08580.2	32	8264	20	2.30199e+08	2.79542e+08	2.66212e+08	0.864722	0.0689941	1.05007	0.0689941	1.21435	0.00228516	2.13275e+08	2.62961e+08	2.84321e+08	0.750121	0.0054042	0.924873	0.0747753	1.23297	0.00468013	2.68179e+08	2.92029e+08	2.93213e+08	0.914622	0.140313	0.995961	0.933389	1.08893	0.188293	3.07428e+08	2.44431e+08	2.34012e+08	1.31372	0.127354	1.04452	0.543168	0.795083	0.180761	2.94164e+08	2.54164e+08	2.86545e+08	1.02659	0.819253	0.886996	0.0798233	0.864021	0.244791	2.61674e+08
AT3G48990.1	20	1970	20	3.52176e+07	5.21434e+07	3.28603e+07	1.07174	0.628679	1.58682	0.628679	1.48061	0.00726174	6.77168e+07	4.55358e+07	4.50341e+07	1.50368	0.00449176	1.01114	0.949114	0.672445	0.0328911	4.07895e+07	3.97352e+07	3.16209e+07	1.28995	0.0280271	1.25661	0.0315728	0.974154	0.771146	3.0113e+07	3.6605e+07	2.69348e+07	1.118	0.639404	1.35902	0.107427	1.21559	0.24244	4.05616e+07	3.54255e+07	2.87244e+07	1.4121	0.120604	1.23329	0.349842	0.873376	0.513918	2.67756e+07
AT3G56940.1	20	935	20	7.08235e+07	7.081e+07	6.2276e+07	1.13725	0.32207	1.13703	0.32207	0.999808	0.999109	7.08616e+07	5.34104e+07	9.00662e+07	0.786773	0.0561945	0.593013	0.00316745	0.753728	0.0356122	7.86374e+07	6.80154e+07	1.07077e+08	0.734402	0.00481255	0.635202	0.000780277	0.864924	0.277731	2.45685e+07	4.83277e+07	5.01393e+07	0.490005	0.19306	0.963869	0.896478	1.96706	0.109303	3.51933e+07	1.79992e+07	9.08329e+07	0.38745	0.206958	0.198158	0.105387	0.51144	0.116048	5.15426e+07
AT4G00570.1	20	464	20	1.39697e+07	1.84762e+07	1.28966e+07	1.08321	0.723551	1.43264	0.723551	1.32259	0.205154	1.51299e+07	1.33418e+07	1.78917e+07	0.845635	0.346885	0.745693	0.0562123	0.881815	0.446912	1.24527e+07	1.00827e+07	1.0985e+07	1.13362	0.399783	0.917864	0.666171	0.809677	0.333505	8.6429e+06	1.68625e+07	1.59422e+07	0.54214	0.12963	1.05773	0.78871	1.95102	0.0945834	8.96272e+06	1.16551e+07	1.6213e+07	0.552809	0.147834	0.71887	0.267126	1.30039	0.335924	8.02822e+06
AT4G02520.1	22	5490	20	7.6464e+07	9.20947e+07	7.46506e+07	1.02429	0.87826	1.23368	0.87826	1.20442	0.180794	1.05992e+08	1.3789e+08	1.01192e+08	1.04743	0.569105	1.36266	0.0906543	1.30095	0.137168	9.49225e+07	8.88958e+07	7.67684e+07	1.23648	0.0481696	1.15797	0.180819	0.936509	0.585833	1.35794e+08	1.65196e+08	1.87757e+08	0.723243	0.609224	0.879839	0.753338	1.21652	0.523897	1.06218e+08	2.01511e+08	1.06852e+08	0.994068	0.989893	1.88589	0.105931	1.89714	0.00667168	6.16139e+07
AT4G02770.1	20	3898	20	4.35596e+08	4.56462e+08	4.59542e+08	0.94789	0.567522	0.993297	0.567522	1.0479	0.670559	4.63492e+08	4.11231e+08	4.37591e+08	1.05919	0.214294	0.93976	0.411435	0.887245	0.156974	3.91063e+08	4.07706e+08	4.37809e+08	0.893228	0.0791838	0.931242	0.29011	1.04256	0.442194	3.39671e+08	2.898e+08	2.96984e+08	1.14373	0.437137	0.975808	0.871617	0.853178	0.288811	3.04614e+08	2.47896e+08	4.03021e+08	0.755826	0.0291329	0.615095	0.00128051	0.813805	0.0889834	3.28787e+08
AT4G29840.1	21	1422	20	1.07591e+08	7.27133e+07	9.94729e+07	1.08161	0.818138	0.730987	0.818138	0.675833	0.226677	6.34729e+07	7.09104e+07	4.86507e+07	1.30467	0.00754564	1.45754	0.00140368	1.11718	0.189274	6.76617e+07	1.03699e+08	6.87665e+07	0.983935	0.824396	1.50799	0.367541	1.53262	0.353315	6.88933e+07	4.24198e+07	4.50144e+07	1.53047	0.217466	0.94236	0.73716	0.615732	0.218779	5.96976e+07	3.90372e+07	4.08352e+07	1.46192	0.0853417	0.955969	0.828547	0.653915	0.0164016	6.36937e+07
AT5G26280.3	22	2602	20	4.36711e+07	3.7621e+07	2.6026e+07	1.67798	0.0317563	1.44552	0.0317563	0.861462	0.370007	5.26467e+07	4.22725e+07	3.32504e+07	1.58334	0.000857081	1.27134	0.115853	0.802946	0.0781018	3.22099e+07	3.3929e+07	4.50425e+07	0.715101	0.0447977	0.753267	0.117713	1.05337	0.63318	3.68388e+07	4.52394e+07	4.18885e+07	0.87945	0.670651	1.08	0.659251	1.22804	0.405336	7.23523e+07	5.27697e+07	5.79225e+07	1.24912	0.381315	0.911039	0.624907	0.729343	0.189744	3.56479e+07
AT5G48230.2	20	2049	20	2.63366e+07	2.16872e+07	2.3732e+07	1.10975	0.231312	0.913837	0.231312	0.823462	0.065836	2.02414e+07	3.69517e+07	3.01679e+07	0.670959	0.00620434	1.22487	0.231444	1.82555	0.0130852	3.04245e+07	3.2749e+07	2.76168e+07	1.10166	0.328739	1.18584	0.185683	1.0764	0.536226	1.75833e+07	1.98269e+07	1.56183e+07	1.12581	0.508744	1.26946	0.270226	1.12759	0.640464	2.44535e+07	1.32842e+07	2.33803e+07	1.0459	0.861767	0.568178	0.10949	0.543243	0.0210971	3.62564e+07
AT5G66760.1	20	479	20	1.61448e+07	2.2206e+07	2.00117e+07	0.806769	0.377404	1.10965	0.377404	1.37543	0.11366	1.60081e+07	1.22615e+07	1.14958e+07	1.39252	0.22645	1.0666	0.822928	0.765952	0.404512	5.24211e+07	2.51047e+07	1.60785e+07	3.26033	0.000746135	1.56138	0.303525	0.478904	0.0374835	1.77786e+07	2.00982e+07	3.29622e+07	0.539365	0.393865	0.609737	0.303779	1.13047	0.776685	1.77386e+07	1.62892e+07	1.94194e+07	0.913449	0.85309	0.838811	0.66748	0.91829	0.838955	1.68872e+07
AT1G12840.1	19	1812	19	4.30041e+07	3.99302e+07	3.77008e+07	1.14067	0.217898	1.05914	0.217898	0.928522	0.519616	4.95588e+07	4.10056e+07	4.83009e+07	1.02604	0.535999	0.848963	0.0202647	0.827414	0.0164175	3.8208e+07	4.07942e+07	4.18559e+07	0.912846	0.416558	0.974635	0.752647	1.06769	0.512106	3.1319e+07	2.55361e+07	2.11588e+07	1.48019	0.3568	1.20688	0.671432	0.815354	0.630811	2.77336e+07	2.30349e+07	3.26306e+07	0.849928	0.50114	0.70593	0.231927	0.830576	0.404612	2.96164e+07
AT1G20620.1	27	3459	19	1.08136e+08	1.02247e+08	1.44745e+08	0.747074	0.123266	0.706396	0.123266	0.945549	0.721595	1.22964e+08	9.00949e+07	1.77491e+08	0.692789	0.0379024	0.507602	0.00162968	0.732694	0.0352204	1.28723e+08	1.30156e+08	1.87219e+08	0.687552	0.0159347	0.695207	0.038803	1.01113	0.919571	1.0409e+08	1.69689e+08	2.09958e+08	0.495763	0.251991	0.808202	0.543034	1.63022	0.261207	6.92674e+07	4.18071e+07	1.5685e+08	0.441616	0.0150426	0.266542	0.00210813	0.603561	0.130418	5.57355e+07
AT1G23190.1	28	1948	19	3.3554e+07	3.87991e+07	3.01938e+07	1.11129	0.354723	1.285	0.354723	1.15632	0.164277	6.0488e+07	5.30342e+07	3.17684e+07	1.90403	0.000759456	1.6694	0.0184227	0.876773	0.329322	3.63815e+07	3.53704e+07	3.8052e+07	0.9561	0.719967	0.929528	0.531524	0.972208	0.826621	4.69059e+07	4.16437e+07	3.53606e+07	1.3265	0.322245	1.17769	0.546437	0.887812	0.761965	4.60477e+07	4.43072e+07	3.67617e+07	1.2526	0.236387	1.20525	0.325838	0.962203	0.842275	4.40625e+07
AT1G33140.1	23	4004	19	1.15678e+08	1.46573e+08	1.72598e+08	0.670214	0.0119751	0.849213	0.0119751	1.26708	0.217705	1.28302e+08	1.65868e+08	1.0806e+08	1.18732	0.151183	1.53496	0.0572969	1.29279	0.185937	1.20668e+08	1.57026e+08	1.47398e+08	0.818654	0.238696	1.06532	0.649373	1.30131	0.0277567	7.69863e+07	1.79702e+08	1.522e+08	0.505825	0.14768	1.1807	0.463175	2.33421	0.032315	1.50561e+08	1.84567e+08	1.53628e+08	0.980039	0.898394	1.20139	0.210988	1.22586	0.205376	9.1306e+07
AT1G63000.1	20	1341	19	3.40321e+07	4.65937e+07	8.25564e+07	0.412229	0.416579	0.564386	0.416579	1.36911	0.414397	4.34846e+07	4.85278e+07	2.11793e+07	2.05317	0.00175896	2.29128	0.00524326	1.11598	0.525287	3.23418e+07	2.81405e+07	5.34931e+07	0.604599	0.00806218	0.526059	0.00164722	0.870096	0.491329	4.37243e+07	3.13218e+07	2.61633e+07	1.67121	0.17214	1.19716	0.497873	0.716346	0.176026	4.63649e+07	2.15531e+07	3.4959e+07	1.32627	0.256751	0.616526	0.0617863	0.464859	0.0144654	4.4811e+07
AT1G66270.1	31	4541	19	4.13875e+07	3.16911e+07	4.60724e+07	0.898313	0.645626	0.687855	0.645626	0.765719	0.350141	5.03378e+07	7.2659e+07	2.76199e+07	1.82252	0.00621459	2.63068	0.0767828	1.44343	0.347579	3.75866e+07	3.50145e+07	3.78327e+07	0.993495	0.965425	0.925509	0.614586	0.931569	0.613683	7.40225e+07	7.09893e+07	6.78362e+07	1.0912	0.8451	1.04648	0.885375	0.959023	0.894755	4.94934e+07	4.2132e+07	5.39792e+07	0.916897	0.697983	0.780523	0.369209	0.851265	0.252785	1.17796e+08
AT1G78570.1	30	1571	19	6.05236e+07	7.04987e+07	6.13509e+07	0.986515	0.938416	1.14911	0.938416	1.16481	0.122316	9.96111e+07	1.80031e+08	5.43978e+07	1.83116	0.000319895	3.30953	0.0325306	1.80734	0.132563	9.98978e+07	6.05581e+07	8.31028e+07	1.2021	0.581315	0.728713	0.0275311	0.6062	0.229084	1.25289e+08	7.52613e+07	4.45253e+07	2.81388	0.114787	1.6903	0.360953	0.600703	0.383736	1.53194e+08	5.69632e+07	9.77291e+07	1.56753	0.370136	0.582868	0.156398	0.371838	0.112465	5.7715e+07
AT2G05990.1	19	1816	19	6.66319e+07	5.88077e+07	6.4587e+07	1.03166	0.845828	0.91052	0.845828	0.882576	0.314672	7.95909e+07	6.48471e+07	7.18645e+07	1.10751	0.403719	0.902353	0.478678	0.814756	0.183339	1.08432e+08	7.34246e+07	7.96769e+07	1.3609	0.0476126	0.921529	0.36606	0.677146	0.0285752	4.21726e+07	5.4096e+07	3.26009e+07	1.2936	0.159353	1.65934	0.154707	1.28273	0.582913	5.93021e+07	3.73635e+07	7.65866e+07	0.774314	0.492733	0.48786	0.134948	0.630055	0.10941	5.28957e+07
AT2G37040.1	33	1321	19	2.63763e+07	4.46381e+07	2.33121e+07	1.13144	0.372962	1.9148	0.372962	1.69236	0.00213385	5.46514e+07	6.87966e+07	2.28515e+07	2.39158	0.0060002	3.01059	0.00672237	1.25883	0.323147	2.94264e+07	3.45253e+07	4.8733e+07	0.603829	0.00186107	0.708457	0.0467229	1.17328	0.313219	2.33458e+07	3.74978e+07	2.0246e+07	1.15311	0.717289	1.85211	0.0339017	1.60619	0.0525361	9.76746e+07	2.06077e+07	4.64092e+07	2.10464	0.111474	0.444044	0.0496774	0.210983	0.0236935	1.97727e+07
AT3G01420.1	19	420	19	5.15725e+06	6.76864e+06	8.38615e+06	0.614972	0.0336786	0.807122	0.0336786	1.31245	0.171376	5.77364e+06	8.9746e+06	4.20526e+06	1.37296	0.0955508	2.13414	0.131404	1.55441	0.28167	6.12335e+06	8.34485e+06	5.0452e+06	1.2137	0.373336	1.65402	0.0174937	1.36279	0.101521	3.74048e+06	1.14689e+07	7.0823e+06	0.528144	0.275985	1.61938	0.363447	3.06616	0.278062	7.28764e+06	4.87724e+06	5.41496e+06	1.34583	0.362026	0.900697	0.731027	0.669248	0.142826	5.58047e+06
AT3G02360.1	24	2565	19	3.7114e+07	1.73466e+07	5.00328e+07	0.741793	0.577243	0.346704	0.577243	0.467387	0.227869	1.60613e+07	1.70011e+07	1.48344e+07	1.08271	0.72192	1.14606	0.624057	1.05851	0.771895	1.41169e+07	3.08477e+07	1.46747e+07	0.961989	0.786584	2.1021	0.323225	2.18517	0.308954	5.08632e+07	1.72627e+07	1.48461e+07	3.42603	0.107726	1.16277	0.54662	0.339394	0.139661	2.05803e+07	3.13362e+07	1.99607e+07	1.03104	0.927802	1.5699	0.230282	1.52264	0.144291	1.02761e+08
AT3G13930.1	19	960	19	2.45712e+07	2.29588e+07	3.72847e+07	0.659016	0.100295	0.615771	0.100295	0.934379	0.706694	2.20651e+07	3.72389e+07	2.53874e+07	0.869137	0.36128	1.46683	0.259029	1.68768	0.148501	2.154e+07	2.82498e+07	2.27602e+07	0.94639	0.668275	1.2412	0.22989	1.31151	0.114833	2.87428e+07	2.87826e+07	3.82857e+07	0.750745	0.692641	0.751786	0.557018	1.00139	0.99705	3.86878e+07	1.75921e+07	3.14773e+07	1.22907	0.586541	0.558881	0.260031	0.454718	0.0140437	3.40267e+07
AT3G22960.1	19	901	19	2.81776e+07	2.70987e+07	2.4431e+07	1.15336	0.400942	1.1092	0.400942	0.961712	0.809213	3.51045e+07	4.53152e+07	3.63442e+07	0.965891	0.825883	1.24683	0.243931	1.29086	0.104269	3.16411e+07	3.6439e+07	3.22597e+07	0.980823	0.892901	1.12955	0.354808	1.15164	0.242922	3.11451e+07	3.54394e+07	1.5105e+07	2.06191	0.0708694	2.34621	0.0279124	1.13788	0.656851	2.92623e+07	1.58979e+07	2.93148e+07	0.99821	0.99503	0.542318	0.175739	0.543291	0.042186	4.8775e+07
AT3G46740.1	19	915	19	4.74669e+07	4.59066e+07	3.44502e+07	1.37784	0.0733932	1.33255	0.0733932	0.96713	0.825083	4.67131e+07	5.0294e+07	3.66278e+07	1.27535	0.0426173	1.37311	0.0724642	1.07666	0.639251	5.12188e+07	5.04807e+07	3.96859e+07	1.2906	0.118227	1.27201	0.119755	0.98559	0.927882	4.46391e+07	3.02254e+07	3.79106e+07	1.17748	0.73238	0.797281	0.607717	0.677106	0.276477	4.42787e+07	2.44626e+07	4.90187e+07	0.903301	0.760403	0.499045	0.134386	0.552468	0.011804	6.75802e+07
AT4G01310.1	19	1334	19	1.21618e+08	9.25281e+07	1.27579e+08	0.953279	0.69377	0.725263	0.69377	0.760808	0.0446291	9.00032e+07	9.23617e+07	1.0285e+08	0.875092	0.0562503	0.898023	0.123259	1.0262	0.713159	8.72105e+07	1.12444e+08	1.16972e+08	0.745567	0.0115248	0.961291	0.545923	1.28934	0.0313378	7.50631e+07	6.07268e+07	6.32215e+07	1.1873	0.369987	0.960541	0.823968	0.809011	0.2636	8.04614e+07	5.54832e+07	8.25943e+07	0.974176	0.887793	0.671756	0.115669	0.689563	0.0809874	1.11594e+08
AT4G09010.3	19	1213	19	7.93814e+07	6.76666e+07	9.33921e+07	0.84998	0.163007	0.724543	0.163007	0.852424	0.155146	6.55366e+07	6.48766e+07	7.15148e+07	0.916406	0.165184	0.907177	0.423027	0.989929	0.934382	6.28606e+07	7.46476e+07	6.73949e+07	0.93272	0.454132	1.10761	0.397013	1.18751	0.13128	6.2023e+07	3.00419e+07	2.10689e+07	2.94382	0.0326989	1.42589	0.388532	0.484367	0.0889574	4.45195e+07	1.80679e+07	5.47756e+07	0.812762	0.596178	0.329854	0.0491117	0.405843	0.0568038	7.85215e+07
AT4G09800.1	19	3909	19	2.05208e+08	2.20478e+08	2.46951e+08	0.830966	0.0850585	0.892801	0.0850585	1.07441	0.659036	2.12958e+08	2.15097e+08	2.23954e+08	0.950901	0.680675	0.960453	0.62755	1.01005	0.920732	1.99369e+08	2.41078e+08	2.22874e+08	0.894539	0.115617	1.08168	0.382999	1.20921	0.0731711	2.54299e+08	2.72897e+08	2.8121e+08	0.904303	0.675399	0.970437	0.762863	1.07313	0.781091	2.93145e+08	3.05479e+08	3.45181e+08	0.849251	0.31911	0.884983	0.378037	1.04207	0.675418	2.75942e+08
AT4G34200.1	22	2170	19	3.02786e+07	3.44676e+07	3.67269e+07	0.824426	0.19074	0.938483	0.19074	1.13835	0.383469	2.91934e+07	5.66009e+07	3.1119e+07	0.938123	0.649522	1.81885	0.000763626	1.93882	0.000858375	3.1925e+07	4.35594e+07	4.18464e+07	0.76291	0.075409	1.04094	0.757189	1.36443	0.0627061	3.06021e+07	4.84031e+07	4.4666e+07	0.685133	0.337645	1.08367	0.756237	1.58169	0.199459	4.61006e+07	4.25398e+07	4.68921e+07	0.983122	0.921441	0.907187	0.429634	0.922761	0.659671	4.06614e+07
AT5G07440.2	23	2522	19	3.63303e+07	1.99553e+07	2.32931e+07	1.5597	0.196579	0.856703	0.196579	0.549274	0.0829626	2.43599e+07	3.51248e+07	2.92385e+07	0.833145	0.365508	1.20132	0.455833	1.44191	0.127012	2.23092e+07	2.4646e+07	2.34676e+07	0.950638	0.708627	1.05022	0.734117	1.10475	0.563206	3.65106e+07	3.68403e+07	3.90281e+07	0.935496	0.892406	0.943943	0.86557	1.00903	0.986346	3.19449e+07	3.46695e+07	2.85432e+07	1.11918	0.580537	1.21463	0.26536	1.08529	0.631791	4.45519e+07
AT5G11170.1	19	1759	19	4.55955e+07	6.61814e+07	4.17448e+07	1.09224	0.540234	1.58538	0.540234	1.45149	0.0502239	4.93029e+07	5.74848e+07	3.54928e+07	1.38909	0.0238321	1.61962	0.00941564	1.16595	0.180478	5.54695e+07	6.63061e+07	6.42167e+07	0.863786	0.361382	1.03254	0.824086	1.19536	0.115662	3.26726e+07	7.31149e+07	6.70934e+07	0.486972	0.471959	1.08975	0.861271	2.2378	0.167116	5.31511e+07	5.02496e+07	3.85634e+07	1.37828	0.242686	1.30304	0.514618	0.945411	0.870447	5.64554e+07
AT5G15200.1	19	2186	19	4.44918e+07	5.9779e+07	5.84096e+07	0.76172	0.0605599	1.02344	0.0605599	1.3436	0.129029	9.10786e+07	8.02994e+07	7.39225e+07	1.23208	0.191311	1.08626	0.704322	0.88165	0.479481	4.6296e+07	4.66477e+07	5.57405e+07	0.830562	0.307907	0.836872	0.32086	1.0076	0.956459	3.29231e+07	1.18853e+08	9.22664e+07	0.356827	0.0169648	1.28815	0.249905	3.61002	0.0455488	8.97593e+07	8.03931e+07	8.5939e+07	1.04445	0.836162	0.935467	0.272351	0.895652	0.620618	3.14818e+07
AT5G17330.1	24	1808	19	1.44968e+07	2.0503e+07	1.29586e+07	1.1187	0.534783	1.5822	0.534783	1.41431	0.00454604	1.71664e+07	2.38112e+07	2.00023e+07	0.85822	0.542785	1.19042	0.386926	1.38708	0.27225	1.61116e+07	1.98636e+07	1.76299e+07	0.913879	0.442716	1.1267	0.313362	1.23288	0.131259	2.5975e+07	1.77711e+07	9.61789e+06	2.7007	0.062538	1.84772	0.0679571	0.684162	0.38378	1.83399e+07	1.4862e+07	1.50998e+07	1.21458	0.678233	0.984255	0.975003	0.810368	0.630587	1.23171e+07
AT5G19760.1	19	3050	19	1.01676e+08	6.89958e+07	6.71546e+07	1.51406	0.227315	1.02742	0.227315	0.678586	0.224995	5.42396e+07	6.42343e+07	6.0832e+07	0.891629	0.333945	1.05593	0.582108	1.18427	0.0071958	7.27397e+07	7.65538e+07	6.85367e+07	1.06133	0.704596	1.11698	0.289176	1.05243	0.74325	1.09276e+08	7.28749e+07	1.1101e+08	0.984377	0.977395	0.656471	0.267138	0.66689	0.41859	5.94245e+07	1.72124e+08	6.17351e+07	0.962573	0.852669	2.7881	0.0136737	2.89651	0.00968092	1.46605e+08
AT5G23120.2	19	1004	19	6.46428e+07	5.03862e+07	4.74461e+07	1.36245	0.0550133	1.06197	0.0550133	0.779455	0.116314	6.66797e+07	6.51474e+07	3.51846e+07	1.89514	0.00523888	1.85159	0.000689105	0.97702	0.828894	5.15823e+07	5.59927e+07	5.07658e+07	1.01608	0.939144	1.10296	0.46402	1.0855	0.67131	2.95832e+07	4.00617e+07	2.62243e+07	1.12808	0.378173	1.52765	0.236971	1.3542	0.538531	4.42519e+07	2.05844e+07	2.9589e+07	1.49555	0.365751	0.695677	0.330536	0.465165	0.112169	5.27428e+07
AT5G46290.1	19	2029	19	6.45808e+07	5.36551e+07	6.05156e+07	1.06718	0.580975	0.886632	0.580975	0.830822	0.0313496	6.78314e+07	6.76936e+07	6.2968e+07	1.07724	0.670872	1.07505	0.498527	0.997967	0.98696	6.51037e+07	7.21961e+07	7.11537e+07	0.914973	0.155816	1.01465	0.847701	1.10894	0.208335	5.92279e+07	3.15479e+07	2.49404e+07	2.37478	0.0577364	1.26493	0.504471	0.532653	0.0677289	4.25386e+07	3.1184e+07	5.02269e+07	0.846928	0.646336	0.620862	0.275298	0.733075	0.250738	5.85019e+07
AT5G50920.1	53	4084	19	2.70247e+08	2.57193e+08	2.28597e+08	1.1822	0.197948	1.1251	0.197948	0.951696	0.664124	2.46674e+08	2.62006e+08	2.81863e+08	0.875154	0.500822	0.929551	0.664316	1.06216	0.488773	2.46289e+08	3.04442e+08	2.48012e+08	0.993051	0.9641	1.22753	0.0188082	1.23612	0.13562	1.79738e+08	1.7597e+08	1.27538e+08	1.40929	0.101083	1.37974	0.171385	0.979033	0.933209	2.05444e+08	8.77022e+07	2.19951e+08	0.934045	0.812259	0.398736	0.029328	0.426892	0.01957	2.77868e+08
AT5G53480.1	19	637	19	6.10343e+06	8.60981e+06	4.98229e+06	1.22502	0.376273	1.72808	0.376273	1.41065	0.159768	6.74599e+06	1.36171e+07	6.91783e+06	0.97516	0.920442	1.96841	0.048893	2.01855	0.0326986	6.10095e+06	9.32355e+06	8.69558e+06	0.701616	0.049491	1.07222	0.743921	1.52821	0.0668914	6.46407e+06	7.66072e+06	5.75036e+06	1.12412	0.710496	1.33222	0.336972	1.18512	0.656527	1.33866e+07	7.98247e+06	1.60277e+07	0.835215	0.519255	0.498042	0.0995536	0.596304	0.155457	4.52385e+06
AT5G58330.1	19	1544	19	8.92602e+07	7.979e+07	7.92445e+07	1.12639	0.182046	1.00688	0.182046	0.893903	0.0348813	7.47753e+07	1.11269e+08	8.47405e+07	0.882404	0.120188	1.31305	0.0662638	1.48804	0.0163848	8.62919e+07	9.1712e+07	7.72761e+07	1.11667	0.174899	1.18681	0.020386	1.06281	0.362799	1.18407e+08	3.1905e+07	2.42736e+07	4.87803	0.00216734	1.31439	0.298149	0.269451	0.00446454	4.4484e+07	2.52682e+07	3.60671e+07	1.23337	0.242922	0.700589	0.138951	0.568029	0.000251646	1.69137e+08
AT5G60600.1	19	664	19	3.95088e+07	3.42507e+07	4.15576e+07	0.9507	0.724969	0.824174	0.724969	0.866913	0.279826	3.49912e+07	3.78688e+07	4.52426e+07	0.773413	0.0458557	0.837016	0.161059	1.08224	0.567125	4.52959e+07	4.79849e+07	5.2037e+07	0.870455	0.265677	0.92213	0.458529	1.05937	0.585029	2.86169e+07	1.89627e+07	1.03989e+07	2.75192	0.00256519	1.82353	0.186904	0.662641	0.305423	2.52742e+07	2.32756e+07	2.49317e+07	1.01374	0.937695	0.933574	0.717148	0.920922	0.27905	3.54507e+07
AT1G03630.1	22	1557	18	7.93343e+07	8.5248e+07	7.75267e+07	1.02331	0.829995	1.09959	0.829995	1.07454	0.504636	7.47793e+07	7.84089e+07	8.99845e+07	0.831025	0.092997	0.87136	0.200519	1.04854	0.603265	8.46193e+07	8.9238e+07	8.96595e+07	0.943786	0.704021	0.9953	0.938846	1.05458	0.746123	6.01115e+07	5.24066e+07	4.04902e+07	1.48459	0.30458	1.2943	0.51966	0.871823	0.739435	4.91186e+07	2.10004e+07	6.23255e+07	0.788097	0.485012	0.336947	0.0227128	0.427545	0.0514417	6.20022e+07
AT1G22300.1	19	1063	18	1.80404e+07	2.73471e+07	2.10254e+07	0.85803	0.465009	1.30067	0.465009	1.51587	0.137234	1.65421e+07	4.57893e+07	2.02813e+07	0.815633	0.539687	2.25771	0.00334489	2.76805	0.00600891	2.65422e+07	1.89134e+07	3.67751e+07	0.721743	0.280242	0.5143	0.0198822	0.712581	0.364218	4.21022e+07	2.44747e+07	2.1758e+07	1.93503	0.275037	1.12486	0.709335	0.581315	0.397766	2.98421e+07	1.91647e+07	3.12572e+07	0.954728	0.851483	0.613131	0.164225	0.642205	0.0083926	2.02895e+07
AT1G66280.1	28	3466	18	1.28574e+07	2.33574e+07	1.53286e+07	0.838784	0.441543	1.52378	0.441543	1.81665	0.00906668	1.94304e+07	2.90445e+07	2.28093e+07	0.851863	0.313637	1.27336	0.171509	1.4948	0.0777281	2.42077e+07	2.298e+07	2.1195e+07	1.14214	0.462328	1.08422	0.706874	0.949288	0.833282	2.02292e+07	1.43807e+07	1.34124e+07	1.50825	0.0573867	1.0722	0.650959	0.710892	0.0236055	1.51357e+07	1.85274e+07	1.65286e+07	0.915728	0.81988	1.12093	0.676277	1.22409	0.532668	1.27719e+07
AT1G78380.1	18	3067	18	1.2369e+08	1.15031e+08	8.18313e+07	1.51153	0.0119836	1.40571	0.0119836	0.929995	0.607346	1.38563e+08	1.20913e+08	1.10261e+08	1.25669	0.0847617	1.09661	0.421096	0.872622	0.289326	1.31448e+08	1.23135e+08	1.26475e+08	1.03932	0.75544	0.973596	0.734766	0.936763	0.622755	1.01773e+08	9.02593e+07	7.22719e+07	1.40819	0.0210224	1.24889	0.263479	0.886872	0.601921	9.98307e+07	9.50704e+07	1.18503e+08	0.842432	0.160974	0.802261	0.173361	0.952316	0.788237	1.12968e+08
AT1G80460.1	18	595	18	1.90801e+07	2.42448e+07	1.42372e+07	1.34016	0.411044	1.70292	0.411044	1.27068	0.357132	2.17813e+07	1.33835e+07	1.41511e+07	1.5392	0.168669	0.945757	0.888593	0.614449	0.0834004	9.56875e+06	3.02234e+07	2.28081e+07	0.419533	0.000551365	1.32511	0.120408	3.15855	0.00105177	6.62446e+06	8.97708e+06	8.10485e+06	0.817344	0.251699	1.10762	0.597029	1.35514	0.342223	4.18105e+06	4.55466e+06	8.77418e+06	0.476517	0.188502	0.519098	0.222907	1.08936	0.776741	6.54683e+06
AT2G21330.1	30	6997	18	3.21971e+08	3.56638e+08	3.24581e+08	0.99196	0.935397	1.09876	0.935397	1.10767	0.388809	3.65193e+08	3.03438e+08	4.01936e+08	0.908584	0.038706	0.754942	0.0353923	0.830899	0.148604	3.34626e+08	2.78581e+08	3.2757e+08	1.02154	0.817725	0.850446	0.135456	0.832514	0.0430308	3.20239e+08	1.78329e+08	1.51101e+08	2.11938	0.0182325	1.1802	0.53113	0.556861	0.0321026	2.35069e+08	1.18851e+08	2.03054e+08	1.15767	0.557801	0.585318	0.0242203	0.505599	0.0482015	2.57465e+08
AT2G30970.1	18	1422	18	4.30742e+07	5.12232e+07	3.87671e+07	1.1111	0.578109	1.32131	0.578109	1.18918	0.217907	5.31024e+07	5.37464e+07	4.60582e+07	1.15294	0.282429	1.16692	0.135391	1.01213	0.910222	4.97778e+07	4.75598e+07	4.65435e+07	1.06949	0.466197	1.02184	0.823438	0.955443	0.724326	5.29553e+07	2.64252e+07	2.00423e+07	2.64218	0.0935401	1.31847	0.368645	0.49901	0.184256	4.11845e+07	2.2265e+07	3.18633e+07	1.29254	0.104427	0.698766	0.150626	0.540615	0.0121829	4.15162e+07
AT2G36880.1	29	8711	18	1.28219e+08	1.18336e+08	1.28939e+08	0.994417	0.919827	0.917766	0.919827	0.922919	0.141617	1.23566e+08	1.23809e+08	1.45411e+08	0.849769	0.125365	0.851441	0.142393	1.00197	0.978441	1.1145e+08	1.27981e+08	1.16592e+08	0.955899	0.516418	1.09768	0.166107	1.14832	0.0555837	9.1083e+07	9.38519e+07	6.79951e+07	1.33955	0.0313097	1.38028	0.0755058	1.0304	0.881349	1.312e+08	1.13465e+08	1.4188e+08	0.924723	0.751345	0.799722	0.467769	0.864823	0.474609	1.03166e+08
AT2G47470.1	18	2137	18	3.88395e+07	4.70146e+07	3.9005e+07	0.995758	0.972782	1.20535	0.972782	1.21048	0.0925105	4.8158e+07	5.16154e+07	3.77352e+07	1.27621	0.100295	1.36783	0.177834	1.07179	0.741962	4.18446e+07	4.76998e+07	5.50051e+07	0.76074	0.017144	0.867189	0.105438	1.13993	0.270964	3.32712e+07	6.29193e+07	5.68558e+07	0.585185	0.183159	1.10665	0.623244	1.8911	0.0390444	4.87704e+07	1.10708e+08	5.51825e+07	0.883801	0.584924	2.00622	0.0289406	2.26999	0.0159582	3.30505e+07
AT3G03250.2	34	3044	18	9.22887e+07	1.03238e+08	9.67407e+07	0.95398	0.703739	1.06716	0.703739	1.11864	0.337834	1.06199e+08	1.31907e+08	1.00081e+08	1.06113	0.511635	1.31801	0.0219769	1.24208	0.0720662	9.376e+07	1.02889e+08	9.00439e+07	1.04127	0.57565	1.14265	0.0241944	1.09737	0.198415	8.61492e+07	1.03493e+08	7.03639e+07	1.22434	0.337408	1.47083	0.0588003	1.20132	0.400108	8.79586e+07	5.86996e+07	7.86275e+07	1.11867	0.625785	0.746553	0.267077	0.667355	0.0225227	9.32332e+07
AT3G14210.1	19	1025	18	1.43541e+08	1.5679e+08	1.7646e+08	0.813451	0.271919	0.88853	0.271919	1.0923	0.577065	2.73696e+07	3.46197e+07	3.70198e+07	0.739323	0.0316581	0.935168	0.707591	1.2649	0.263833	2.8463e+07	2.91931e+07	2.97586e+07	0.956464	0.838751	0.980999	0.879248	1.02565	0.908776	4.36586e+07	2.23282e+07	1.41962e+07	3.07537	0.0109067	1.57283	0.316726	0.511428	0.0862098	2.852e+07	7.67047e+06	2.56607e+07	1.11143	0.806862	0.298919	0.0307357	0.26895	0.0649098	3.79778e+07
AT3G17810.1	18	905	18	3.77011e+07	3.38553e+07	4.28154e+07	0.880549	0.612756	0.790727	0.612756	0.897993	0.691467	1.3472e+07	2.12977e+07	3.45423e+07	0.390016	0.000762743	0.616568	0.00954517	1.58088	0.0732471	1.92423e+07	2.74404e+07	2.30989e+07	0.83304	0.317454	1.18795	0.426351	1.42604	0.186479	3.43875e+07	1.38999e+07	1.53564e+07	2.2393	0.0299893	0.905154	0.778855	0.404213	0.0130071	7.57165e+06	9.33801e+06	8.88001e+06	0.852663	0.630101	1.05158	0.763542	1.23328	0.548617	1.19827e+07
AT3G57610.1	18	1539	18	6.81882e+07	5.72423e+07	6.96287e+07	0.979313	0.923916	0.822108	0.923916	0.839474	0.269467	6.47229e+07	8.16214e+07	7.0313e+07	0.920497	0.789328	1.16083	0.575929	1.26109	0.175845	8.03127e+07	7.90422e+07	5.1947e+07	1.54605	0.215875	1.52159	0.0556084	0.984181	0.962526	6.65133e+07	3.7668e+07	2.97607e+07	2.23494	0.010174	1.2657	0.242674	0.566323	0.0498321	4.71091e+07	3.40395e+07	4.47225e+07	1.05336	0.837224	0.761127	0.315634	0.722568	0.135675	6.79928e+07
AT3G63140.1	18	1421	18	9.84788e+07	8.28903e+07	9.75078e+07	1.00996	0.910709	0.85009	0.910709	0.841708	0.0954153	1.09087e+08	1.07876e+08	1.11053e+08	0.982303	0.844399	0.971395	0.736626	0.988896	0.893981	9.95897e+07	1.08512e+08	9.43677e+07	1.05534	0.646862	1.14989	0.0610718	1.08959	0.449862	1.08738e+08	6.94446e+07	5.76213e+07	1.88711	0.0125068	1.20519	0.187851	0.638641	0.0634272	7.44525e+07	6.21812e+07	5.75478e+07	1.29375	0.08597	1.08051	0.70617	0.835179	0.325899	1.1498e+08
AT4G09320.1	18	3839	18	1.33485e+08	1.19193e+08	1.36019e+08	0.981366	0.822726	0.876296	0.822726	0.892935	0.407373	9.84453e+07	1.05389e+08	1.07036e+08	0.919741	0.500596	0.984614	0.859444	1.07053	0.519813	1.2873e+08	1.13069e+08	1.15705e+08	1.11257	0.584847	0.977218	0.827499	0.878341	0.558899	1.27057e+08	1.40694e+08	1.48982e+08	0.852831	0.555218	0.944364	0.738084	1.10733	0.352282	1.43438e+08	1.62728e+08	1.32216e+08	1.08488	0.761267	1.23077	0.409752	1.13448	0.574618	1.68668e+08
AT4G14880.4	23	4386	18	1.52469e+08	1.5648e+08	1.70996e+08	0.891655	0.377232	0.915113	0.377232	1.02631	0.770357	1.76905e+08	1.54519e+08	1.55849e+08	1.1351	0.401231	0.991469	0.950916	0.873461	0.453862	1.67658e+08	1.67475e+08	1.58821e+08	1.05564	0.535952	1.05449	0.399525	0.998907	0.989392	1.60326e+08	1.46918e+08	1.43715e+08	1.11558	0.774638	1.02229	0.940337	0.916374	0.700632	1.56427e+08	1.99614e+08	2.09739e+08	0.745817	0.200575	0.951728	0.782791	1.27609	0.0962245	1.55179e+08
AT4G19880.1	18	504	18	1.00981e+07	2.80444e+06	1.03611e+07	0.974613	0.889118	0.270669	0.889118	0.27772	0.000155465	6.76243e+06	7.49624e+06	1.16705e+07	0.579448	0.0494112	0.642326	0.115409	1.10851	0.743426	7.33624e+06	8.26904e+06	7.49297e+06	0.979084	0.89844	1.10357	0.50203	1.12715	0.525002	6.43021e+06	6.69184e+06	6.86967e+06	0.936029	0.750214	0.974113	0.929533	1.04069	0.924731	1.11046e+07	8.13247e+06	8.69576e+06	1.27701	0.34502	0.935222	0.731017	0.732351	0.277424	1.36855e+07
AT4G30170.1	24	3974	18	4.00766e+07	4.30513e+07	4.09213e+07	0.979358	0.912644	1.05205	0.912644	1.07422	0.552719	4.15325e+07	5.5002e+07	4.08814e+07	1.01593	0.954856	1.3454	0.4222	1.32431	0.500001	4.00161e+07	4.42842e+07	5.25419e+07	0.761603	0.138951	0.842835	0.395186	1.10666	0.665297	4.54078e+07	7.62866e+07	1.24531e+08	0.364629	0.127022	0.61259	0.14064	1.68003	0.235856	7.19656e+07	3.92836e+07	6.00678e+07	1.19807	0.339518	0.653987	0.0606487	0.545866	0.00468384	5.35253e+07
AT4G31940.1	25	1034	18	1.86839e+07	2.296e+07	1.77368e+07	1.0534	0.681433	1.29449	0.681433	1.22886	0.131954	3.26813e+07	1.97546e+07	2.10012e+07	1.55617	0.0725794	0.940644	0.837674	0.604462	0.0710208	2.45536e+07	2.02176e+07	2.26594e+07	1.0836	0.579839	0.892241	0.503173	0.823406	0.18099	1.38583e+07	1.83639e+07	1.34224e+07	1.03248	0.918069	1.36815	0.30648	1.32512	0.45345	2.25095e+07	1.35903e+07	1.61912e+07	1.39023	0.239818	0.839364	0.588093	0.603759	0.0152177	1.94894e+07
AT4G32520.1	18	418	18	1.46319e+07	1.83632e+07	1.04501e+07	1.40017	0.12949	1.75723	0.12949	1.25501	0.151474	1.63873e+07	1.48845e+07	1.40268e+07	1.16828	0.0865993	1.06115	0.669949	0.908298	0.433937	1.70275e+07	2.10148e+07	1.87335e+07	0.908929	0.332411	1.12177	0.35195	1.23417	0.172678	1.02389e+07	9.43772e+06	7.44453e+06	1.37536	0.190414	1.26774	0.383164	0.921754	0.811326	1.29189e+07	2.82433e+07	9.32488e+06	1.38543	0.409863	3.02881	0.303244	2.1862	0.395913	1.40065e+07
AT4G35090.1	30	5190	18	2.48891e+08	2.24097e+08	2.38876e+08	1.04193	0.757935	0.93813	0.757935	0.900382	0.389018	3.14458e+08	2.39306e+08	2.75957e+08	1.13952	0.354346	0.867186	0.0928594	0.761012	0.0917268	2.42424e+08	1.94782e+08	2.49652e+08	0.971048	0.733688	0.780214	0.00462591	0.803477	0.0515597	2.09775e+08	1.72267e+08	2.60172e+08	0.806294	0.354278	0.66213	0.0740813	0.821202	0.374864	1.6939e+08	1.26935e+08	1.88165e+08	0.900221	0.552382	0.674594	0.0648251	0.749365	0.0778419	2.11708e+08
AT4G39660.1	18	774	18	8.14824e+06	1.3661e+07	7.36476e+06	1.10638	0.69414	1.85492	0.69414	1.67656	0.0664707	8.89154e+06	8.50204e+06	4.29626e+06	2.0696	0.00746688	1.97894	0.0476228	0.956195	0.850356	1.23505e+07	1.52593e+07	1.14181e+07	1.08167	0.709435	1.33642	0.260245	1.23552	0.477267	1.51942e+07	1.16347e+07	1.17965e+07	1.28802	0.576178	0.986279	0.977179	0.765731	0.607012	1.15798e+07	1.43669e+07	9.43709e+06	1.22705	0.628286	1.52238	0.207869	1.24068	0.611804	1.08286e+07
AT5G03940.1	18	1104	18	6.84446e+07	7.41765e+07	6.04394e+07	1.13245	0.330432	1.22729	0.330432	1.08374	0.476429	5.04688e+07	5.53354e+07	7.11912e+07	0.708918	0.0143534	0.777279	0.0274277	1.09643	0.182223	6.34788e+07	6.91319e+07	6.59452e+07	0.962599	0.748066	1.04832	0.555823	1.08905	0.535304	3.93662e+07	2.54927e+07	2.71473e+07	1.4501	0.337049	0.939052	0.857569	0.647579	0.235347	3.11724e+07	1.74204e+07	4.41882e+07	0.705446	0.34162	0.394232	0.0823038	0.558841	0.0363889	5.37755e+07
P04264	19	1143	18	2.45625e+07	3.72637e+07	2.06474e+07	1.18961	0.325893	1.80476	0.325893	1.5171	0.0290301	3.21626e+07	5.47425e+07	2.96368e+07	1.08522	0.613576	1.84711	0.0729254	1.70206	0.0903288	3.12717e+07	4.21014e+07	3.79438e+07	0.824159	0.197721	1.10957	0.552021	1.34631	0.0949718	1.31822e+07	2.63143e+07	1.97573e+07	0.667206	0.130126	1.33188	0.0875408	1.9962	0.0372278	1.41893e+08	2.83993e+07	2.50114e+07	5.67313	0.347409	1.13545	0.431648	0.200146	0.360555	2.88785e+07
AT1G04410.1	27	9534	17	3.41581e+08	3.13235e+08	2.96145e+08	1.15342	0.14114	1.05771	0.14114	0.917014	0.393075	3.13955e+08	3.40251e+08	3.59363e+08	0.873644	0.322699	0.946819	0.639824	1.08376	0.47529	3.03828e+08	3.50255e+08	2.37673e+08	1.27834	0.0373854	1.47368	0.00037524	1.15281	0.164005	4.07825e+08	2.61583e+08	2.14887e+08	1.89786	0.00277243	1.2173	0.0597538	0.641409	0.00160626	2.45218e+08	2.65491e+08	2.49739e+08	0.981899	0.858088	1.06308	0.687487	1.08267	0.624117	4.23349e+08
AT1G19570.1	17	2758	17	5.50681e+07	5.39149e+07	5.2787e+07	1.04321	0.738252	1.02137	0.738252	0.979059	0.870932	5.83281e+07	6.70512e+07	6.06664e+07	0.961457	0.621407	1.10524	0.509973	1.14955	0.375265	6.2823e+07	5.84878e+07	5.5039e+07	1.14143	0.436404	1.06266	0.511505	0.930994	0.684567	5.33944e+07	5.79751e+07	5.76813e+07	0.92568	0.271181	1.00509	0.976622	1.08579	0.761856	4.94752e+07	4.54756e+07	5.48561e+07	0.90191	0.583444	0.828999	0.326563	0.91916	0.563663	6.5563e+07
AT1G72370.1	22	6293	17	2.20023e+08	2.19628e+08	2.3781e+08	0.925204	0.20358	0.923544	0.20358	0.998206	0.983915	2.13705e+08	2.3302e+08	2.53076e+08	0.844431	0.079593	0.920751	0.452483	1.09038	0.439885	2.62486e+08	2.51968e+08	2.53549e+08	1.03525	0.76913	0.993762	0.917025	0.959928	0.737126	2.43374e+08	3.81154e+08	4.3734e+08	0.556485	0.145795	0.871527	0.647232	1.56613	0.377625	2.9614e+08	3.90112e+08	3.19652e+08	0.926446	0.836515	1.22043	0.458151	1.31732	0.358636	2.32024e+08
AT1G80410.2	17	180	17	1.4645e+07	7.18535e+06	2.16681e+07	0.675878	0.274597	0.331609	0.274597	0.490635	0.00521153	3.59033e+06	9.791e+06	8.74994e+06	0.410326	0.00194436	1.11898	0.804965	2.72705	0.172776	8.93526e+06	1.19181e+07	8.35669e+06	1.06923	0.753315	1.42618	0.0570838	1.33383	0.166226	8.1194e+06	1.51633e+07	9.71579e+06	0.835691	0.714361	1.56069	0.113272	1.86754	0.0156243	1.53321e+07	7.94376e+06	8.55988e+06	1.79115	0.170368	0.928022	0.878501	0.518114	0.018905	6.54003e+06
AT2G20890.1	17	1965	17	1.47564e+08	1.2023e+08	1.0537e+08	1.40044	0.0564699	1.14102	0.0564699	0.814763	0.189925	1.08633e+08	8.90095e+07	1.7805e+08	0.610126	0.00652626	0.499912	0.00163739	0.819359	0.158962	1.05395e+08	1.20773e+08	1.47772e+08	0.713225	0.0294437	0.817288	0.0530332	1.1459	0.378499	1.28651e+08	6.52787e+07	6.09442e+07	2.11097	0.00247398	1.07112	0.773038	0.507408	0.0315328	8.81063e+07	3.57233e+07	7.9926e+07	1.10235	0.740402	0.446954	0.0889327	0.405456	0.00263798	1.58591e+08
AT2G37660.1	18	1601	17	1.10389e+08	1.11019e+08	1.19872e+08	0.920889	0.17318	0.926145	0.17318	1.00571	0.96122	9.47243e+07	8.60362e+07	9.01612e+07	1.05061	0.628171	0.954249	0.576576	0.908279	0.386922	1.17241e+08	1.03428e+08	1.08991e+08	1.07569	0.521519	0.948957	0.446144	0.882182	0.279866	8.8749e+07	9.77204e+07	6.88806e+07	1.28845	0.138238	1.41869	0.10709	1.10109	0.681722	1.08882e+08	5.29518e+07	1.02053e+08	1.06691	0.779822	0.518864	0.0277428	0.486325	0.0191223	1.33694e+08
AT2G41220.1	21	578	17	1.36044e+07	1.47803e+07	1.36348e+07	0.997765	0.994303	1.08401	0.994303	1.08644	0.599322	1.8473e+07	2.21443e+07	1.17848e+07	1.56752	0.0094094	1.87905	0.0129645	1.19874	0.25392	1.55755e+07	1.71675e+07	1.88275e+07	0.827271	0.315155	0.911832	0.717496	1.10222	0.749714	1.72993e+07	6.58705e+06	4.59903e+06	3.76151	0.00325086	1.43227	0.523104	0.38077	0.0672844	7.59469e+06	4.65799e+06	7.00732e+06	1.08382	0.831187	0.664732	0.201377	0.613322	0.219041	2.48239e+07
AT2G46280.1	17	1169	17	6.10295e+07	4.19891e+07	3.84934e+07	1.58545	0.373874	1.09081	0.373874	0.688013	0.418245	3.32509e+07	5.32979e+07	2.75101e+07	1.20868	0.157885	1.93739	0.0352797	1.6029	0.087519	5.68027e+07	3.77823e+07	4.11903e+07	1.37903	0.0769277	0.917262	0.460894	0.665151	0.0388313	5.05226e+07	3.51334e+07	2.86583e+07	1.76293	0.263316	1.22594	0.503226	0.6954	0.437192	4.14774e+07	1.6518e+07	4.42282e+07	0.937804	0.76551	0.373473	0.00863852	0.398242	0.00310603	6.44409e+07
AT2G47510.2	17	1084	17	5.74159e+07	3.48783e+07	4.53669e+07	1.26559	0.143373	0.768806	0.143373	0.607469	0.015503	4.90446e+07	3.92509e+07	6.53065e+07	0.750991	0.139744	0.601026	0.0028483	0.800312	0.336488	4.13157e+07	5.47167e+07	4.72402e+07	0.874588	0.580093	1.15826	0.459835	1.32435	0.212055	5.16488e+07	2.65845e+07	1.53556e+07	3.36352	0.000973575	1.73126	0.0849091	0.514716	0.0314673	2.76951e+07	1.51673e+07	3.77162e+07	0.734303	0.444939	0.402144	0.0954259	0.547654	0.0403257	5.82764e+07
AT3G04400.1	17	4396	17	1.63218e+08	1.71066e+08	1.84698e+08	0.883705	0.148779	0.926194	0.148779	1.04808	0.722211	1.4624e+08	1.62167e+08	1.70239e+08	0.859024	0.260717	0.952584	0.607671	1.10891	0.457916	1.58404e+08	1.62937e+08	1.78403e+08	0.8879	0.296728	0.913306	0.473694	1.02861	0.813422	1.16795e+08	1.87876e+08	1.87181e+08	0.623968	0.0188182	1.00371	0.961672	1.6086	0.0135595	2.062e+08	1.7468e+08	1.91941e+08	1.07428	0.646942	0.910067	0.46494	0.847139	0.382386	2.48246e+08
AT3G14420.1	40	5946	17	4.78622e+08	4.86939e+08	4.999e+08	0.957435	0.275021	0.974072	0.275021	1.01738	0.732295	4.8432e+08	4.69201e+08	5.24488e+08	0.923416	0.130483	0.89459	0.121355	0.968784	0.643227	4.79307e+08	4.70109e+08	5.59001e+08	0.857435	0.173294	0.840981	0.137113	0.980809	0.835228	4.94365e+08	3.82441e+08	4.16848e+08	1.18596	8.28636e-05	0.917459	0.305712	0.773601	0.0713034	3.8825e+08	3.61318e+08	4.02968e+08	0.963474	0.746276	0.896642	0.378121	0.930634	0.59794	3.94281e+08
AT3G17390.1	31	7649	17	8.16964e+07	8.2608e+07	7.43912e+07	1.0982	0.54122	1.11045	0.54122	1.01116	0.924269	9.82678e+07	1.33364e+08	1.04917e+08	0.93662	0.573151	1.27114	0.0270209	1.35715	0.00264237	8.28265e+07	1.06166e+08	1.04001e+08	0.796398	0.00161602	1.02081	0.756442	1.28179	0.00812226	3.93363e+07	7.84243e+07	6.66788e+07	0.589937	0.111971	1.17615	0.348531	1.99369	0.0232624	1.03929e+08	7.00053e+07	1.25571e+08	0.827652	0.559355	0.557496	0.182545	0.673587	0.0992192	5.44854e+07
AT3G19820.3	17	552	17	1.52226e+07	1.09499e+07	9.24581e+06	1.64643	0.096199	1.1843	0.096199	0.719317	0.218522	9.72428e+06	1.29059e+07	1.63642e+07	0.594243	0.0566553	0.788667	0.324502	1.32718	0.26511	1.0108e+07	1.98255e+07	1.16957e+07	0.864245	0.284147	1.69511	0.0145693	1.96138	0.00264579	1.50356e+07	1.41178e+07	2.10424e+07	0.714535	0.559231	0.670921	0.299999	0.938962	0.899049	1.52238e+07	1.32862e+07	1.55208e+07	0.980867	0.950865	0.856024	0.606369	0.872722	0.719769	5.19192e+06
AT3G22890.1	19	953	17	6.08922e+07	6.20973e+07	5.54861e+07	1.09743	0.563826	1.11915	0.563826	1.01979	0.900424	8.08118e+07	7.70895e+07	8.19459e+07	0.986161	0.940016	0.940737	0.771111	0.953939	0.795801	6.83388e+07	6.40354e+07	7.26722e+07	0.940371	0.568219	0.881155	0.373442	0.937029	0.615179	7.02043e+07	3.14949e+07	2.25312e+07	3.11587	0.00110748	1.39783	0.489165	0.448618	0.0970772	3.25335e+07	2.66402e+07	6.37289e+07	0.510499	0.280036	0.418024	0.200055	0.818855	0.465064	4.77947e+07
AT3G52300.1	17	1549	17	3.41984e+07	3.6811e+07	3.30842e+07	1.03368	0.797276	1.11265	0.797276	1.07639	0.700809	3.45207e+07	4.07628e+07	3.72929e+07	0.925663	0.33797	1.09304	0.421879	1.18082	0.191641	3.15309e+07	3.44994e+07	4.0675e+07	0.775191	0.0172312	0.848172	0.115138	1.09415	0.397648	3.04193e+07	4.54979e+07	4.09275e+07	0.74325	0.120009	1.11167	0.575116	1.49569	0.216449	4.68124e+07	3.24014e+07	4.43257e+07	1.0561	0.778698	0.730983	0.120295	0.692154	0.052732	3.26208e+07
AT3G63490.1	17	2490	17	1.26538e+08	1.02732e+08	1.28801e+08	0.982429	0.822352	0.797603	0.822352	0.811868	0.0246746	1.33007e+08	1.24749e+08	1.43136e+08	0.92923	0.419472	0.871539	0.160755	0.937915	0.506878	1.22681e+08	1.24598e+08	1.3328e+08	0.92048	0.351661	0.934859	0.3075	1.01562	0.880859	7.44319e+07	1.18566e+08	9.24511e+07	0.805095	0.406788	1.28247	0.133396	1.59295	0.0736814	1.27099e+08	8.18541e+07	1.41787e+08	0.896404	0.54436	0.577302	0.00380794	0.64402	0.0554387	1.0735e+08
AT4G08390.1	17	1609	17	5.78026e+07	4.45085e+07	5.28513e+07	1.09368	0.565995	0.842145	0.565995	0.770007	0.168902	6.55378e+07	6.95324e+07	5.3289e+07	1.22986	0.157212	1.30482	0.0156667	1.06095	0.620069	8.8367e+07	7.69698e+07	9.3719e+07	0.942893	0.602218	0.821283	0.115691	0.871024	0.376608	3.55679e+07	3.84055e+07	3.32796e+07	1.06876	0.760513	1.15402	0.592402	1.07978	0.836532	3.47055e+07	2.01566e+07	4.50138e+07	0.770998	0.431253	0.447788	0.0967481	0.58079	0.00566768	4.75289e+07
AT4G26530.2	20	1875	17	5.0627e+07	5.62654e+07	6.63014e+07	0.763588	0.0581306	0.848631	0.0581306	1.11137	0.314446	6.89927e+07	4.82306e+07	4.3892e+07	1.57187	0.0201818	1.09885	0.753523	0.699068	0.19722	5.41305e+07	5.61536e+07	4.89955e+07	1.1048	0.320158	1.1461	0.275218	1.03737	0.739306	7.52984e+07	2.69711e+07	2.02475e+07	3.7189	0.00334441	1.33207	0.437357	0.358189	0.00827091	4.55805e+07	1.3081e+07	2.06271e+07	2.20974	0.0674343	0.634166	0.142487	0.286987	0.0208942	6.07339e+07
AT4G30920.1	22	1328	17	3.16668e+07	3.83924e+07	2.78165e+07	1.13842	0.446899	1.3802	0.446899	1.21239	0.228889	3.2578e+07	2.92539e+07	3.1746e+07	1.02621	0.789551	0.921498	0.515699	0.897965	0.449311	3.33864e+07	3.75538e+07	4.23727e+07	0.787923	0.0173211	0.886273	0.305209	1.12482	0.370076	1.51285e+07	2.26593e+07	2.57858e+07	0.586696	0.23315	0.878749	0.697306	1.49779	0.436297	2.53668e+07	2.74902e+07	2.56438e+07	0.989201	0.979927	1.072	0.825997	1.08371	0.786541	2.90332e+07
AT4G33090.1	17	325	17	2.91547e+06	2.96444e+06	3.07628e+06	0.947726	0.829058	0.963644	0.829058	1.0168	0.933593	2.85813e+06	1.24559e+07	1.80049e+06	1.58741	0.24055	6.91807	0.208135	4.35808	0.252887	5.25141e+06	8.2635e+06	5.10182e+06	1.02932	0.953715	1.61972	0.359949	1.57358	0.481944	5.05818e+06	4.72956e+06	3.7112e+06	1.36295	0.535504	1.2744	0.543151	0.935033	0.859336	7.29375e+06	4.0219e+06	4.48558e+06	1.62605	0.0775269	0.89663	0.669517	0.551418	0.0483075	9.00735e+06
AT4G34050.3	17	2308	17	5.1197e+07	4.54168e+07	4.59878e+07	1.11327	0.466933	0.987585	0.466933	0.8871	0.291279	3.10157e+07	7.48382e+07	3.8099e+07	0.814081	0.13002	1.96431	0.0683963	2.41291	0.0349338	4.63456e+07	4.73571e+07	5.19912e+07	0.891411	0.52029	0.910867	0.623617	1.02183	0.793121	6.83943e+07	4.43021e+07	3.58132e+07	1.90975	0.0780994	1.23703	0.227791	0.647746	0.149575	5.05928e+07	8.14396e+07	5.55662e+07	0.910496	0.738649	1.46563	0.339154	1.60971	0.204206	7.53794e+07
AT4G39330.1	17	636	17	2.83908e+07	2.82908e+07	3.19244e+07	0.889313	0.366832	0.886183	0.366832	0.99648	0.980519	2.32763e+07	2.67901e+07	3.4926e+07	0.666447	0.04103	0.767053	0.122002	1.15096	0.272541	2.7807e+07	3.06213e+07	3.09502e+07	0.898443	0.47898	0.989375	0.929699	1.10121	0.590779	1.65993e+07	1.67127e+07	1.5457e+07	1.0739	0.7296	1.08124	0.735193	1.00684	0.980801	1.74605e+07	9.72978e+06	2.21181e+07	0.789422	0.309374	0.439901	0.019841	0.557244	0.0143055	1.29214e+07
AT5G07030.1	17	1084	17	2.75594e+07	1.59196e+07	3.06592e+07	0.898895	0.698742	0.519245	0.698742	0.577648	0.118374	1.56799e+07	2.74068e+07	2.09814e+07	0.747321	0.161791	1.30624	0.109139	1.7479	0.00670924	2.10473e+07	2.29618e+07	2.02444e+07	1.03966	0.787498	1.13423	0.488955	1.09096	0.589719	3.25424e+07	1.47091e+08	1.08891e+08	0.298854	0.185761	1.35081	0.629725	4.51998	0.325908	5.37061e+07	1.19408e+08	2.84836e+07	1.88551	0.302458	4.19217	0.0162309	2.22336	0.0920894	2.47583e+07
AT5G09660.1	18	2595	17	1.72357e+08	1.58427e+08	1.77136e+08	0.973022	0.67174	0.894381	0.67174	0.919178	0.439272	1.55151e+08	1.83499e+08	1.88095e+08	0.824856	0.048855	0.975568	0.798882	1.18271	0.17311	1.84218e+08	1.51775e+08	1.86929e+08	0.985499	0.931429	0.81194	0.165721	0.823887	0.210092	2.64326e+08	8.19998e+07	7.34849e+07	3.59701	0.00189493	1.11587	0.769502	0.310222	0.00912227	1.06054e+08	4.75547e+07	8.21312e+07	1.29128	0.294347	0.579008	0.132345	0.448399	0.00402438	1.53647e+08
AT5G61410.1	17	1804	17	8.61058e+07	8.04208e+07	8.07497e+07	1.06633	0.562787	0.995926	0.562787	0.933976	0.640115	7.27541e+07	7.93363e+07	8.70481e+07	0.835792	0.0987211	0.911407	0.328826	1.09047	0.332449	1.01025e+08	7.58953e+07	9.08606e+07	1.11186	0.671594	0.835294	0.0344355	0.751255	0.335168	4.87852e+07	7.5805e+07	6.60832e+07	0.738239	0.316245	1.14712	0.579684	1.55385	0.27098	5.84699e+07	4.91117e+07	8.1571e+07	0.716798	0.158147	0.602073	0.0258601	0.839948	0.428541	8.5635e+07
AT5G62790.1	17	910	17	5.17583e+07	4.68548e+07	4.8874e+07	1.05902	0.611066	0.958687	0.611066	0.905262	0.356909	4.35411e+07	4.67546e+07	5.73515e+07	0.759198	0.0569367	0.815229	0.156324	1.0738	0.590789	5.69162e+07	5.32679e+07	5.39477e+07	1.05503	0.703459	0.987399	0.887326	0.9359	0.62544	6.95446e+07	3.50003e+07	3.63615e+07	1.91259	0.130542	0.962565	0.877299	0.503278	0.160313	4.15841e+07	1.4826e+07	3.35767e+07	1.23848	0.525095	0.441555	0.126035	0.35653	0.00902438	4.7399e+07
AT5G63400.1	18	1951	17	1.15182e+08	2.84431e+08	7.26832e+07	1.58471	0.174871	3.9133	0.174871	2.46941	0.0154201	1.34406e+08	2.43942e+08	2.05084e+08	0.655369	0.352832	1.18947	0.715549	1.81497	0.228912	1.65287e+08	8.62337e+07	2.01673e+08	0.819582	0.570371	0.427593	0.0273334	0.52172	0.167851	7.84033e+07	4.20957e+08	5.99583e+07	1.30763	0.265085	7.02083	0.141508	5.36912	0.344341	2.90894e+08	4.71901e+07	2.14156e+08	1.35833	0.623093	0.220354	0.13193	0.162225	0.0751573	9.71939e+07
AT1G29670.2	16	272	16	1.76938e+07	2.23307e+07	1.24673e+07	1.41922	0.0123127	1.79115	0.0123127	1.26206	0.194102	2.42827e+07	2.06579e+07	1.29557e+07	1.87429	0.00130502	1.5945	0.0207007	0.850723	0.197319	2.25521e+07	2.00715e+07	1.88535e+07	1.19618	0.232781	1.0646	0.411246	0.890005	0.440352	1.12359e+07	1.00388e+07	7.01868e+06	1.60086	0.0733855	1.4303	0.388668	0.89346	0.806451	1.51612e+07	7.08181e+06	1.27627e+07	1.18793	0.648415	0.554885	0.26067	0.467101	0.0287923	1.94711e+07
AT1G32200.1	16	872	16	4.25458e+07	3.72409e+07	4.30725e+07	0.987772	0.867896	0.864609	0.867896	0.875313	0.290895	3.94569e+07	4.62464e+07	4.41285e+07	0.894136	0.349066	1.048	0.749625	1.17208	0.31589	4.84508e+07	4.24225e+07	4.71397e+07	1.02781	0.743	0.899932	0.150117	0.87558	0.121642	2.73499e+07	1.90446e+07	1.42347e+07	1.92135	0.143433	1.3379	0.517644	0.696334	0.425431	2.47259e+07	1.42957e+07	2.81282e+07	0.879043	0.603063	0.508236	0.0610144	0.578169	0.0456959	4.48748e+07
AT1G53750.1	16	1260	16	4.78848e+07	3.88045e+07	3.79767e+07	1.2609	0.523961	1.0218	0.523961	0.810372	0.464668	4.37015e+07	5.44693e+07	3.57195e+07	1.22346	0.0449051	1.52492	0.0089343	1.24639	0.0898545	3.53814e+07	3.77267e+07	3.75423e+07	0.942442	0.510359	1.00491	0.964698	1.06629	0.479597	3.50244e+07	3.30952e+07	1.89298e+07	1.85022	0.158275	1.74831	0.170416	0.944917	0.908323	3.07345e+07	1.8368e+07	2.86236e+07	1.07375	0.787177	0.641707	0.144379	0.597634	0.0477951	1.10092e+08
AT1G54010.1	18	1276	16	1.06827e+07	1.0212e+07	1.37725e+07	0.775652	0.24761	0.741477	0.24761	0.95594	0.809248	1.24911e+07	1.10193e+07	1.44928e+07	0.861886	0.756502	0.760329	0.570876	0.882169	0.557613	7.39908e+06	1.16201e+07	6.85651e+06	1.07913	0.593819	1.69475	0.00894391	1.57048	0.0208615	2.2787e+07	1.88175e+07	1.63616e+07	1.39271	0.389202	1.1501	0.667838	0.825797	0.606408	1.45945e+07	2.00366e+07	1.04547e+07	1.39598	0.493879	1.91651	0.00277198	1.37288	0.359498	1.6545e+07
AT1G67090.1	26	28925	16	2.4985e+09	2.20425e+09	1.95232e+09	1.27975	0.0175606	1.12904	0.0175606	0.882229	0.359322	2.28935e+09	2.19034e+09	2.22178e+09	1.03041	0.532677	0.985849	0.682178	0.956752	0.404187	2.2822e+09	2.13756e+09	1.8673e+09	1.22219	0.0826659	1.14473	0.100385	0.936624	0.525886	1.93382e+09	2.24495e+09	2.00925e+09	0.96246	0.796907	1.11731	0.547986	1.16089	0.557224	2.10846e+09	2.62315e+09	1.95811e+09	1.07678	0.669985	1.33963	0.00152298	1.24411	0.15593	2.44922e+09
AT1G74030.1	17	678	16	2.22647e+07	2.11105e+07	9.81815e+06	2.2677	0.030027	2.15015	0.030027	0.948159	0.877087	2.54512e+07	1.56927e+07	5.15226e+07	0.493981	0.0118685	0.304578	0.00018065	0.616579	0.16909	2.07874e+07	1.87155e+07	2.38667e+07	0.87098	0.619573	0.784167	0.291006	0.900327	0.704272	1.33249e+07	8.73012e+06	7.94831e+06	1.67645	0.287624	1.09836	0.810455	0.655172	0.292794	1.14214e+07	1.82997e+07	1.14237e+07	0.999794	0.999252	1.6019	0.149404	1.60223	0.130604	1.90268e+07
AT2G21170.3	17	2870	16	1.23154e+08	1.00151e+08	1.36819e+08	0.900128	0.224667	0.731996	0.224667	0.813213	0.0015071	1.02604e+08	1.1408e+08	1.16493e+08	0.880778	0.0621863	0.979282	0.7963	1.11184	0.231526	1.09356e+08	1.3041e+08	1.19162e+08	0.917715	0.244061	1.0944	0.201916	1.19253	0.0158607	8.03441e+07	9.15498e+07	9.86104e+07	0.814764	0.55152	0.928399	0.800743	1.13947	0.724498	8.43858e+07	6.74497e+07	8.2114e+07	1.02767	0.925115	0.821415	0.372849	0.799301	0.434063	9.2334e+07
AT2G29630.3	16	625	16	1.77092e+07	2.23051e+07	1.86262e+07	0.950769	0.771523	1.19752	0.771523	1.25952	0.105975	2.26804e+07	2.94125e+07	3.08726e+07	0.734646	0.00915496	0.952706	0.693143	1.29682	0.113332	2.43074e+07	2.70801e+07	2.37914e+07	1.02169	0.85883	1.13823	0.446227	1.11407	0.535038	1.02731e+07	8.37265e+06	6.4264e+06	1.59858	0.313177	1.30285	0.699139	0.815004	0.780605	8.53432e+06	7.42532e+06	1.86244e+07	0.458233	0.198854	0.398688	0.171332	0.870055	0.787955	1.86464e+07
AT2G34480.1	23	3664	16	1.07582e+08	1.21491e+08	1.15336e+08	0.932772	0.617811	1.05336	0.617811	1.12928	0.325215	9.92805e+07	8.60752e+07	1.14085e+08	0.870231	0.447783	0.754482	0.0835844	0.86699	0.29258	1.22087e+08	1.1973e+08	1.26984e+08	0.961438	0.584473	0.942872	0.396003	0.980689	0.786958	8.41327e+07	1.51443e+08	1.50272e+08	0.559869	0.00143244	1.00779	0.897608	1.80005	0.00873439	1.46954e+08	1.31834e+08	1.61375e+08	0.91064	0.586371	0.81694	0.196695	0.897106	0.581634	9.05067e+07
AT3G13860.1	16	218	16	5.01645e+06	7.815e+06	5.81949e+06	0.862009	0.535408	1.3429	0.535408	1.55787	0.0307205	8.57555e+06	1.11667e+07	6.64146e+06	1.29121	0.520948	1.68136	0.178457	1.30215	0.461458	7.98674e+06	9.41846e+06	6.29959e+06	1.26782	0.682368	1.49509	0.337671	1.17926	0.749077	2.55621e+06	7.49392e+06	7.53785e+06	0.339117	0.138893	0.994172	0.989164	2.93165	0.271498	6.67032e+06	3.20669e+06	1.28412e+07	0.519446	0.505459	0.249718	0.274617	0.48074	0.355664	5.01058e+06
AT3G23940.1	16	856	16	3.08907e+07	3.18526e+07	3.49252e+07	0.88448	0.47761	0.912022	0.47761	1.03114	0.838821	3.7506e+07	3.43263e+07	2.73761e+07	1.37003	0.0258651	1.25388	0.270544	0.915221	0.573871	3.08439e+07	3.77478e+07	5.21112e+07	0.591885	0.000139273	0.724369	0.0240299	1.22383	0.130054	2.54384e+07	2.30835e+07	2.47032e+07	1.02976	0.877468	0.934434	0.776833	0.907428	0.750167	2.90548e+07	2.69093e+07	3.14012e+07	0.925277	0.818979	0.85695	0.755572	0.926155	0.838624	1.91196e+07
AT3G26650.1	37	6064	16	6.6633e+08	5.72168e+08	7.59636e+08	0.877169	0.157396	0.753213	0.157396	0.858686	0.344191	5.26756e+08	5.83495e+08	6.87896e+08	0.76575	0.0783266	0.848232	0.129244	1.10771	0.192868	4.87045e+08	6.73869e+08	5.96286e+08	0.816799	0.180032	1.13011	0.1855	1.38359	0.0600721	7.73755e+08	4.33051e+08	4.81237e+08	1.60785	0.101144	0.899871	0.641233	0.559674	0.00291633	4.76421e+08	4.79897e+08	5.38433e+08	0.884829	0.0736122	0.891284	0.282978	1.00729	0.950552	5.70805e+08
AT3G42050.1	16	902	16	2.98903e+07	2.09966e+07	1.65377e+07	1.8074	0.026298	1.26962	0.026298	0.702456	0.133066	4.27815e+07	2.28646e+07	3.49935e+07	1.22256	0.613917	0.653397	0.000414692	0.534451	0.167996	3.91446e+07	3.85411e+07	4.6824e+07	0.835994	0.653319	0.823105	0.613525	0.984583	0.95699	3.26827e+07	1.81254e+07	3.88336e+07	0.841609	0.83362	0.466745	0.302219	0.554587	0.0547748	3.45497e+07	2.11011e+07	1.9656e+07	1.75772	0.423297	1.07352	0.604586	0.610746	0.466097	3.06999e+07
AT3G44890.1	16	1000	16	9.25793e+07	7.66068e+07	1.21643e+08	0.761074	0.0570196	0.629767	0.0570196	0.827472	0.158435	6.34052e+07	7.51979e+07	8.3963e+07	0.755157	0.0840418	0.895607	0.554226	1.18599	0.331583	7.68523e+07	9.66436e+07	8.99086e+07	0.854782	0.160633	1.07491	0.574256	1.25752	0.0815042	9.52801e+07	5.70721e+07	5.16482e+07	1.84479	0.0541631	1.10502	0.717154	0.598993	0.087925	5.8567e+07	4.25142e+07	8.45956e+07	0.692317	0.195384	0.502558	0.0343032	0.725908	0.227841	1.11308e+08
AT3G48560.1	16	784	16	3.81229e+07	3.67159e+07	3.84161e+07	0.992368	0.956862	0.955742	0.956862	0.963092	0.727642	2.92231e+07	3.76907e+07	3.20421e+07	0.912019	0.559801	1.17628	0.509837	1.28976	0.336716	3.72768e+07	3.37418e+07	4.47818e+07	0.832409	0.262771	0.753472	0.0108779	0.90517	0.613059	2.29063e+07	2.79324e+07	1.49135e+07	1.53594	0.0633998	1.87296	0.000653372	1.21942	0.228206	2.70187e+07	1.03427e+07	2.32622e+07	1.16149	0.73249	0.444617	0.216689	0.382799	0.0191259	2.46988e+07
AT3G48730.1	27	3944	16	2.10824e+08	2.11076e+08	2.23423e+08	0.943608	0.282576	0.944735	0.282576	1.00119	0.981035	2.07219e+08	2.1861e+08	2.21071e+08	0.937344	0.581147	0.988868	0.873679	1.05497	0.535219	2.49606e+08	2.48093e+08	2.60616e+08	0.957756	0.608777	0.951949	0.434016	0.993937	0.954827	1.38503e+08	1.63301e+08	1.30853e+08	1.05846	0.770222	1.24798	0.286444	1.17904	0.542667	2.08365e+08	1.54316e+08	2.16976e+08	0.960313	0.614207	0.711212	0.0642455	0.740604	0.0917104	1.80441e+08
AT4G01690.1	16	668	16	3.83461e+07	3.53475e+07	3.63272e+07	1.05558	0.661195	0.973031	0.661195	0.921801	0.515649	2.8233e+07	4.46664e+07	3.85969e+07	0.731485	0.00203495	1.15725	0.510645	1.58206	0.100386	3.11788e+07	4.57229e+07	4.04707e+07	0.770406	0.0447277	1.12978	0.270785	1.46647	0.0124379	3.88653e+07	1.79321e+07	9.49022e+06	4.0953	0.0359304	1.88954	0.432995	0.461391	0.180952	2.402e+07	3.3937e+06	2.15964e+07	1.11222	0.845472	0.157141	0.0636825	0.141286	0.0594111	6.81133e+07
AT4G03280.1	16	1213	16	1.17071e+08	9.35747e+07	1.04007e+08	1.12561	0.419561	0.899696	0.419561	0.799297	0.309666	9.08041e+07	7.67229e+07	8.91344e+07	1.01873	0.937565	0.860756	0.44019	0.844928	0.534043	9.53889e+07	1.02303e+08	9.15425e+07	1.04202	0.779806	1.11755	0.384662	1.07248	0.615814	6.89832e+07	7.76037e+07	1.01203e+08	0.681633	0.177813	0.766814	0.342524	1.12497	0.781883	8.49653e+07	9.12995e+07	1.20716e+08	0.703842	0.243404	0.756315	0.150579	1.07455	0.792163	7.68142e+07
AT4G15390.1	17	1279	16	1.96117e+07	1.92844e+07	2.53749e+07	0.772876	0.242252	0.759977	0.242252	0.98331	0.928614	2.41159e+07	1.50315e+07	2.41122e+07	1.00015	0.999319	0.623397	0.0396671	0.623302	0.00597385	1.80759e+07	2.41729e+07	1.74641e+07	1.03503	0.831792	1.38415	0.0256249	1.3373	0.0581725	1.20797e+07	2.24241e+07	1.59725e+07	0.756277	0.40709	1.40392	0.467442	1.85635	0.428516	2.00583e+07	1.41944e+07	2.28113e+07	0.879314	0.825124	0.622253	0.0871802	0.707657	0.625038	3.29597e+07
AT4G23100.3	16	989	16	3.09445e+07	3.34207e+07	2.84639e+07	1.08715	0.601737	1.17414	0.601737	1.08002	0.597793	2.51547e+07	3.06326e+07	3.89779e+07	0.645358	0.0587946	0.785897	0.200577	1.21777	0.250865	2.83447e+07	2.71464e+07	2.98251e+07	0.950362	0.734799	0.910185	0.523429	0.957725	0.805927	2.88031e+07	1.55489e+07	2.02785e+07	1.42038	0.0271676	0.766768	0.0407017	0.539834	0.000866112	2.16797e+07	1.62443e+07	2.05002e+07	1.05754	0.865946	0.7924	0.429514	0.749288	0.403756	2.40117e+07
AT4G24830.1	16	863	16	1.8357e+07	1.54436e+07	1.58706e+07	1.15667	0.347212	0.973096	0.347212	0.841294	0.261846	1.49558e+07	1.59098e+07	1.69002e+07	0.884948	0.170428	0.941398	0.743392	1.06379	0.739635	1.40344e+07	1.94098e+07	1.54179e+07	0.910263	0.423812	1.25891	0.0627297	1.38302	0.0273909	1.44103e+07	1.64953e+07	8.81868e+06	1.63406	0.214447	1.87049	0.314066	1.14469	0.845774	1.77432e+07	1.49927e+07	1.62108e+07	1.09453	0.667	0.924862	0.566577	0.844984	0.482153	1.73706e+07
AT5G02500.1	39	6888	16	1.96501e+08	2.09208e+08	1.78204e+08	1.10267	0.469453	1.17398	0.469453	1.06467	0.702501	2.17302e+08	3.54458e+08	2.10797e+08	1.03086	0.845496	1.68151	0.111367	1.63117	0.122929	2.03868e+08	2.53032e+08	2.14211e+08	0.951713	0.807241	1.18123	0.334861	1.24116	0.132712	2.42516e+08	2.92098e+08	1.52612e+08	1.58911	0.0202806	1.914	0.0294118	1.20445	0.543916	2.69312e+08	2.09841e+08	2.37627e+08	1.13334	0.283359	0.883068	0.336812	0.779173	0.076599	3.42704e+08
AT5G10540.1	24	582	16	2.83837e+07	1.39629e+07	2.87625e+07	0.98683	0.964906	0.485454	0.964906	0.491933	0.00236409	1.16385e+07	1.20945e+07	1.37474e+07	0.846601	0.363532	0.879773	0.526859	1.03918	0.820204	2.7706e+07	8.6639e+07	1.96511e+07	1.4099	0.264056	4.40886	1.98169e-05	3.12708	0.000241101	7.82458e+07	1.31355e+07	1.32556e+07	5.90286	0.0233598	0.99094	0.974732	0.167874	0.022492	1.17169e+07	7.38221e+06	9.91542e+06	1.18169	0.566092	0.744518	0.395572	0.630047	0.0431966	6.56094e+07
AT5G13450.1	16	1619	16	4.43338e+07	5.19744e+07	5.04641e+07	0.878521	0.504894	1.02993	0.504894	1.17234	0.467212	3.88084e+07	4.427e+07	5.56776e+07	0.69702	0.108139	0.795113	0.170892	1.14073	0.18454	5.07773e+07	5.04698e+07	4.60754e+07	1.10205	0.674234	1.09537	0.603748	0.993945	0.977793	9.52374e+07	4.98815e+07	4.08428e+07	2.3318	0.138186	1.22131	0.382274	0.52376	0.229042	4.57264e+07	4.36193e+07	4.97971e+07	0.918256	0.742517	0.875941	0.447923	0.953918	0.866168	1.14492e+08
AT5G20720.1	16	3028	16	1.88656e+08	1.68405e+08	2.12258e+08	0.888805	0.201972	0.793399	0.201972	0.892658	0.22449	1.77489e+08	2.06048e+08	1.85788e+08	0.955333	0.642607	1.10905	0.401256	1.16091	0.262531	1.62688e+08	1.91827e+08	1.8069e+08	0.900374	0.28805	1.06164	0.481492	1.17911	0.0720386	1.57351e+08	2.42693e+08	1.51567e+08	1.03816	0.840832	1.60122	0.000474931	1.54236	0.0247978	2.29021e+08	1.86201e+08	2.31224e+08	0.990472	0.923295	0.805281	0.227728	0.813028	0.201424	1.76492e+08
AT5G25980.2	17	149	16	3.2856e+06	1.73889e+07	7.82498e+06	0.419887	0.0325496	2.22223	0.0325496	5.29244	0.0251793	9.83022e+06	2.93639e+07	9.55108e+06	1.02923	0.849777	3.07441	0.276644	2.98711	0.282993	5.25073e+06	4.32381e+06	5.24676e+06	1.00076	0.997169	0.824093	0.468117	0.82347	0.369803	3.33348e+06	1.80642e+06	1.96057e+06	1.70026	0.0704354	0.921374	0.673612	0.541902	0.0739038	9.67339e+06	3.32334e+06	6.79544e+06	1.42351	0.195158	0.489054	0.0290345	0.343555	0.0183568	3.40685e+06
AT5G44020.1	18	2610	16	5.95503e+07	6.26776e+07	5.28613e+07	1.12654	0.38539	1.1857	0.38539	1.05252	0.578343	6.11864e+07	5.80847e+07	7.32696e+07	0.835086	0.0813541	0.792754	0.0668056	0.949308	0.586501	6.40926e+07	6.12601e+07	7.01087e+07	0.914189	0.546003	0.873788	0.175133	0.955806	0.748229	3.75798e+07	7.49864e+07	1.02528e+08	0.366531	0.0829999	0.731374	0.225112	1.99539	0.0963857	1.03665e+08	7.23877e+07	7.30002e+07	1.42006	0.218478	0.991609	0.96386	0.698287	0.176698	3.17284e+07
AT5G51970.2	16	674	16	1.45525e+07	1.80738e+07	1.70108e+07	0.855484	0.355056	1.06249	0.355056	1.24198	0.0687498	2.63963e+07	1.58475e+07	1.38733e+07	1.90266	0.00439821	1.1423	0.497477	0.600369	0.0125245	1.87939e+07	1.6656e+07	2.24619e+07	0.836702	0.13111	0.741523	0.0435384	0.886245	0.417672	1.65568e+07	1.41314e+07	1.20748e+07	1.37118	0.34291	1.17032	0.539691	0.853514	0.50944	1.87107e+07	2.8329e+07	1.35631e+07	1.37953	0.533989	2.08869	0.0731231	1.51405	0.356884	1.63994e+07
AT5G56680.1	16	815	16	1.9254e+07	1.90666e+07	1.59203e+07	1.2094	0.244798	1.19763	0.244798	0.990266	0.950895	2.11171e+07	3.33865e+07	1.72392e+07	1.22494	0.119692	1.93666	0.000211901	1.58102	0.000594004	2.12829e+07	2.10759e+07	1.99201e+07	1.06841	0.57433	1.05802	0.726953	0.990273	0.953134	2.06553e+07	2.75724e+07	1.95557e+07	1.05623	0.76486	1.40994	0.080097	1.33488	0.240804	2.35664e+07	2.7762e+07	2.01144e+07	1.17162	0.147483	1.3802	0.40332	1.17803	0.63756	3.44378e+07
AT1G01090.1	15	1318	15	4.83824e+07	5.52871e+07	5.6874e+07	0.850695	0.144275	0.972097	0.144275	1.14271	0.27954	5.22564e+07	5.41387e+07	6.36911e+07	0.820467	0.0651746	0.850021	0.0463778	1.03602	0.740392	5.85412e+07	6.38398e+07	5.2527e+07	1.1145	0.323207	1.21537	0.00770273	1.09051	0.341883	5.09685e+07	4.05011e+07	2.37004e+07	2.15053	0.00992409	1.70887	0.156343	0.794629	0.520305	5.98553e+07	4.5849e+07	5.03782e+07	1.18812	0.567448	0.910094	0.670138	0.765996	0.310761	4.16282e+07
AT1G02500.1	37	8312	15	1.89533e+08	2.049e+08	1.6758e+08	1.131	0.221621	1.2227	0.221621	1.08108	0.321663	2.24941e+08	1.95477e+08	2.17257e+08	1.03537	0.619865	0.89975	0.227362	0.869013	0.0444418	1.89113e+08	1.91469e+08	2.04138e+08	0.926399	0.319584	0.937938	0.484962	1.01246	0.907804	1.15072e+08	2.20891e+08	2.01887e+08	0.569983	0.00460339	1.09413	0.346618	1.91959	0.0133689	2.59502e+08	2.08136e+08	2.63176e+08	0.986039	0.867776	0.790862	0.0058172	0.80206	0.0318557	1.62828e+08
AT1G12900.5	36	5509	15	1.26262e+08	8.44648e+07	1.3791e+08	0.91554	0.506568	0.612463	0.506568	0.668964	0.01299	9.63748e+07	1.03072e+08	1.19271e+08	0.808034	0.195614	0.864188	0.419085	1.06949	0.704777	7.72303e+07	1.03359e+08	8.59064e+07	0.899005	0.505412	1.20315	0.193743	1.33832	0.141795	1.26395e+08	4.10051e+07	4.52796e+07	2.79144	0.00571176	0.905597	0.757679	0.32442	0.00281729	4.75231e+07	3.77265e+07	5.22595e+07	0.909367	0.818647	0.721906	0.348427	0.793855	0.579501	1.03893e+08
AT1G17290.1	19	1130	15	4.30136e+07	4.13722e+07	4.9592e+07	0.86735	0.664661	0.834252	0.664661	0.96184	0.89041	3.93791e+07	5.11146e+07	2.51463e+07	1.566	0.00254302	2.03269	0.0421281	1.29801	0.307583	3.3904e+07	4.06433e+07	3.53007e+07	0.960434	0.721738	1.15134	0.159885	1.19878	0.0882671	4.52428e+07	2.54178e+07	1.11608e+07	4.05373	0.00795665	2.27742	0.212589	0.561809	0.277904	7.96114e+07	1.75567e+07	2.60923e+07	3.05115	0.183838	0.672868	0.118888	0.22053	0.130011	3.81649e+07
AT1G24180.1	18	1716	15	2.6497e+07	2.59793e+07	2.56086e+07	1.03469	0.822722	1.01447	0.822722	0.98046	0.844079	2.05259e+07	4.69219e+07	2.70153e+07	0.759789	0.172965	1.73687	0.121967	2.28598	0.0530569	9.90581e+07	3.63898e+07	8.41727e+07	1.17684	0.879353	0.432323	0.457824	0.367358	0.461653	1.89908e+07	2.95074e+07	3.10157e+07	0.612297	0.254722	0.951368	0.864771	1.55377	0.314096	3.24724e+07	3.62737e+07	2.73895e+07	1.18558	0.527789	1.32436	0.269205	1.11706	0.533163	2.44429e+07
AT1G29880.1	15	732	15	1.88027e+07	3.06148e+07	1.80347e+07	1.04259	0.820527	1.69755	0.820527	1.62821	0.112163	2.47575e+07	3.12465e+07	2.60134e+07	0.95172	0.625869	1.20117	0.219737	1.2621	0.180413	2.91533e+07	3.01647e+07	2.96765e+07	0.982371	0.881615	1.01645	0.899612	1.03469	0.822112	1.4404e+07	2.44076e+07	2.85933e+07	0.503753	0.0997206	0.85361	0.453005	1.6945	0.0938087	4.79683e+07	2.09759e+07	2.58013e+07	1.85914	0.371857	0.812979	0.33381	0.437287	0.280351	1.85147e+07
AT1G31330.1	15	1774	15	1.96066e+08	2.07076e+08	1.89664e+08	1.03375	0.752937	1.0918	0.752937	1.05616	0.756367	1.72949e+08	1.58277e+08	1.77062e+08	0.97677	0.816663	0.893907	0.532498	0.915167	0.652363	2.10591e+08	1.72431e+08	1.9722e+08	1.0678	0.798973	0.874311	0.216052	0.818796	0.485251	1.03369e+08	2.40517e+08	3.04851e+08	0.339082	0.00979689	0.788966	0.140552	2.32677	0.0302247	1.62279e+08	1.9746e+08	2.20828e+08	0.734869	0.0134147	0.894182	0.268053	1.21679	0.0773134	1.43776e+08
AT1G51980.1	24	2377	15	5.47859e+07	5.29489e+07	5.76185e+07	0.950837	0.754406	0.918956	0.754406	0.96647	0.753099	5.11863e+07	5.94538e+07	4.63445e+07	1.10447	0.345577	1.28286	0.0769482	1.16152	0.243308	5.12925e+07	5.25244e+07	5.74555e+07	0.892734	0.421031	0.914175	0.376348	1.02402	0.86089	5.6989e+07	5.6033e+07	1.16044e+08	0.491099	0.342499	0.482861	0.159682	0.983226	0.950029	5.41539e+07	5.37593e+07	5.26318e+07	1.02892	0.922689	1.02142	0.921743	0.992713	0.977649	4.56162e+07
AT2G20610.1	15	264	15	9.70382e+06	4.7324e+06	1.10482e+07	0.878316	0.446283	0.428341	0.446283	0.487684	0.00229988	8.84523e+06	8.34712e+06	1.19623e+07	0.739427	0.252665	0.697787	0.176641	0.943686	0.823119	8.3336e+06	9.83527e+06	5.30909e+06	1.56968	0.0743586	1.85253	0.0105866	1.18019	0.469163	9.70783e+06	5.34305e+06	3.05633e+06	3.1763	0.00137541	1.74819	0.0894537	0.550385	0.064725	6.30945e+06	5.94888e+06	8.75187e+06	0.720926	0.457043	0.679728	0.410671	0.942854	0.846339	5.46571e+06
AT2G21390.1	29	490	15	1.53307e+07	2.1245e+07	1.44531e+07	1.06072	0.794627	1.46993	0.794627	1.38578	0.090034	8.94263e+06	2.46354e+07	1.71036e+07	0.522852	0.00752636	1.44036	0.316133	2.75482	0.0540865	1.83177e+07	2.71691e+07	1.79012e+07	1.02327	0.92481	1.51773	0.0859792	1.48322	0.1664	2.00058e+07	1.52628e+07	1.09e+07	1.83539	0.150838	1.40026	0.470302	0.762919	0.527754	1.91828e+07	2.87406e+07	1.84018e+07	1.04244	0.84692	1.56183	0.0204838	1.49825	0.0702353	2.49917e+07
AT2G39990.1	15	1118	15	5.91311e+07	4.75575e+07	6.07574e+07	0.973232	0.813907	0.782744	0.813907	0.804272	0.00470494	2.51639e+07	2.52462e+07	2.93684e+07	0.856834	0.540517	0.859639	0.501665	1.00327	0.985851	4.91799e+07	5.72026e+07	4.80096e+07	1.02438	0.813874	1.19148	0.0791136	1.16313	0.125956	4.9197e+07	2.10082e+07	1.38077e+07	3.56301	0.00181229	1.52149	0.169359	0.427022	0.0161619	2.78388e+07	1.57167e+07	2.02507e+07	1.37471	0.266542	0.776108	0.414654	0.564563	0.0197546	4.57719e+07
AT2G42910.1	15	332	15	9.44104e+06	2.37298e+07	7.91471e+06	1.19285	0.444717	2.99819	0.444717	2.51348	0.0020463	3.12516e+07	2.31771e+07	7.33687e+06	4.25954	1.38852e-05	3.15899	0.0436598	0.741629	0.263434	1.31475e+07	2.01286e+07	1.28819e+07	1.02062	0.942586	1.56255	0.160727	1.53098	0.214134	1.30593e+07	1.29177e+07	8.19943e+06	1.59271	0.170197	1.57544	0.201452	0.989159	0.97421	1.0766e+07	1.25034e+07	7.9457e+06	1.35495	0.369186	1.57361	0.163135	1.16138	0.635383	1.15922e+07
AT3G01480.1	15	828	15	3.45825e+07	3.26596e+07	3.37002e+07	1.02618	0.789186	0.969123	0.789186	0.944396	0.602695	5.53888e+07	4.60479e+07	7.57987e+07	0.730735	0.0110968	0.607502	0.00194871	0.831357	0.137848	4.10314e+07	4.92486e+07	3.99802e+07	1.02629	0.781763	1.23182	0.0522807	1.20026	0.114456	4.11816e+07	2.223e+07	1.43675e+07	2.86629	0.0259482	1.54724	0.388801	0.539804	0.144722	3.20636e+07	1.5799e+07	2.24621e+07	1.42746	0.386681	0.703362	0.377039	0.492738	0.0815732	3.7794e+07
AT3G03670.1	15	740	15	1.19977e+07	8.69485e+06	1.46342e+07	0.819842	0.497774	0.594146	0.497774	0.724709	0.243133	9.16108e+06	1.14461e+07	1.34438e+07	0.681433	0.278432	0.8514	0.639554	1.24943	0.466903	9.91114e+06	1.25548e+07	1.12692e+07	0.879491	0.515876	1.11409	0.631233	1.26674	0.294921	2.40388e+07	8.90199e+06	9.43937e+06	2.54665	0.077704	0.94307	0.831986	0.370318	0.0860275	2.25141e+07	1.30115e+07	1.20129e+07	1.87416	0.260766	1.08313	0.820816	0.577926	0.299267	1.59172e+07
AT3G04550.1	15	674	15	6.02687e+07	4.98582e+07	4.22319e+07	1.42709	0.0127335	1.18058	0.0127335	0.827266	0.188111	5.93546e+07	6.60994e+07	4.76448e+07	1.24577	0.0264451	1.38734	0.0469077	1.11364	0.384005	6.13846e+07	7.85055e+07	4.9203e+07	1.24758	0.220834	1.59554	0.000119462	1.27891	0.126165	9.83893e+07	2.64065e+07	1.02268e+07	9.62076	7.86802e-05	2.5821	0.224167	0.268388	0.0143504	3.08642e+07	1.21082e+07	2.42438e+07	1.27307	0.532305	0.499433	0.102931	0.392305	0.0670435	9.97318e+07
AT3G06860.1	15	497	15	4.95956e+06	5.62444e+06	6.55528e+06	0.756574	0.257379	0.858002	0.257379	1.13406	0.495907	5.87851e+06	7.40573e+06	5.85207e+07	0.100452	0.000727016	0.126549	0.000233861	1.2598	0.35623	5.44236e+06	1.33097e+07	2.26215e+07	0.240584	0.0732075	0.588368	0.384841	2.44558	0.0789988	1.2795e+07	3.13157e+06	4.44557e+06	2.87815	0.263209	0.704424	0.0548262	0.244749	0.204971	6.17209e+06	4.88271e+06	8.41083e+06	0.733826	0.440829	0.580527	0.180986	0.791096	0.513514	4.16669e+06
AT3G09440.4	35	4724	15	2.73712e+07	2.92613e+07	2.54491e+07	1.07553	0.55223	1.1498	0.55223	1.06905	0.713641	2.85008e+07	3.60454e+07	3.31642e+07	0.859385	0.236479	1.08688	0.566143	1.26471	0.203245	2.81707e+07	3.90213e+07	2.28465e+07	1.23304	0.188228	1.70798	0.00939001	1.38518	0.109889	2.67959e+07	3.01996e+07	1.27522e+07	2.10127	0.0271818	2.36818	0.16215	1.12702	0.841383	3.89822e+07	1.98643e+07	3.55962e+07	1.09512	0.78395	0.558046	0.152945	0.509574	0.0486667	3.73836e+07
AT3G12900.1	15	576	15	1.42042e+07	1.95905e+07	5.06706e+07	0.280323	0.0109861	0.386624	0.0109861	1.37921	0.434065	6.34942e+06	9.08782e+06	5.83917e+06	1.08738	0.802398	1.55635	0.459969	1.43128	0.535557	2.21499e+07	9.82301e+06	2.25905e+07	0.980495	0.964926	0.434829	0.106345	0.44348	0.162693	9.25441e+06	4.88536e+06	3.12228e+06	2.96399	0.231469	1.56468	0.260127	0.527895	0.38593	4.57928e+06	3.7851e+06	3.44202e+06	1.33041	0.451831	1.09968	0.792844	0.826572	0.604981	3.02088e+07
AT3G16640.1	15	1808	15	5.05945e+07	4.71702e+07	4.95949e+07	1.02016	0.877812	0.951111	0.877812	0.932319	0.577812	4.92913e+07	4.31725e+07	4.47717e+07	1.10095	0.387956	0.964281	0.797666	0.875865	0.283885	4.7789e+07	5.39158e+07	5.7661e+07	0.828792	0.0692732	0.935048	0.458606	1.12821	0.172662	1.81753e+07	7.17582e+07	6.25469e+07	0.290587	0.00383408	1.14727	0.447482	3.94811	0.0251938	5.57487e+07	5.9031e+07	8.58811e+07	0.649138	0.0389341	0.687357	0.0188811	1.05888	0.753676	3.51968e+07
AT3G17820.1	19	2260	15	3.86483e+07	8.78539e+07	2.5204e+07	1.53342	0.0473332	3.48572	0.0473332	2.27317	0.00263552	6.62339e+07	5.11074e+07	5.56917e+07	1.18929	0.575285	0.917685	0.459653	0.771621	0.3663	6.24975e+07	3.51291e+07	9.70115e+07	0.644228	0.019521	0.362113	0.00037548	0.562088	0.00255601	2.67944e+07	1.28345e+08	1.34127e+08	0.199768	0.0188679	0.95689	0.914311	4.79	0.232124	1.39899e+08	2.83254e+08	1.63112e+08	0.857687	0.787151	1.73656	0.14543	2.0247	0.162748	1.99053e+07
AT3G26060.2	15	1985	15	2.13365e+08	1.27629e+08	1.60847e+08	1.32651	0.098247	0.793482	0.098247	0.598173	0.00897977	1.75021e+08	1.43812e+08	1.83843e+08	0.952013	0.641761	0.782253	0.0888653	0.821682	0.101589	1.2746e+08	1.4453e+08	1.33368e+08	0.955705	0.737104	1.08369	0.429064	1.13392	0.277227	2.74375e+08	1.14117e+08	8.57874e+07	3.19831	0.0435169	1.33023	0.0768259	0.415917	0.0709666	2.3575e+08	2.33161e+08	1.17518e+08	2.00608	0.304283	1.98405	0.0511284	0.989018	0.981972	2.63819e+08
AT3G29320.1	16	247	15	2.07634e+07	1.90451e+07	1.6008e+07	1.29706	0.497181	1.18972	0.497181	0.917247	0.824422	1.26357e+07	1.40896e+07	1.19925e+07	1.05363	0.601251	1.17486	0.518125	1.11507	0.660093	1.57774e+07	1.41172e+07	2.28596e+07	0.69019	0.310516	0.617563	0.241346	0.894773	0.502508	1.18232e+07	1.93552e+07	1.63737e+07	0.722085	0.766304	1.18209	0.830608	1.63706	0.6303	2.4884e+07	4.7251e+06	2.41544e+07	1.0302	0.972063	0.19562	0.101118	0.189885	0.288055	1.24753e+07
AT3G49010.7	22	2781	15	6.44976e+07	6.89846e+07	8.22911e+07	0.783774	0.12479	0.8383	0.12479	1.06957	0.677343	1.17338e+08	1.19322e+08	8.81496e+07	1.33112	0.155407	1.35363	0.162796	1.01691	0.936369	6.23703e+07	7.89967e+07	6.78962e+07	0.918613	0.639375	1.16349	0.450102	1.26658	0.228308	4.08741e+07	1.1703e+08	9.34426e+07	0.437425	0.012693	1.25243	0.296484	2.86319	0.0556758	9.8393e+07	1.06592e+08	1.05851e+08	0.929543	0.739005	1.007	0.969699	1.08333	0.704867	1.06593e+08
AT3G52150.1	15	1140	15	8.16308e+07	6.91816e+07	6.91403e+07	1.18065	0.202596	1.0006	0.202596	0.847495	0.160293	6.8939e+07	5.90488e+07	7.82451e+07	0.881065	0.385357	0.754664	0.015325	0.856537	0.274579	7.30709e+07	9.035e+07	7.67977e+07	0.951471	0.741949	1.17647	0.182718	1.23647	0.143558	6.98654e+07	4.9691e+07	4.66813e+07	1.49665	0.00148634	1.06447	0.805697	0.711239	0.309119	4.1242e+07	2.34061e+07	4.88103e+07	0.844944	0.371681	0.479531	0.0143747	0.56753	0.00261458	8.7309e+07
AT4G05180.2	17	3194	15	2.18469e+08	3.15583e+08	2.41595e+08	0.904277	0.504424	1.30625	0.504424	1.44452	0.165702	1.73807e+08	1.70604e+08	2.27722e+08	0.763243	0.0869911	0.749176	0.0826473	0.981569	0.923434	2.79266e+08	2.35998e+08	2.61757e+08	1.06689	0.754158	0.90159	0.330755	0.845063	0.474003	2.58586e+08	2.80292e+08	3.27168e+08	0.790376	0.39248	0.856721	0.367606	1.08394	0.213959	1.74893e+08	1.74232e+08	2.14375e+08	0.815831	0.123081	0.812748	0.124392	0.99622	0.971558	2.6232e+08
AT4G16143.1	18	1441	15	2.91438e+07	3.51107e+07	2.13012e+07	1.36818	0.0273886	1.6483	0.0273886	1.20474	0.148357	3.09758e+07	4.3574e+07	2.09634e+07	1.47761	0.0703269	2.07858	0.0561109	1.40671	0.257004	3.83654e+07	2.95929e+07	4.48739e+07	0.85496	0.249869	0.659468	0.00220714	0.771344	0.126075	3.24014e+07	3.52351e+07	3.45016e+07	0.939128	0.324324	1.02126	0.655419	1.08745	0.115791	5.21865e+07	3.39839e+07	3.86773e+07	1.34928	0.147172	0.878652	0.565821	0.651201	0.012856	2.91589e+07
AT4G18480.1	29	2402	15	1.7702e+08	1.42856e+08	1.95145e+08	0.907118	0.513924	0.732052	0.513924	0.807009	0.229186	1.16239e+08	1.30772e+08	1.197e+08	0.971081	0.839015	1.09249	0.343486	1.12503	0.219192	1.52597e+08	1.60183e+08	1.48209e+08	1.02961	0.800484	1.08079	0.554199	1.04971	0.542587	2.84552e+08	1.0814e+08	7.18614e+07	3.95974	0.000139149	1.50485	0.106447	0.380037	0.00219306	1.28807e+08	7.23525e+07	1.29641e+08	0.993569	0.977062	0.5581	0.0674352	0.561713	0.00408926	2.85244e+08
AT4G23670.1	22	2235	15	8.60721e+07	1.02163e+08	1.01992e+08	0.843912	0.299698	1.00168	0.299698	1.18695	0.164408	1.50348e+08	1.32157e+08	1.2972e+08	1.15901	0.288228	1.01878	0.81111	0.879009	0.276935	8.14025e+07	9.36388e+07	9.65854e+07	0.842804	0.189159	0.969492	0.761537	1.15032	0.229768	8.88102e+07	1.65986e+08	1.14331e+08	0.776784	0.631573	1.45181	0.226318	1.869	0.0775825	1.13338e+08	7.57828e+07	1.64699e+08	0.688154	0.154665	0.460129	0.0184794	0.668642	0.0971473	1.02898e+08
AT4G34110.1	18	1554	15	4.20686e+07	4.32789e+07	3.66157e+07	1.14892	0.173107	1.18198	0.173107	1.02877	0.717741	2.24596e+07	5.20156e+07	3.76032e+07	0.597278	0.00200457	1.38328	0.188028	2.31597	0.017948	3.76364e+07	4.89131e+07	4.55266e+07	0.826691	0.09311	1.07438	0.509842	1.29962	0.0421933	2.39283e+07	2.86865e+07	2.25174e+07	1.06266	0.698556	1.27397	0.483587	1.19885	0.715273	3.47147e+07	2.42178e+07	4.47969e+07	0.774934	0.277924	0.540613	0.0545243	0.697625	0.0378482	3.07494e+07
AT4G39980.1	19	1121	15	3.35749e+07	1.74406e+07	6.36999e+07	0.527079	0.130145	0.273793	0.130145	0.519453	0.0139174	2.54181e+07	3.86538e+07	3.25185e+07	0.781649	0.18564	1.18867	0.286694	1.52072	0.0645376	2.31976e+07	2.76144e+07	2.00266e+07	1.15834	0.0267705	1.37889	0.161525	1.1904	0.401773	9.37376e+07	3.18499e+07	3.00229e+07	3.12221	0.0348122	1.06085	0.810281	0.339777	0.0499554	2.35369e+07	2.90025e+07	2.87706e+07	0.818087	0.30742	1.00806	0.957617	1.23221	0.140658	5.54314e+07
AT5G09650.1	15	1710	15	7.88921e+07	6.55104e+07	6.77977e+07	1.16364	0.274862	0.966264	0.274862	0.83038	0.3246	7.93416e+07	9.02847e+07	7.34139e+07	1.08074	0.516207	1.2298	0.320594	1.13792	0.533265	7.35157e+07	7.25716e+07	7.79718e+07	0.94285	0.628306	0.930742	0.479537	0.987158	0.904417	5.99202e+07	7.83637e+07	4.26645e+07	1.40445	0.406841	1.83674	0.327924	1.3078	0.713463	7.7731e+07	3.2585e+07	8.47361e+07	0.91733	0.797494	0.384547	0.0646307	0.419203	0.0155787	6.89022e+07
AT5G11920.1	15	193	15	6.38403e+06	7.43419e+06	4.38688e+06	1.45526	0.190783	1.69464	0.190783	1.1645	0.454029	8.09405e+06	9.03919e+06	7.72823e+06	1.04733	0.922157	1.16963	0.722612	1.11677	0.720822	7.60672e+06	5.77162e+06	7.17286e+06	1.06049	0.776462	0.804646	0.423906	0.758752	0.16017	2.98009e+06	2.93891e+06	2.8764e+06	1.03605	0.926058	1.02173	0.941493	0.986183	0.977151	2.98564e+06	2.75198e+06	2.16011e+06	1.38217	0.511984	1.274	0.402273	0.92174	0.860388	5.9545e+06
AT5G16130.1	17	2819	15	1.22429e+08	1.20211e+08	1.20082e+08	1.01954	0.882818	1.00107	0.882818	0.981883	0.886572	9.09243e+07	1.06833e+08	1.07076e+08	0.849154	0.136639	0.997729	0.96866	1.17497	0.0473206	1.03444e+08	1.37062e+08	1.28895e+08	0.802543	0.0019087	1.06336	0.269544	1.32498	0.0015085	1.04368e+08	1.04689e+08	8.95785e+07	1.1651	0.103447	1.16868	0.246927	1.00307	0.986506	9.93004e+07	8.89307e+07	8.88093e+07	1.11813	0.634696	1.00137	0.992665	0.895572	0.611885	1.61142e+08
AT5G17380.1	15	363	15	1.65522e+07	8.53755e+06	1.36881e+07	1.20924	0.328202	0.623719	0.328202	0.515795	0.00564623	9.74491e+06	1.74754e+07	1.24763e+07	0.781073	0.22806	1.40069	0.199857	1.79329	0.0787082	1.02354e+07	1.2571e+07	9.13894e+06	1.11998	0.539088	1.37554	0.0535828	1.22819	0.230206	1.52025e+07	1.77241e+07	2.61282e+07	0.581842	0.28763	0.678352	0.209368	1.16587	0.619137	2.61667e+07	2.66668e+07	1.77319e+07	1.47568	0.192871	1.50389	0.149854	1.01911	0.941497	1.45933e+07
AT5G19510.1	17	3210	15	1.91166e+08	1.61171e+08	1.89289e+08	1.00992	0.918168	0.851456	0.918168	0.843095	0.0672682	1.7475e+08	1.53619e+08	1.62385e+08	1.07615	0.517652	0.946021	0.612658	0.879078	0.217006	1.76948e+08	2.03641e+08	1.54481e+08	1.14544	0.230907	1.31823	0.000660919	1.15085	0.16049	9.61511e+07	1.24684e+08	8.40408e+07	1.1441	0.516819	1.48361	0.0215409	1.29675	0.100588	1.15132e+08	1.02665e+08	1.30126e+08	0.884772	0.572717	0.788962	0.111238	0.891712	0.575814	1.37645e+08
AT5G20010.1	15	2670	15	8.6726e+08	7.33024e+08	7.86378e+08	1.10285	0.556977	0.932153	0.556977	0.845218	0.420932	6.20382e+08	2.19162e+08	2.37383e+08	2.61342	0.0536866	0.923243	0.898727	0.35327	0.0193322	7.15228e+08	2.31645e+08	3.10181e+08	2.30584	0.00488461	0.746804	0.478065	0.323875	0.000340056	5.85945e+08	7.38753e+07	7.41684e+07	7.9002	0.020459	0.996049	0.988252	0.126079	0.0193848	8.15741e+07	4.84843e+07	7.16146e+07	1.13907	0.585983	0.677016	0.194639	0.594358	0.0169458	4.17567e+08
AT5G20080.1	15	932	15	3.4662e+07	2.2006e+07	2.29248e+07	1.51199	0.215475	0.959923	0.215475	0.634873	0.133603	2.92746e+07	4.52284e+07	4.37856e+07	0.668588	0.156876	1.03295	0.864094	1.54497	0.0065876	5.33651e+07	2.2279e+07	6.0528e+07	0.881661	0.564086	0.368078	0.00185556	0.417482	0.0033131	2.68063e+07	2.30755e+07	1.55844e+07	1.72007	0.0808827	1.48068	0.194954	0.860826	0.681225	3.78043e+07	1.63853e+07	4.08599e+07	0.925218	0.812862	0.401011	0.0899522	0.433424	0.00759046	2.32251e+07
AT5G23060.1	15	1282	15	7.72871e+07	7.0094e+07	8.04058e+07	0.961213	0.798573	0.871753	0.798573	0.906931	0.526467	4.10282e+07	4.23503e+07	4.84944e+07	0.846041	0.0550167	0.873304	0.252946	1.03222	0.781621	6.35486e+07	7.15014e+07	7.45e+07	0.853002	0.135559	0.959751	0.623785	1.12514	0.233445	5.24833e+07	4.4932e+07	4.28135e+07	1.22586	0.217896	1.04948	0.833345	0.856119	0.589797	3.48974e+07	2.00443e+07	3.66895e+07	0.951154	0.750481	0.546322	0.0182945	0.574378	0.000553851	5.0435e+07
AT5G26000.1	16	126	15	5.66581e+06	1.74113e+07	4.65497e+06	1.21715	0.578632	3.74037	0.578632	3.07305	0.409101	1.86816e+06	2.04826e+07	1.07815e+07	0.173274	0.0303285	1.89979	0.496348	10.964	0.202509	6.64498e+06	5.36392e+06	4.89631e+06	1.35714	0.607875	1.0955	0.845251	0.807214	0.699963	3.79511e+06	1.14535e+07	3.27897e+06	1.15741	0.368825	3.49301	0.405796	3.01796	0.606231	7.29352e+06	9.41511e+06	6.42032e+06	1.13601	0.800585	1.46645	0.36419	1.29089	0.526231	6.16374e+06
AT5G27470.1	15	545	15	4.57901e+07	2.93614e+07	3.53643e+07	1.29481	0.368306	0.830256	0.368306	0.641218	0.0879866	1.7482e+07	1.66281e+07	1.17597e+07	1.4866	0.264779	1.41399	0.446563	0.951157	0.908591	1.77588e+07	1.38468e+07	2.40497e+07	0.738421	0.326474	0.575759	0.0240949	0.779716	0.486359	1.33594e+07	1.17805e+07	9.39399e+06	1.42212	0.307499	1.25405	0.394839	0.881819	0.713573	2.90737e+07	1.5885e+07	1.43353e+07	2.02811	0.170074	1.1081	0.801888	0.546369	0.247828	2.09952e+07
AT5G42650.1	15	473	15	1.45759e+07	1.7216e+07	1.36687e+07	1.06637	0.828887	1.25952	0.828887	1.18113	0.449333	1.93158e+07	2.30462e+07	2.11254e+07	0.914341	0.579665	1.09092	0.752882	1.19313	0.553224	2.19171e+07	2.15423e+07	2.49978e+07	0.87676	0.343326	0.861768	0.327141	0.982901	0.880214	7.62851e+06	8.62083e+06	4.63781e+06	1.64485	0.30165	1.85881	0.268441	1.13008	0.839765	1.29489e+07	6.44982e+06	1.32872e+07	0.974539	0.953561	0.485418	0.217356	0.4981	0.110214	2.22291e+07
AT5G45390.1	15	1054	15	4.66168e+07	4.97083e+07	3.99716e+07	1.16625	0.29213	1.24359	0.29213	1.06632	0.590114	4.06631e+07	4.24662e+07	5.70599e+07	0.71264	0.0182024	0.74424	0.00849723	1.04434	0.744295	7.00432e+07	5.3101e+07	5.33954e+07	1.31178	0.0734114	0.994486	0.941618	0.758118	0.0753306	3.11422e+07	3.07237e+07	1.96989e+07	1.58091	0.057344	1.55967	0.326864	0.986564	0.979991	3.30098e+07	1.61053e+07	3.66061e+07	0.901757	0.808309	0.439963	0.140289	0.487896	0.103803	3.32197e+07
AT5G50850.1	15	2173	15	4.86442e+07	4.48095e+07	3.84162e+07	1.26624	0.119193	1.16642	0.119193	0.921168	0.477788	3.94638e+07	5.69299e+07	4.72208e+07	0.835728	0.0219093	1.20561	0.333132	1.44259	0.105379	4.59384e+07	4.17305e+07	4.76981e+07	0.963107	0.671496	0.874889	0.113384	0.908403	0.236714	3.7377e+07	3.48811e+07	3.53035e+07	1.05873	0.799004	0.988032	0.972408	0.933221	0.883143	4.92584e+07	3.6561e+07	3.68187e+07	1.33786	0.244012	0.993	0.979323	0.742229	0.0145044	6.96194e+07
AT5G54770.1	15	2524	15	2.63855e+08	2.88906e+08	2.09012e+08	1.26239	0.0330123	1.38224	0.0330123	1.09494	0.351572	2.13053e+08	2.00333e+08	1.91729e+08	1.11122	0.387255	1.04487	0.442553	0.940296	0.591417	3.38564e+08	3.14717e+08	2.08007e+08	1.62766	0.0201688	1.51301	0.00024535	0.929564	0.679591	1.60586e+08	1.49653e+08	1.39916e+08	1.14773	0.737582	1.06959	0.845764	0.931922	0.847507	2.09919e+08	1.47235e+08	1.74654e+08	1.20191	0.271315	0.843009	0.308836	0.70139	0.0142916	2.60299e+08
AT5G56350.1	18	923	15	1.10017e+07	1.36316e+07	8.3241e+06	1.32167	0.118581	1.63761	0.118581	1.23904	0.242737	1.83897e+07	1.93163e+07	9.93832e+06	1.85038	0.0678319	1.94361	0.0300584	1.05039	0.754888	8.8696e+06	1.44524e+07	1.35067e+07	0.656679	0.0199932	1.07001	0.677293	1.62943	0.0172321	8.06241e+06	2.11005e+07	1.71149e+07	0.471076	0.0678999	1.23287	0.395889	2.61715	0.0747118	1.31406e+07	2.42878e+07	1.65873e+07	0.792206	0.254031	1.46424	0.115749	1.84831	0.0311044	1.3777e+07
AT5G59970.2	15	3569	15	8.76719e+07	9.27794e+07	1.07271e+08	0.817295	0.136031	0.864909	0.136031	1.05826	0.545063	8.83857e+07	8.34776e+07	1.07078e+08	0.825431	0.27475	0.779595	0.135969	0.94447	0.62504	7.94882e+07	9.63433e+07	1.04275e+08	0.762293	0.0164427	0.923934	0.273454	1.21205	0.0638868	1.06452e+08	1.4152e+08	1.42184e+08	0.748692	0.219306	0.99533	0.976454	1.32943	0.182601	1.35075e+08	1.74415e+08	1.89544e+08	0.712635	0.18188	0.920185	0.731742	1.29124	0.213744	7.27486e+07
ATCG00130.1	15	1450	15	1.55845e+08	1.49005e+08	1.12798e+08	1.38162	0.0873621	1.32098	0.0873621	0.95611	0.839374	1.29059e+08	1.94825e+08	1.21398e+08	1.06311	0.519445	1.60485	0.0799944	1.50957	0.103906	1.55154e+08	1.17601e+08	1.63319e+08	0.950006	0.824705	0.72007	0.0971223	0.757964	0.269186	1.5118e+08	9.93062e+07	9.881e+07	1.53001	0.281414	1.00502	0.989332	0.656874	0.194034	1.09004e+08	9.68462e+07	9.9465e+07	1.09591	0.73209	0.973671	0.923764	0.888462	0.619114	1.7735e+08
AT1G12410.1	14	462	14	3.12905e+07	1.98182e+07	1.92731e+07	1.62353	0.0382359	1.02829	0.0382359	0.633363	0.103656	1.31118e+07	2.42894e+07	2.57575e+07	0.509047	0.0284138	0.943005	0.772401	1.85249	0.0154632	2.02397e+07	2.2436e+07	2.09436e+07	0.966391	0.874332	1.07126	0.706429	1.10851	0.59303	2.36532e+07	1.11832e+07	6.22863e+06	3.79749	0.00202636	1.79545	0.26829	0.472798	0.127662	1.30535e+07	9.60538e+06	1.66951e+07	0.781878	0.627584	0.575342	0.244001	0.735846	0.576847	2.49339e+07
AT1G16080.1	14	680	14	3.98078e+07	4.89233e+07	3.84856e+07	1.03435	0.762007	1.27121	0.762007	1.22899	0.192076	4.01087e+07	3.10979e+07	4.12748e+07	0.971747	0.772479	0.753435	0.101315	0.77534	0.0950387	4.86285e+07	4.25727e+07	4.5574e+07	1.06702	0.740848	0.934144	0.341926	0.875468	0.542592	2.0695e+07	3.46813e+07	3.73489e+07	0.554101	0.135073	0.928577	0.795287	1.67583	0.299988	3.22172e+07	2.33005e+07	3.07044e+07	1.04927	0.905835	0.758865	0.442831	0.723231	0.476685	3.18902e+07
AT1G21750.1	14	457	14	4.36164e+06	3.22482e+06	5.92618e+06	0.735995	0.161536	0.544165	0.161536	0.73936	0.293873	3.18316e+06	1.11737e+07	7.51244e+06	0.423718	0.0218208	1.48736	0.502015	3.51026	0.158649	4.65555e+06	3.17685e+06	3.5899e+06	1.29685	0.148327	0.884943	0.649029	0.682379	0.166706	1.80658e+06	9.50506e+06	3.8266e+06	0.47211	0.184777	2.48394	0.0259796	5.26137	0.0432876	1.12784e+07	9.66592e+06	2.759e+07	0.408787	0.116428	0.350342	0.0439886	0.857029	0.803796	3.12903e+06
AT1G22410.1	18	1493	14	2.41684e+07	3.14121e+07	1.65203e+07	1.46295	0.198409	1.90142	0.198409	1.29972	0.291626	2.43833e+07	2.94577e+07	2.10847e+07	1.15645	0.217481	1.39712	0.117886	1.20811	0.299151	2.51693e+07	2.28984e+07	3.06956e+07	0.819963	0.0524172	0.745984	0.0325009	0.909778	0.466364	2.26989e+07	4.43772e+07	4.51205e+07	0.503074	0.30134	0.983528	0.967859	1.95504	0.311325	3.76938e+07	1.25001e+08	3.94628e+07	0.955174	0.94062	3.16755	0.107689	3.31621	0.0900923	2.06812e+07
AT1G25490.1	16	391	14	1.27485e+07	8.63036e+06	8.30433e+06	1.53516	0.158686	1.03926	0.158686	0.676971	0.19828	7.74305e+06	8.30406e+06	1.02395e+07	0.756195	0.178	0.810985	0.388193	1.07245	0.795628	7.54454e+06	9.27274e+06	6.65517e+06	1.13364	0.510208	1.39331	0.0528722	1.22907	0.247086	6.2982e+06	8.3241e+06	5.34036e+06	1.17936	0.607432	1.55871	0.16754	1.32166	0.423339	7.69197e+06	7.74854e+06	6.3093e+06	1.21915	0.196349	1.22811	0.185053	1.00735	0.950803	4.99333e+06
AT1G32900.1	14	590	14	2.606e+07	2.04673e+07	2.42793e+07	1.07334	0.576373	0.842994	0.576373	0.785392	0.0345021	1.45149e+07	2.15884e+07	3.22531e+07	0.450032	0.00161605	0.669344	0.0312986	1.48733	0.0596233	2.68015e+07	3.16135e+07	2.03721e+07	1.3156	0.189479	1.5518	0.0112103	1.17954	0.29205	2.00279e+07	9.9065e+06	5.63049e+06	3.55704	0.0216163	1.75944	0.21648	0.494635	0.0644266	9.57759e+06	3.8946e+06	1.13023e+07	0.847399	0.699594	0.344583	0.0932437	0.406636	0.0739656	2.59642e+07
AT1G48030.2	19	1101	14	4.1969e+07	4.37769e+07	4.81711e+07	0.871249	0.338269	0.908779	0.338269	1.04308	0.770168	5.85401e+07	6.10011e+07	6.53019e+07	0.896453	0.394183	0.934141	0.590026	1.04204	0.688505	5.25209e+07	6.18475e+07	4.67645e+07	1.12309	0.521881	1.32253	0.0596867	1.17758	0.377225	4.40068e+07	3.5413e+07	2.94319e+07	1.49521	0.131012	1.20322	0.341416	0.804717	0.180238	3.15389e+07	2.28917e+07	3.45088e+07	0.913937	0.664175	0.663357	0.105117	0.725823	0.0985175	6.43947e+07
AT1G64520.1	14	958	14	1.65249e+07	2.20844e+07	1.37311e+07	1.20346	0.208867	1.60835	0.208867	1.33643	0.127372	1.88221e+07	2.11116e+07	1.53449e+07	1.2266	0.263042	1.3758	0.10671	1.12164	0.550653	1.79111e+07	1.69087e+07	2.07723e+07	0.862258	0.417277	0.814001	0.212633	0.944034	0.791929	2.36914e+07	1.94623e+07	9.19954e+06	2.57528	0.0108674	2.11557	0.103396	0.821493	0.638484	1.94239e+07	1.34612e+07	1.72266e+07	1.12755	0.675532	0.781421	0.376009	0.693024	0.12889	1.43141e+07
AT1G66200.1	27	7996	14	3.52806e+08	1.35758e+08	2.973e+08	1.1867	0.743209	0.456637	0.743209	0.384795	0.100575	1.63827e+08	1.37769e+08	1.49399e+08	1.09657	0.296158	0.922151	0.452893	0.840942	0.146658	1.68364e+08	2.10421e+08	1.94008e+08	0.867821	0.733479	1.0846	0.860047	1.2498	0.444803	9.52267e+08	1.15541e+08	9.23181e+07	10.3151	0.0183081	1.25156	0.39849	0.121333	0.02069	1.50749e+08	8.52594e+07	1.38008e+08	1.09232	0.726943	0.617785	0.0768889	0.565571	0.0475307	5.77891e+08
AT2G25450.1	14	414	14	1.41575e+07	1.6983e+07	9.39848e+06	1.50636	0.0598903	1.80699	0.0598903	1.19957	0.323359	2.04243e+07	2.56097e+07	9.2287e+06	2.21313	0.0848545	2.775	0.00192504	1.25388	0.365437	7.93964e+06	5.94175e+07	6.24631e+07	0.127109	0.00169717	0.951241	0.90766	7.48365	0.0287812	5.09975e+07	3.17618e+07	3.20822e+07	1.58959	0.170589	0.990013	0.989458	0.622811	0.596803	3.50122e+07	1.60898e+07	2.11355e+07	1.65656	0.0865385	0.761269	0.400372	0.459549	0.0191759	2.1934e+07
AT2G26080.1	33	4620	14	7.33945e+07	6.6571e+07	6.35251e+07	1.15536	0.534956	1.04795	0.534956	0.907029	0.595955	4.6462e+07	4.2685e+07	6.67739e+07	0.69581	0.117743	0.639246	0.0330316	0.918708	0.393753	5.80127e+07	1.0022e+08	5.61774e+07	1.03267	0.874995	1.784	0.0880465	1.72756	0.12411	6.636e+07	4.22361e+07	3.36148e+07	1.97413	0.114401	1.25647	0.330652	0.636469	0.277973	3.13807e+07	2.02925e+07	2.8238e+07	1.11129	0.559987	0.718625	0.0227549	0.646656	0.0520095	8.33841e+07
AT2G42740.1	14	2319	14	9.48929e+07	9.43993e+07	1.29596e+08	0.732219	0.169286	0.728411	0.169286	0.994799	0.969387	1.12456e+08	6.99326e+07	9.58218e+07	1.1736	0.169364	0.729819	0.0333847	0.621866	0.00330768	9.01867e+07	1.0603e+08	8.73685e+07	1.03226	0.803256	1.21359	0.128373	1.17567	0.110511	1.03396e+08	5.89619e+07	5.28489e+07	1.95645	0.239242	1.11567	0.713203	0.570253	0.270115	8.09918e+07	7.82502e+07	8.51875e+07	0.950748	0.810368	0.918564	0.575875	0.966149	0.859003	7.76469e+07
AT2G44640.1	14	430	14	2.52466e+07	2.21206e+07	1.84451e+07	1.36874	0.0219791	1.19927	0.0219791	0.876184	0.356242	2.74441e+07	2.38596e+07	3.08661e+07	0.889135	0.401071	0.773005	0.0929625	0.86939	0.38222	2.81258e+07	2.00558e+07	2.43799e+07	1.15364	0.366368	0.822633	0.0696089	0.713075	0.0688592	1.56428e+07	1.33187e+07	7.61981e+06	2.05291	0.00604525	1.74791	0.0929746	0.851428	0.59394	1.11383e+07	7.83474e+06	1.16896e+07	0.952841	0.910447	0.670234	0.440971	0.703405	0.151444	2.24776e+07
AT3G01290.1	14	488	14	9.95906e+06	9.59115e+06	1.07045e+07	0.930364	0.866026	0.895994	0.866026	0.963058	0.898903	5.06817e+06	1.02114e+07	9.50063e+06	0.533456	0.294533	1.07481	0.880037	2.01481	0.178061	7.60281e+06	7.29723e+06	6.64443e+06	1.14424	0.429908	1.09825	0.668865	0.959807	0.780158	1.23431e+07	1.17947e+07	1.69104e+07	0.729911	0.620373	0.697483	0.3794	0.955572	0.900345	7.16516e+06	1.09213e+07	4.05039e+06	1.769	0.0275011	2.69635	0.0264706	1.52422	0.169589	1.07549e+07
AT3G02230.1	33	5055	14	6.38211e+07	8.8375e+07	5.62506e+07	1.13459	0.098117	1.57109	0.098117	1.38473	0.000916405	1.02857e+08	1.02984e+08	9.06514e+07	1.13464	0.287189	1.13604	0.20091	1.00124	0.991457	1.04104e+08	9.25605e+07	9.6918e+07	1.07414	0.44376	0.955039	0.729594	0.889119	0.438535	7.39901e+07	1.017e+08	6.8977e+07	1.07268	0.48075	1.4744	0.0654382	1.3745	0.255957	9.25285e+07	1.0385e+08	9.60482e+07	0.963356	0.795945	1.08123	0.618812	1.12236	0.349742	7.50601e+07
AT3G13610.1	14	739	14	5.61931e+06	8.76108e+06	8.64923e+06	0.649689	0.317551	1.01293	0.317551	1.5591	0.0236104	8.73235e+06	8.0389e+06	7.87197e+06	1.1093	0.621373	1.02121	0.924354	0.920588	0.715331	1.10616e+07	1.00863e+07	7.49885e+06	1.47511	0.0550843	1.34505	0.168988	0.911834	0.627036	8.64106e+06	6.4753e+06	1.36994e+07	0.630762	0.308896	0.472671	0.0838416	0.749364	0.529945	7.54935e+06	1.051e+07	6.66347e+06	1.13294	0.660488	1.57726	0.292148	1.39217	0.424606	9.29365e+06
AT3G17240.3	19	1007	14	9.89405e+06	1.70368e+07	1.23358e+07	0.802062	0.379943	1.38109	0.379943	1.72192	0.00995415	1.67139e+07	1.38631e+07	6.74308e+06	2.47867	6.54454e-05	2.05589	0.155637	0.829435	0.545846	1.41427e+07	1.71545e+07	1.65516e+07	0.85446	0.21617	1.03642	0.838098	1.21296	0.304462	1.42321e+07	1.161e+07	4.59609e+06	3.09656	0.00435363	2.52606	0.103063	0.815764	0.644097	1.47186e+07	7.05697e+06	1.54184e+07	0.954615	0.926996	0.457698	0.293563	0.479458	0.000880192	1.96737e+07
AT3G22200.2	14	1016	14	2.44642e+07	2.24231e+07	1.99518e+07	1.22617	0.0792478	1.12387	0.0792478	0.916569	0.398624	1.83063e+07	2.78013e+07	2.21979e+07	0.824688	0.143769	1.25243	0.250062	1.51867	0.0809618	2.20057e+07	2.22675e+07	2.29271e+07	0.959813	0.744948	0.971229	0.766718	1.01189	0.928437	1.92198e+07	1.6011e+07	1.83555e+07	1.04708	0.834149	0.872269	0.566747	0.833047	0.559508	2.52875e+07	2.45014e+07	2.53078e+07	0.999198	0.997538	0.968135	0.881224	0.968912	0.902859	1.77341e+07
AT3G29410.1	14	720	14	1.40684e+07	1.9112e+07	1.84591e+07	0.762139	0.497848	1.03537	0.497848	1.3585	0.23138	2.04789e+07	1.3739e+07	2.50389e+07	0.817885	0.656164	0.548709	0.234158	0.670887	0.0262853	1.9119e+07	1.71721e+07	1.53843e+07	1.24276	0.368091	1.11621	0.532487	0.898169	0.68103	4.7466e+06	1.7489e+07	2.07737e+07	0.228491	0.0142344	0.841882	0.386465	3.68453	0.024998	9.44175e+06	1.23632e+07	1.34945e+07	0.699675	0.123725	0.916164	0.503822	1.30941	0.17412	7.15997e+06
AT3G53990.1	14	2498	14	7.12772e+07	7.2112e+07	4.77383e+07	1.49308	0.00435975	1.51057	0.00435975	1.01171	0.946811	6.22553e+07	5.84206e+07	5.87983e+07	1.0588	0.756206	0.993576	0.965037	0.938403	0.539378	7.17609e+07	8.54757e+07	4.39284e+07	1.63359	0.00146403	1.94579	7.02615e-05	1.19112	0.162371	8.52593e+07	3.12099e+07	1.98104e+07	4.30377	0.0010042	1.57543	0.340299	0.366058	0.0392614	3.18861e+07	3.39941e+07	2.13691e+07	1.49216	0.180413	1.59081	0.0569715	1.06611	0.677597	9.5102e+07
AT3G59760.1	17	964	14	1.99745e+07	2.36806e+07	2.54196e+07	0.785792	0.275711	0.931587	0.275711	1.18554	0.514863	1.20834e+07	2.25415e+07	2.36372e+07	0.511201	0.0194123	0.953645	0.805332	1.8655	0.0134577	1.79143e+07	1.70308e+07	1.81735e+07	0.985738	0.935974	0.937125	0.707244	0.950683	0.75903	1.54578e+07	3.24673e+07	2.87457e+07	0.537742	0.335376	1.12947	0.765265	2.10039	0.264531	2.58766e+07	2.24739e+07	3.38065e+07	0.765433	0.318237	0.664783	0.192946	0.868505	0.326601	1.01919e+07
AT3G62030.2	16	3458	14	4.01582e+08	3.43373e+08	4.17838e+08	0.961094	0.647484	0.821786	0.647484	0.855052	0.0958127	2.99231e+08	3.97312e+08	3.23067e+08	0.92622	0.265345	1.22981	0.00698967	1.32777	0.00371942	3.23651e+08	3.982e+08	3.48492e+08	0.92872	0.514839	1.14264	0.128651	1.23034	0.123946	4.47382e+08	3.61411e+08	2.39064e+08	1.87139	0.00623692	1.51178	0.00778069	0.807836	0.193368	3.67793e+08	2.00618e+08	3.18618e+08	1.15434	0.60876	0.629653	0.111629	0.545465	0.0468652	4.44172e+08
AT3G62530.1	14	1041	14	5.0585e+07	4.45764e+07	5.52747e+07	0.915156	0.641048	0.806451	0.641048	0.881217	0.482349	1.75271e+07	2.03221e+07	1.85412e+07	0.945305	0.800446	1.09605	0.727696	1.15947	0.610772	1.70053e+07	1.88817e+07	2.34092e+07	0.726434	0.0663134	0.80659	0.455772	1.11034	0.729132	6.65874e+07	8.93115e+07	7.19881e+07	0.924977	0.79577	1.24064	0.330002	1.34127	0.201784	4.23853e+07	2.84846e+07	4.46966e+07	0.948289	0.768365	0.637289	0.049926	0.672041	0.0678257	1.65634e+08
AT4G23850.1	15	471	14	5.89436e+06	9.97764e+06	1.01857e+07	0.578692	0.132954	0.979577	0.132954	1.69274	0.0228064	1.21105e+07	1.27522e+07	7.75209e+06	1.56223	0.151049	1.64501	0.02247	1.05299	0.793709	4.43174e+06	4.09732e+06	8.6361e+06	0.513164	0.0107294	0.474441	0.0103343	0.92454	0.665097	4.66682e+06	9.40761e+06	4.13364e+06	1.12899	0.354154	2.27587	0.150105	2.01585	0.376394	6.1078e+06	3.39533e+06	7.55162e+06	0.808807	0.529954	0.449616	0.123676	0.555901	0.044414	4.4662e+06
AT4G26300.4	17	353	14	1.24594e+07	1.06773e+07	9.40197e+06	1.32519	0.1757	1.13565	0.1757	0.85697	0.431889	1.10013e+07	1.02696e+07	1.43871e+07	0.764663	0.168036	0.71381	0.203631	0.933496	0.780705	1.42703e+07	1.13698e+07	1.44363e+07	0.988502	0.943789	0.78758	0.18061	0.796742	0.165063	7.41075e+06	7.27085e+06	5.7443e+06	1.2901	0.38925	1.26575	0.559213	0.981122	0.968932	1.22269e+07	9.98806e+06	1.29895e+07	0.941287	0.88324	0.768931	0.567632	0.816894	0.413033	6.65767e+06
AT4G29040.1	14	762	14	1.37768e+07	1.27069e+07	1.28903e+07	1.06877	0.692525	0.985777	0.692525	0.922346	0.657674	1.37216e+07	2.32673e+07	1.24459e+07	1.1025	0.452982	1.86948	0.0511422	1.69567	0.0756516	1.49672e+07	1.45587e+07	1.66925e+07	0.896645	0.480942	0.872172	0.327431	0.972706	0.87506	1.63166e+07	2.37486e+07	3.07443e+07	0.530719	0.282629	0.772454	0.446066	1.45549	0.248899	2.15201e+07	2.0258e+07	1.72053e+07	1.25078	0.243608	1.17743	0.574192	0.941353	0.771814	1.78685e+07
AT4G34870.1	18	4069	14	8.7884e+07	1.12221e+08	1.10783e+08	0.793297	0.109156	1.01298	0.109156	1.27692	0.0275169	1.52781e+08	1.38867e+08	1.09167e+08	1.39952	0.0178711	1.27206	0.240405	0.908926	0.528737	1.34824e+08	1.15577e+08	1.21561e+08	1.10911	0.421249	0.950775	0.521736	0.857242	0.285938	9.93655e+07	1.3303e+08	1.08124e+08	0.918994	0.749122	1.23035	0.176547	1.3388	0.104223	1.53013e+08	6.58375e+07	1.18942e+08	1.28645	0.33455	0.553528	0.0125696	0.430274	0.0284442	1.19015e+08
AT5G14040.1	14	724	14	1.91644e+07	3.04067e+07	2.41766e+07	0.792685	0.52707	1.25769	0.52707	1.58663	0.00495888	4.73505e+07	3.1491e+07	2.31268e+07	2.04743	0.00279545	1.36167	0.212502	0.665062	0.056211	2.93137e+07	2.57923e+07	3.34341e+07	0.876759	0.234359	0.771435	0.0381989	0.879871	0.396264	1.21698e+07	3.03291e+07	2.68402e+07	0.453417	0.000825727	1.12999	0.678699	2.49216	0.202267	3.06461e+07	1.07534e+07	2.5187e+07	1.21674	0.602374	0.426944	0.0815649	0.35089	0.0327466	2.86507e+07
AT5G14200.1	20	1296	14	1.74276e+07	2.73547e+07	1.71171e+07	1.01814	0.914505	1.59809	0.914505	1.56962	0.00379553	3.28865e+07	3.22688e+07	2.45322e+07	1.34054	0.0678389	1.31536	0.0312158	0.981216	0.860515	2.77329e+07	2.18679e+07	2.61339e+07	1.06119	0.727421	0.836763	0.216571	0.788517	0.319374	1.57189e+07	2.50452e+07	2.30615e+07	0.681606	0.111709	1.08602	0.509623	1.59332	0.0845988	2.40425e+07	1.71146e+07	2.54362e+07	0.945208	0.703422	0.672843	0.0527135	0.711846	0.0122621	1.69583e+07
AT5G26780.3	23	1723	14	3.08738e+06	1.68122e+06	2.76297e+06	1.11741	0.544539	0.608484	0.544539	0.544547	0.00203592	1.03113e+06	4.93063e+06	2.29495e+06	0.449305	0.00490736	2.14846	0.0321697	4.78175	0.00567381	1.80981e+06	2.22249e+06	2.06847e+06	0.874953	0.519446	1.07446	0.749068	1.22802	0.405707	2.62759e+06	2.44968e+06	1.23543e+06	2.12687	0.185735	1.98286	0.0647421	0.93229	0.83456	3.258e+06	1.40259e+06	1.54393e+06	2.1102	0.0505848	0.908455	0.855446	0.430507	0.0757192	5.79567e+06
AT5G36790.1	14	940	14	4.35694e+07	4.00651e+07	5.19388e+07	0.83886	0.155335	0.77139	0.155335	0.919569	0.432785	4.72494e+07	4.64919e+07	5.08686e+07	0.928852	0.727215	0.913961	0.454803	0.983968	0.92456	4.63144e+07	5.58838e+07	4.71867e+07	0.981515	0.868834	1.18431	0.048823	1.20662	0.0839404	3.57133e+07	2.25377e+07	1.82843e+07	1.95322	0.131269	1.23262	0.666184	0.631072	0.295672	4.03581e+07	1.3118e+07	4.27441e+07	0.94418	0.891603	0.306898	0.0767556	0.325041	0.0339267	4.70583e+07
AT5G40760.1	18	439	14	6.36497e+06	6.54682e+06	6.08783e+06	1.04552	0.813237	1.07539	0.813237	1.02857	0.856648	6.13747e+06	1.16986e+07	8.59487e+06	0.714085	0.0984589	1.36112	0.249114	1.9061	0.0466459	6.65928e+06	7.2769e+06	6.2373e+06	1.06765	0.760185	1.16668	0.294328	1.09275	0.637478	8.44476e+06	1.77908e+07	1.33003e+07	0.63493	0.297216	1.33763	0.486486	2.10673	0.319686	1.14743e+07	1.04182e+07	8.7877e+06	1.30572	0.55859	1.18554	0.62408	0.907957	0.79828	7.54636e+06
AT5G46580.1	14	388	14	2.15134e+07	1.97622e+07	1.97914e+07	1.08701	0.649137	0.998524	0.649137	0.918601	0.567542	1.94304e+07	1.77911e+07	2.1639e+07	0.897937	0.618159	0.82218	0.337726	0.915632	0.369837	2.29932e+07	2.34316e+07	1.98388e+07	1.159	0.237639	1.1811	0.152654	1.01907	0.871538	1.54663e+07	7.10148e+06	5.97831e+06	2.58707	0.123691	1.18787	0.790889	0.459158	0.152362	1.69308e+07	5.14431e+06	1.1689e+07	1.44844	0.363894	0.440099	0.14774	0.303844	0.0212915	2.57083e+07
AT5G62530.1	14	134	14	1.85714e+06	5.9283e+06	1.69456e+06	1.09594	0.648174	3.49843	0.648174	3.19216	0.00172407	2.94444e+06	3.43162e+06	1.70565e+06	1.72629	0.0253273	2.01192	0.0100327	1.16546	0.272171	4.33038e+06	2.82654e+06	4.40796e+06	0.982402	0.931719	0.641236	0.0372649	0.652723	0.10582	2.3948e+06	1.70209e+06	4.33011e+06	0.553059	0.460334	0.393083	0.148301	0.710743	0.436189	4.21287e+06	2.66461e+06	3.07177e+06	1.37148	0.426834	0.867451	0.842499	0.632494	0.331501	2.54254e+06
AT5G63570.1	25	3182	14	3.30942e+07	3.79225e+07	2.89853e+07	1.14176	0.175842	1.30833	0.175842	1.1459	0.192726	2.28245e+07	2.57056e+07	3.97786e+07	0.573787	0.00316705	0.646215	0.00415372	1.12623	0.314162	3.88309e+07	3.32501e+07	3.79299e+07	1.02376	0.871492	0.876619	0.146189	0.856278	0.333403	1.06638e+07	2.12438e+07	1.05248e+07	1.0132	0.964182	2.01845	0.147512	1.99214	0.317783	1.67473e+07	1.26793e+07	1.74169e+07	0.961556	0.891683	0.727989	0.302292	0.757094	0.27269	2.26597e+07
AT5G65620.2	22	576	14	1.36385e+07	1.93756e+07	1.2979e+07	1.05082	0.686397	1.49284	0.686397	1.42065	0.0146917	1.44017e+07	9.98138e+06	1.32406e+07	1.08769	0.740207	0.753847	0.249637	0.693069	0.0708366	1.74621e+07	1.68917e+07	3.08543e+07	0.565953	5.51341e-05	0.547465	0.000177656	0.967333	0.752022	7.9004e+06	8.76935e+06	8.08643e+06	0.976995	0.841166	1.08445	0.466518	1.10999	0.442883	1.55095e+07	5.83143e+06	1.15949e+07	1.33761	0.416735	0.50293	0.0936762	0.375992	0.0516786	9.09681e+06
AT5G67500.3	14	1366	14	2.80855e+07	2.46935e+07	2.01935e+07	1.39082	0.0629886	1.22285	0.0629886	0.879228	0.307162	2.81224e+07	2.46915e+07	1.95956e+07	1.43514	0.02999	1.26005	0.103358	0.878001	0.190581	2.31889e+07	2.6405e+07	2.74663e+07	0.844267	0.120579	0.96136	0.65477	1.13869	0.182456	2.08244e+07	3.04439e+07	2.81096e+07	0.740828	0.147322	1.08304	0.707361	1.46194	0.310096	3.65247e+07	2.6255e+07	2.80364e+07	1.30276	0.389843	0.936459	0.746699	0.718828	0.288062	3.70611e+07
ATCG00680.1	14	381	14	2.05688e+07	2.75157e+07	1.36475e+07	1.50714	0.0198574	2.01617	0.0198574	1.33774	0.422536	2.12213e+07	3.5044e+07	2.83401e+07	0.748807	0.0233245	1.23655	0.636737	1.65136	0.339836	1.42168e+07	1.99434e+07	2.10999e+07	0.673784	0.248331	0.94519	0.867648	1.40281	0.188148	1.03311e+07	1.18521e+07	9.0605e+06	1.14023	0.684364	1.30811	0.607695	1.14723	0.843861	1.39154e+07	1.45214e+07	9.40475e+06	1.47962	0.119321	1.54405	0.0453485	1.04354	0.796477	1.26576e+07
ATCG00780.1	14	1253	14	5.48715e+07	5.12778e+07	5.61663e+07	0.976947	0.864774	0.912963	0.864774	0.934506	0.666467	5.24453e+07	4.99419e+07	6.22713e+07	0.842207	0.311729	0.802006	0.160283	0.952267	0.735141	7.30528e+07	6.28492e+07	7.23518e+07	1.00969	0.956988	0.868662	0.174519	0.860326	0.446825	3.69955e+07	4.61259e+07	3.65932e+07	1.01099	0.963142	1.2605	0.41649	1.2468	0.555297	4.46738e+07	3.20865e+07	5.385e+07	0.829597	0.534845	0.59585	0.0862606	0.71824	0.230026	5.81912e+07
AT1G04690.1	13	609	13	1.09211e+07	1.13598e+07	6.96558e+06	1.56786	0.00803548	1.63084	0.00803548	1.04017	0.765079	1.23131e+07	9.84067e+06	1.16617e+07	1.05585	0.715416	0.843845	0.363302	0.799206	0.197689	1.01279e+07	9.66549e+06	1.04812e+07	0.966289	0.72584	0.922175	0.413335	0.954346	0.652218	7.52873e+06	6.56956e+06	9.2539e+06	0.813574	0.758965	0.709924	0.448218	0.872599	0.735049	1.06107e+07	2.23644e+06	9.76843e+06	1.08622	0.738809	0.228945	0.0027342	0.210773	0.00441014	1.03341e+07
AT1G07750.1	13	836	13	6.45309e+06	6.22038e+06	8.59612e+06	0.750698	0.206194	0.723626	0.206194	0.963937	0.824235	1.40339e+07	1.00227e+07	7.7301e+06	1.81548	0.0664374	1.29658	0.243116	0.71418	0.21264	7.05383e+06	7.26579e+06	6.88394e+06	1.02468	0.90378	1.05547	0.757476	1.03005	0.856776	1.16842e+07	1.45123e+07	1.69943e+07	0.687535	0.413011	0.853946	0.672792	1.24204	0.664483	2.29427e+07	6.07351e+06	8.02209e+06	2.85994	0.142527	0.757098	0.212851	0.264725	0.107015	1.10713e+07
AT1G09590.1	13	2394	13	6.43799e+07	7.48906e+07	7.8853e+07	0.816455	0.0110566	0.949749	0.0110566	1.16326	0.0316294	7.90458e+07	7.14868e+07	7.5633e+07	1.04512	0.64582	0.94518	0.697175	0.904371	0.500668	6.46245e+07	7.02847e+07	8.51529e+07	0.758924	0.0117582	0.825394	0.0635897	1.08759	0.4073	6.45705e+07	5.88557e+07	5.07114e+07	1.27329	0.426763	1.1606	0.605517	0.911496	0.761552	7.29866e+07	4.57572e+07	7.54549e+07	0.967288	0.860653	0.606418	0.0354957	0.626926	0.0677452	8.48716e+07
AT1G09640.1	23	4599	13	5.97004e+07	5.71943e+07	7.31389e+07	0.81626	0.107866	0.781996	0.107866	0.958023	0.679236	5.51366e+07	5.94188e+07	6.87896e+07	0.801525	0.0765038	0.863776	0.308688	1.07767	0.59778	7.49337e+07	7.66429e+07	6.76574e+07	1.10755	0.317477	1.13281	0.300998	1.02281	0.820979	9.86949e+07	1.61942e+08	1.44774e+08	0.681716	0.240407	1.11858	0.455612	1.64083	0.0232889	1.67914e+08	1.23914e+08	2.00249e+08	0.838526	0.214522	0.618802	0.0160411	0.737964	0.0365263	1.28429e+08
AT1G14810.1	13	1185	13	1.46349e+09	1.12135e+09	1.72014e+09	0.850801	0.658078	0.651896	0.658078	0.766215	0.399618	1.78503e+09	1.05171e+09	2.11628e+09	0.843476	0.397137	0.49696	0.0881767	0.589181	0.16388	8.67035e+08	1.78541e+09	8.90817e+08	0.973304	0.931533	2.00424	0.0182325	2.05921	0.0220388	4.60979e+08	9.69944e+07	7.60889e+07	6.05843	0.000885849	1.27475	0.601582	0.210409	0.000876622	1.44938e+08	1.01515e+08	1.32869e+08	1.09084	0.73835	0.764023	0.432605	0.700398	0.117916	4.75646e+08
AT1G27400.1	13	1201	13	5.57295e+07	5.27458e+07	6.77125e+07	0.823031	0.251691	0.778967	0.251691	0.94646	0.642836	8.9663e+07	1.34778e+08	5.01182e+07	1.78903	0.0120246	2.68919	0.0120222	1.50316	0.134776	6.89728e+07	6.7973e+07	6.21494e+07	1.10979	0.347151	1.0937	0.469624	0.985505	0.912228	1.08776e+08	1.15163e+08	1.56779e+08	0.69382	0.504009	0.734555	0.462278	1.05871	0.89839	1.39781e+08	1.59002e+08	1.09052e+08	1.28178	0.405061	1.45804	0.131351	1.13751	0.568458	2.39838e+08
AT1G53240.1	20	7837	13	1.70513e+08	1.6892e+08	1.71049e+08	0.99687	0.980103	0.987554	0.980103	0.990655	0.960681	1.81115e+08	2.1646e+08	1.79365e+08	1.00975	0.936981	1.20681	0.0877367	1.19516	0.0650313	1.69636e+08	1.81851e+08	1.7421e+08	0.973745	0.811413	1.04386	0.692987	1.07201	0.449838	2.69774e+08	9.68636e+07	8.11374e+07	3.32491	0.00945731	1.19382	0.487715	0.359054	0.0145931	1.3415e+08	8.88805e+07	1.0528e+08	1.27421	0.255009	0.844226	0.578779	0.662547	0.0714125	2.32562e+08
AT1G55490.5	55	7967	13	5.32393e+08	6.02643e+08	6.19411e+08	0.859516	0.132113	0.972929	0.132113	1.13195	0.254538	6.00578e+08	7.28843e+08	6.07639e+08	0.98838	0.900263	1.19947	0.10091	1.21357	0.0837415	6.61284e+08	7.31415e+08	7.43252e+08	0.889716	0.446588	0.984074	0.874618	1.10605	0.522271	5.26196e+08	6.19372e+08	4.54101e+08	1.15876	0.29425	1.36395	0.0106931	1.17707	0.0583662	6.4891e+08	5.80997e+08	7.36122e+08	0.881525	0.134146	0.789266	0.0467437	0.895342	0.340536	6.04102e+08
AT1G62780.1	13	724	13	6.41338e+07	6.12253e+07	5.84932e+07	1.09643	0.488307	1.04671	0.488307	0.95465	0.766942	4.40929e+07	4.64867e+07	4.62412e+07	0.953541	0.457876	1.00531	0.97998	1.05429	0.802883	6.23527e+07	5.64468e+07	5.34356e+07	1.16688	0.248321	1.05635	0.651516	0.905283	0.417812	4.48643e+07	1.04076e+09	9.02866e+08	0.0496909	0.149564	1.15273	0.842102	23.198	0.316109	1.02346e+08	8.31036e+08	3.01376e+08	0.339597	0.474045	2.75747	0.0921539	8.11985	7.51305e-05	3.66233e+07
AT1G74260.1	13	293	13	1.38152e+07	1.3812e+07	1.04182e+07	1.32606	0.313125	1.32575	0.313125	0.999769	0.999144	1.32075e+07	9.23515e+07	1.99543e+07	0.661887	0.196476	4.62815	0.0595313	6.99236	0.0428894	9.1184e+06	1.68652e+07	3.28844e+07	0.277286	0.0152015	0.512863	0.109974	1.84958	0.00583268	2.04358e+07	1.13728e+07	8.12662e+06	2.51467	0.194666	1.39945	0.419838	0.556514	0.26617	8.0965e+06	6.17735e+06	5.79155e+06	1.39799	0.0672897	1.06661	0.77111	0.762965	0.1441	1.32866e+07
AT1G78630.1	13	1136	13	7.07268e+07	7.25915e+07	7.08361e+07	0.998457	0.992905	1.02478	0.992905	1.02637	0.86359	8.2371e+07	8.04697e+07	8.84072e+07	0.931722	0.315055	0.910216	0.488243	0.976918	0.864794	9.14529e+07	8.40254e+07	9.28809e+07	0.984626	0.75613	0.904658	0.11258	0.918783	0.217035	9.01865e+07	4.77175e+07	3.18097e+07	2.83519	0.00175699	1.50009	0.248804	0.529098	0.0682318	5.09318e+07	2.52706e+07	5.82795e+07	0.873923	0.620028	0.43361	0.0208837	0.496165	0.0353987	8.36222e+07
AT1G79530.1	20	2628	13	1.57468e+07	1.31622e+07	1.5496e+07	1.01618	0.875794	0.849399	0.875794	0.835871	0.089452	1.59385e+07	1.98289e+07	2.40275e+07	0.663343	0.0264325	0.82526	0.111853	1.24409	0.192855	1.49935e+07	1.90212e+07	1.81614e+07	0.82557	0.138199	1.04734	0.693755	1.26863	0.0292733	2.554e+07	1.18456e+07	1.83135e+07	1.3946	0.174521	0.646824	0.133773	0.463808	0.0354011	1.75495e+07	1.56676e+07	1.20776e+07	1.45306	0.128146	1.29724	0.0840269	0.892766	0.607177	2.23616e+07
AT1G80380.2	13	461	13	3.56925e+07	2.76639e+07	3.08484e+07	1.15703	0.214693	0.896769	0.214693	0.775061	0.0772191	3.03461e+07	3.11213e+07	2.94989e+07	1.02872	0.852957	1.055	0.539877	1.02555	0.866119	3.60531e+07	3.19809e+07	2.92856e+07	1.23109	0.0949801	1.09203	0.488958	0.887048	0.0700679	1.85724e+07	1.97956e+07	1.06368e+07	1.74605	0.0192318	1.86104	0.0141727	1.06586	0.779119	1.75221e+07	5.26504e+06	1.40906e+07	1.24353	0.39388	0.373657	0.00986801	0.30048	0.0085828	2.2516e+07
AT1G80600.1	13	433	13	2.34655e+07	2.1651e+07	1.94479e+07	1.20658	0.203064	1.11328	0.203064	0.922675	0.450564	1.52327e+07	1.36259e+07	2.189e+07	0.695874	0.140224	0.62247	0.0461196	0.894515	0.655801	1.62403e+07	1.61835e+07	2.07845e+07	0.781363	0.0483725	0.778633	0.0569842	0.996507	0.975451	1.05469e+07	5.18174e+06	3.65654e+06	2.8844	0.00628794	1.41711	0.406359	0.491303	0.072446	4.47476e+06	3.47217e+06	9.31981e+06	0.480134	0.257572	0.372558	0.166536	0.775946	0.423532	1.22703e+07
AT2G14170.1	13	641	13	6.02738e+06	9.40272e+06	6.58126e+06	0.91584	0.638414	1.42871	0.638414	1.56	0.222718	7.77615e+06	9.05149e+06	6.94664e+06	1.11941	0.654517	1.303	0.0632682	1.16401	0.426405	7.56126e+06	6.03663e+06	9.02523e+06	0.837791	0.327276	0.668861	0.0708625	0.798363	0.0570083	5.76778e+06	1.00164e+07	1.35174e+07	0.426694	0.24299	0.741	0.416377	1.73661	0.186042	1.23169e+07	2.1492e+07	1.40288e+07	0.877972	0.863845	1.53199	0.529922	1.74492	0.393175	6.99187e+06
AT2G21620.1	13	818	13	1.32054e+07	2.38411e+07	8.41447e+06	1.56937	0.0680799	2.83335	0.0680799	1.80541	0.00130851	1.38323e+07	1.78967e+07	5.9108e+06	2.34017	0.00102476	3.02779	5.72347e-06	1.29384	0.00822867	1.55868e+07	1.7567e+07	8.61243e+06	1.80981	0.00813529	2.03973	0.00050217	1.12704	0.467187	1.75064e+07	1.24164e+07	7.96087e+06	2.19906	0.0112477	1.55967	0.118891	0.709246	0.271974	1.40165e+07	1.09831e+07	2.18223e+07	0.642304	0.245297	0.503297	0.109336	0.783581	0.259093	1.02518e+07
AT2G22780.1	14	478	13	7.62797e+06	7.87521e+06	5.29413e+06	1.44084	0.0700274	1.48754	0.0700274	1.03241	0.914076	6.71441e+06	7.00548e+06	6.52316e+06	1.02932	0.90108	1.07394	0.794298	1.04335	0.836849	7.46625e+06	5.27262e+06	4.40193e+06	1.69613	0.0569633	1.1978	0.423513	0.706194	0.133451	2.87576e+06	6.0809e+06	5.85685e+06	0.491008	0.325893	1.03825	0.925022	2.11454	0.264439	5.79496e+06	7.15606e+06	5.60231e+06	1.03439	0.906948	1.27734	0.0870115	1.23488	0.402974	5.55117e+06
AT2G23350.1	15	793	13	3.46734e+07	3.78809e+07	2.72929e+07	1.27041	0.338497	1.38794	0.338497	1.09251	0.635074	4.30894e+07	4.61039e+07	3.96074e+07	1.08791	0.544935	1.16402	0.226229	1.06996	0.630287	4.02345e+07	4.1705e+07	4.51173e+07	0.891776	0.537455	0.924369	0.65119	1.03655	0.833719	3.03536e+07	4.63302e+08	4.35682e+08	0.0696692	0.11935	1.0634	0.924936	15.2635	0.305152	7.54822e+07	1.10539e+08	1.33607e+08	0.564959	0.606476	0.827349	0.832012	1.46444	0.541737	2.27535e+07
AT2G27680.1	13	573	13	3.66821e+07	2.82608e+07	2.94758e+07	1.24448	0.129895	0.95878	0.129895	0.770424	0.144506	2.75323e+07	2.3239e+07	4.01029e+07	0.68654	0.0026391	0.579483	0.0101251	0.844063	0.382742	3.90791e+07	3.48972e+07	2.75277e+07	1.41963	0.0294764	1.26771	0.0607734	0.892989	0.367548	1.99124e+07	1.42084e+07	1.63478e+07	1.21805	0.580135	0.869133	0.693559	0.713543	0.495545	2.08861e+07	7.48802e+06	1.52391e+07	1.37055	0.492196	0.491368	0.170938	0.358518	0.0731661	4.36569e+07
AT2G33040.1	13	1237	13	1.85038e+07	1.89983e+07	1.84416e+07	1.00337	0.98313	1.03019	0.98313	1.02673	0.847215	1.62397e+07	2.62043e+07	2.43468e+07	0.667015	0.065662	1.07629	0.754551	1.6136	0.0922498	1.89951e+07	1.94502e+07	2.42151e+07	0.78443	0.0172028	0.803225	0.0917479	1.02396	0.855294	1.37488e+07	3.27913e+07	2.21494e+07	0.620732	0.161698	1.48046	0.27649	2.38503	0.203332	1.94878e+07	4.38549e+07	2.12001e+07	0.919234	0.788385	2.06862	0.064212	2.25037	0.0294082	4.65855e+07
AT2G38230.1	17	1282	13	9.70539e+07	7.73581e+07	7.98555e+07	1.21537	0.121417	0.968726	0.121417	0.797064	0.0122242	7.26322e+07	5.8522e+07	7.40656e+07	0.980647	0.817609	0.790138	0.0268882	0.805731	0.0125144	8.36259e+07	7.32909e+07	6.07226e+07	1.37718	0.00573229	1.20698	0.0284905	0.876414	0.233232	5.29549e+07	2.69195e+07	2.39247e+07	2.2134	0.0247185	1.12517	0.714744	0.508347	0.108221	5.37481e+07	2.3594e+07	4.60231e+07	1.16785	0.650282	0.512655	0.151068	0.438974	0.0174788	6.85167e+07
AT2G45290.1	25	2679	13	6.20152e+06	5.13354e+06	7.75285e+06	0.799903	0.259447	0.662149	0.259447	0.827787	0.606453	3.7956e+06	6.2905e+06	3.70972e+06	1.02315	0.956591	1.69568	0.182052	1.65731	0.235298	7.45782e+06	6.237e+06	4.78158e+06	1.5597	0.186898	1.30438	0.332171	0.836304	0.594375	8.42257e+06	8.446e+06	9.78154e+06	0.861068	0.759095	0.863463	0.685617	1.00278	0.996314	6.80264e+06	6.9309e+06	5.18801e+06	1.31122	0.191912	1.33595	0.127277	1.01885	0.885539	1.27879e+07
AT3G01280.1	15	2584	13	4.61764e+07	4.59945e+07	5.04844e+07	0.914668	0.397048	0.911065	0.397048	0.996061	0.972416	4.91954e+07	4.60298e+07	4.43529e+07	1.10918	0.33465	1.03781	0.733052	0.935654	0.391422	4.42872e+07	4.83952e+07	4.517e+07	0.980455	0.903252	1.0714	0.594983	1.09276	0.538137	3.09414e+07	8.81303e+07	7.58061e+07	0.408164	0.00458274	1.16257	0.380683	2.8483	0.0346754	6.7498e+07	6.29868e+07	6.84691e+07	0.985816	0.914809	0.91993	0.27592	0.933166	0.620321	4.94886e+07
AT3G08590.2	24	3509	13	2.03448e+07	2.06372e+07	1.65818e+07	1.22693	0.349956	1.24457	0.349956	1.01437	0.946113	2.18489e+07	2.43115e+07	2.43636e+07	0.896784	0.489861	0.997864	0.985955	1.11271	0.438807	1.87849e+07	1.86916e+07	1.43264e+07	1.3112	0.183366	1.30469	0.103759	0.995033	0.975989	1.269e+07	1.38377e+07	1.60027e+07	0.792991	0.391831	0.864712	0.454851	1.09044	0.668147	2.27564e+07	1.52568e+07	1.74323e+07	1.30542	0.32195	0.875204	0.566186	0.670441	0.110361	1.8777e+07
AT3G09820.1	25	5785	13	1.95774e+08	1.58367e+08	1.93387e+08	1.01234	0.958018	0.81891	0.958018	0.808925	0.0512109	1.55829e+08	1.78138e+08	1.53962e+08	1.01213	0.91379	1.15703	0.131169	1.14317	0.10656	1.59775e+08	1.75972e+08	1.67998e+08	0.951051	0.394026	1.04746	0.574666	1.10137	0.329885	1.45244e+08	1.37065e+08	9.16452e+07	1.58486	0.109668	1.4956	0.126381	0.943682	0.858314	1.51781e+08	1.03389e+08	1.54159e+08	0.984574	0.929367	0.670665	0.0669759	0.681173	0.0344266	1.54242e+08
AT3G09840.1	51	5053	13	1.20363e+08	1.27548e+08	9.63382e+07	1.24938	0.124571	1.32396	0.124571	1.05969	0.658123	1.77344e+08	1.45567e+08	9.70273e+07	1.82777	0.000151989	1.50027	0.000587016	0.820816	0.0162315	9.92498e+07	1.33286e+08	1.13299e+08	0.876	0.206347	1.17641	0.0584	1.34293	0.0107939	1.19201e+08	1.10219e+08	8.11445e+07	1.469	0.101084	1.3583	0.359036	0.924645	0.84294	1.42774e+08	6.99901e+07	1.15563e+08	1.23546	0.491689	0.605644	0.106843	0.490216	0.0547642	1.12786e+08
AT3G12500.1	13	711	13	5.43919e+06	9.27495e+07	6.07275e+06	0.895671	0.69269	15.2731	0.69269	17.0521	0.00258308	1.54359e+08	1.29633e+08	3.27972e+06	47.0647	0.000623881	39.5256	0.00118454	0.839815	0.458529	3.87662e+06	4.97846e+06	4.34742e+07	0.0891708	0.0210207	0.114515	0.0351672	1.28423	0.242557	6.46721e+06	3.17318e+07	4.5583e+07	0.141878	0.00170725	0.696133	0.145612	4.90658	0.0927839	6.68761e+07	3.12759e+07	7.1446e+07	0.936037	0.884254	0.437756	0.178137	0.46767	0.11134	9.47639e+06
AT3G13870.1	13	419	13	1.08595e+07	7.4827e+06	7.23597e+06	1.50076	0.124616	1.0341	0.124616	0.689049	0.104727	1.26642e+07	1.41372e+07	7.74402e+06	1.63535	0.171752	1.82556	0.199599	1.11631	0.7846	8.27247e+06	8.53914e+06	9.92339e+06	0.833634	0.125819	0.860506	0.407216	1.03224	0.87657	1.211e+07	8.40437e+06	7.21044e+06	1.67951	0.150139	1.16558	0.400607	0.694002	0.175955	1.10647e+07	7.22246e+06	9.86664e+06	1.12143	0.651522	0.732008	0.28939	0.652748	0.0225399	1.04782e+07
AT3G14930.1	13	905	13	7.31527e+07	4.41462e+07	6.03056e+07	1.21303	0.358696	0.732042	0.358696	0.603481	0.0138918	3.82575e+07	4.46572e+07	5.85859e+07	0.653016	0.043195	0.762252	0.0953455	1.16728	0.137582	5.41575e+07	5.67301e+07	6.6222e+07	0.817816	0.383187	0.856665	0.516845	1.0475	0.610018	8.43591e+07	1.39603e+07	1.17943e+07	7.15255	0.0564435	1.18365	0.642062	0.165487	0.0626985	2.29974e+07	2.1008e+07	2.98213e+07	0.771175	0.422057	0.704465	0.503772	0.913496	0.870711	1.29257e+08
AT3G20000.1	13	644	13	1.35911e+07	1.19506e+07	1.07452e+07	1.26485	0.207503	1.11218	0.207503	0.8793	0.574904	6.64347e+06	1.00735e+07	1.0339e+07	0.642566	0.0613997	0.974325	0.884096	1.5163	0.0164968	1.56216e+07	1.10531e+07	1.36298e+07	1.14614	0.611931	0.810954	0.194398	0.707555	0.307849	8.16705e+06	8.72285e+06	7.69224e+06	1.06173	0.840083	1.13398	0.492649	1.06805	0.823719	1.29985e+07	8.7538e+06	7.40885e+06	1.75446	0.155698	1.18153	0.631526	0.673446	0.258106	1.27079e+07
AT3G52960.1	13	2101	13	1.06275e+08	7.90781e+07	1.01463e+08	1.04743	0.645527	0.779378	0.645527	0.744086	0.000454336	1.01718e+08	1.05072e+08	9.44329e+07	1.07714	0.384827	1.11267	0.118148	1.03298	0.699928	9.52438e+07	1.07499e+08	9.69878e+07	0.982019	0.84523	1.10838	0.204902	1.12868	0.152457	1.02269e+08	1.20944e+08	7.73748e+07	1.32173	0.400917	1.56309	0.125736	1.18261	0.565625	1.07412e+08	9.07421e+07	1.14077e+08	0.941578	0.669466	0.795445	0.0353959	0.8448	0.245111	1.35486e+08
AT4G09000.1	26	4684	13	1.16304e+08	1.25019e+08	1.06636e+08	1.09066	0.371633	1.17239	0.371633	1.07493	0.45888	1.49356e+08	1.22476e+08	1.25289e+08	1.19209	0.108767	0.977543	0.777952	0.820025	0.0166844	1.19787e+08	1.14767e+08	1.01838e+08	1.17625	0.105308	1.12696	0.223067	0.958092	0.692918	9.40566e+07	1.14075e+08	1.04758e+08	0.897845	0.569921	1.08894	0.644701	1.21284	0.434485	1.47608e+08	1.45721e+08	1.29838e+08	1.13686	0.193135	1.12233	0.423436	0.987216	0.92448	1.2153e+08
AT4G11150.1	20	2068	13	6.2838e+07	7.4084e+07	6.06353e+07	1.03633	0.782475	1.2218	0.782475	1.17897	0.191266	8.43455e+07	5.35066e+07	7.1634e+07	1.17745	0.0126286	0.746944	0.000358366	0.634374	1.67788e-05	6.21268e+07	7.38672e+07	7.37341e+07	0.842579	0.0696678	1.0018	0.987039	1.18898	0.136606	4.27661e+07	7.76183e+07	8.43714e+07	0.506879	0.00459335	0.91996	0.509873	1.81495	0.0504745	6.5215e+07	8.46124e+07	7.27724e+07	0.89615	0.545681	1.1627	0.640228	1.29744	0.405973	6.17603e+07
AT5G01410.1	17	1302	13	4.19488e+07	3.67939e+07	3.32538e+07	1.26147	0.034653	1.10646	0.034653	0.877114	0.342196	3.80302e+07	3.50445e+07	3.77611e+07	1.00713	0.962961	0.928059	0.510353	0.921491	0.620041	4.3567e+07	3.68499e+07	3.47347e+07	1.25428	0.0590123	1.0609	0.621751	0.845821	0.189454	1.90744e+07	3.38507e+07	3.37211e+07	0.565651	0.283457	1.00384	0.991336	1.77467	0.324087	3.00943e+07	4.59895e+07	1.98582e+07	1.51546	0.160417	2.31589	0.050292	1.52818	0.159986	3.52958e+07
AT5G10860.1	13	1106	13	3.15528e+07	4.61756e+07	1.63999e+07	1.92396	3.93822e-05	2.8156	3.93822e-05	1.46344	0.00486608	4.36301e+07	1.71308e+07	2.52863e+07	1.72544	9.38479e-05	0.677474	0.00562317	0.392638	1.16348e-05	2.85089e+07	3.38821e+07	3.43993e+07	0.828765	0.0851642	0.984963	0.893316	1.18847	0.117983	1.80367e+07	3.004e+07	1.50922e+07	1.19511	0.565093	1.99044	0.0179814	1.66549	0.169841	3.21814e+07	2.753e+07	1.73331e+07	1.85664	0.0764687	1.58829	0.0223589	0.855462	0.502029	1.98646e+07
AT5G11520.1	18	547	13	1.33237e+07	1.74961e+07	8.69088e+06	1.53307	0.00621223	2.01315	0.00621223	1.31316	0.0649592	1.2775e+07	1.73817e+07	9.93485e+06	1.28588	0.119403	1.74957	0.089913	1.3606	0.261973	1.53851e+07	1.42823e+07	7.61796e+06	2.01959	1.95961e-05	1.87482	4.93512e-06	0.928318	0.470864	9.45873e+06	1.60966e+07	2.95613e+07	0.31997	0.174706	0.544517	0.16348	1.70178	0.195552	1.49578e+07	5.08214e+07	1.29656e+07	1.15365	0.731049	3.9197	0.0837686	3.39765	0.0867959	1.06218e+07
AT5G12040.1	13	317	13	1.66112e+07	2.00759e+07	1.4555e+07	1.14127	0.5731	1.37931	0.5731	1.20858	0.235783	1.41343e+07	1.22087e+07	1.41619e+07	0.998054	0.991407	0.862086	0.448401	0.863767	0.388026	1.91121e+07	1.88826e+07	1.70484e+07	1.12105	0.711128	1.10759	0.750472	0.987992	0.904589	1.20911e+07	8.9602e+06	7.98588e+06	1.51406	0.170492	1.12201	0.734781	0.741056	0.438793	6.84831e+06	8.13676e+06	7.42909e+06	0.921822	0.677167	1.09526	0.668363	1.18814	0.200494	1.201e+07
AT5G14260.1	13	357	13	2.1077e+07	2.53183e+07	2.19537e+07	0.960067	0.801977	1.15326	0.801977	1.20123	0.220414	3.00421e+07	3.31716e+07	2.4489e+07	1.22676	0.71044	1.35455	0.394409	1.10417	0.842082	2.62159e+07	2.52344e+07	2.39287e+07	1.09559	0.64943	1.05457	0.709083	0.962561	0.841783	2.96847e+07	1.26557e+07	6.45684e+06	4.59741	0.000481435	1.96005	0.0604652	0.426338	0.00862816	2.68445e+07	5.41453e+06	1.3017e+07	2.06227	0.365754	0.41596	0.0448622	0.2017	0.175795	2.35804e+07
AT5G15650.1	32	5150	13	2.97815e+07	3.15259e+07	1.97758e+07	1.50596	0.0239086	1.59417	0.0239086	1.05857	0.677149	2.78569e+07	4.2289e+07	2.73888e+07	1.01709	0.886695	1.54402	0.032572	1.51808	0.0354682	2.58592e+07	2.83589e+07	2.50783e+07	1.03114	0.775911	1.13082	0.278262	1.09667	0.49669	2.34241e+07	2.79999e+07	2.61231e+07	0.896683	0.640091	1.07185	0.746578	1.19534	0.539735	2.84154e+07	2.76675e+07	2.23494e+07	1.27142	0.454255	1.23795	0.54431	0.973678	0.904381	2.3454e+07
AT5G23540.1	13	1121	13	4.21043e+07	3.09132e+07	3.91332e+07	1.07592	0.839577	0.789949	0.839577	0.734205	0.296205	2.8233e+07	3.19242e+07	3.19365e+07	0.884034	0.272189	0.999614	0.996165	1.13074	0.0997346	3.92142e+07	3.79331e+07	3.5479e+07	1.10528	0.595114	1.06917	0.429413	0.96733	0.864055	2.9007e+07	2.36572e+07	1.693e+07	1.71335	0.102127	1.39736	0.252298	0.815568	0.503526	2.93007e+07	2.04822e+07	2.02488e+07	1.44703	0.182461	1.01153	0.956818	0.699037	0.102361	3.16341e+07
AT5G41670.4	26	3478	13	1.75186e+07	7.41521e+07	2.46128e+07	0.711766	0.295288	3.01274	0.295288	4.23278	0.326237	1.50952e+07	2.26486e+07	1.35795e+07	1.11162	0.615973	1.66785	0.172698	1.50038	0.269332	4.03117e+07	1.82967e+07	1.11907e+08	0.360224	0.32724	0.163499	0.23671	0.45388	0.00957747	3.98416e+07	9.49396e+07	1.22796e+08	0.324453	0.146028	0.773148	0.517074	2.38293	0.287444	8.28948e+07	1.55291e+08	5.66275e+07	1.46386	0.718225	2.74232	0.0893924	1.87335	0.371487	1.93938e+07
AT5G52520.1	13	195	13	1.15164e+07	1.32125e+07	1.2853e+07	0.896008	0.565096	1.02798	0.565096	1.14728	0.268049	1.42604e+07	1.34206e+07	1.48921e+07	0.957586	0.781992	0.901194	0.330975	0.94111	0.617416	1.0203e+07	1.27634e+07	1.14651e+07	0.88992	0.353215	1.11324	0.401684	1.25095	0.106468	7.76163e+06	6.94381e+06	3.66641e+06	2.11695	0.0338792	1.8939	0.211361	0.894633	0.816888	1.52139e+07	1.80394e+06	1.04378e+07	1.45758	0.537361	0.172828	0.106001	0.118572	0.0582043	1.04597e+07
AT5G52920.1	14	749	13	1.63883e+09	2.29853e+07	1.31021e+09	1.25081	0.448653	0.0175432	0.448653	0.0140254	7.79944e-09	2.07958e+07	3.47272e+07	1.41686e+09	0.0146775	2.71812e-06	0.02451	2.78168e-07	1.66991	0.104505	1.32246e+09	1.59302e+08	9.87619e+07	13.3904	0.000334025	1.61299	0.665225	0.120459	0.00158311	2.55018e+09	1.28789e+07	9.45832e+06	269.623	0.0195562	1.36165	0.563763	0.00505019	0.0196449	1.86571e+07	8.83942e+06	1.5551e+07	1.19973	0.647331	0.568415	0.258233	0.473784	0.0604153	2.09715e+09
AT5G64100.1	13	1297	13	1.17584e+07	4.71144e+07	1.60519e+07	0.732523	0.252551	2.93512	0.252551	4.00686	0.00245164	2.30585e+07	1.54428e+07	1.63425e+07	1.41095	0.598543	0.944947	0.913583	0.669725	0.582422	6.38654e+06	1.30832e+07	1.57504e+07	0.405483	0.0198773	0.830658	0.655577	2.04856	0.182786	1.84742e+07	4.53396e+07	2.65313e+07	0.696317	0.55391	1.70891	0.377704	2.45421	0.414806	7.29777e+07	2.01875e+07	4.0654e+07	1.79509	0.522416	0.496569	0.227016	0.276626	0.288366	2.23211e+07
AT5G65010.2	17	464	13	2.93533e+07	2.4624e+07	2.43632e+07	1.20482	0.4295	1.0107	0.4295	0.838884	0.0728565	6.99904e+07	4.46756e+07	3.77688e+07	1.85312	0.00337846	1.18287	0.0600694	0.63831	0.00653734	1.95455e+07	2.10876e+07	2.1017e+07	0.929984	0.467263	1.00335	0.979403	1.07889	0.46663	8.22718e+06	1.6991e+07	9.15799e+06	0.898361	0.642899	1.85532	0.15959	2.06523	0.283534	2.06273e+07	1.10907e+07	1.52132e+07	1.35588	0.408577	0.729017	0.387684	0.53767	0.101565	1.64039e+07
ATCG00500.1	13	182	13	6.96211e+06	7.68538e+06	1.12955e+07	0.61636	0.0182587	0.680392	0.0182587	1.10389	0.446216	8.13321e+06	1.37618e+07	1.32571e+07	0.613499	0.0779607	1.03807	0.801895	1.69205	0.0484554	6.61741e+06	1.1329e+07	1.05141e+07	0.629382	0.0317007	1.07751	0.664849	1.71201	0.0487464	9.14809e+06	6.2599e+06	3.31866e+06	2.75656	0.0717911	1.88627	0.220755	0.684285	0.350497	5.63953e+06	2.55253e+06	7.48863e+06	0.753079	0.552959	0.340854	0.114032	0.452614	0.0585133	5.96737e+06
ATCG01110.1	13	285	13	1.30451e+07	1.47298e+07	1.24978e+07	1.04379	0.787656	1.17859	0.787656	1.12914	0.506833	1.30442e+07	1.76545e+07	1.38389e+07	0.942579	0.747633	1.27572	0.263813	1.35344	0.234668	1.35302e+07	1.34151e+07	1.69385e+07	0.798784	0.135743	0.791988	0.0768836	0.991492	0.966212	1.55348e+07	1.09457e+07	1.20277e+07	1.29159	0.127471	0.910039	0.711229	0.704589	0.355253	9.56257e+06	5.64746e+06	8.2124e+06	1.16441	0.769691	0.687676	0.461587	0.59058	0.262848	6.68149e+06
ATCG01310.1	13	984	13	3.66189e+07	4.17249e+07	4.79272e+07	0.764053	0.131517	0.870589	0.131517	1.13944	0.491325	4.99958e+07	5.48602e+07	4.3851e+07	1.14013	0.464163	1.25106	0.416853	1.0973	0.68808	3.33527e+07	4.52851e+07	4.48531e+07	0.743598	0.211425	1.00963	0.960901	1.35776	0.0978057	2.22678e+07	4.54919e+07	2.82332e+07	0.78871	0.709145	1.61129	0.356081	2.04294	0.35055	4.98519e+07	3.12236e+07	4.9258e+07	1.01206	0.972159	0.633879	0.0504717	0.626328	0.289338	3.89666e+07
AT1G03680.1	12	883	12	5.51704e+07	6.10578e+07	6.13316e+07	0.899543	0.52582	0.995536	0.52582	1.10671	0.525652	5.41406e+07	5.32978e+07	5.21462e+07	1.03825	0.655153	1.02208	0.877755	0.984433	0.905017	7.31124e+07	5.8752e+07	5.83076e+07	1.25391	0.295263	1.00762	0.946994	0.803585	0.316768	5.80786e+07	7.1722e+07	6.5042e+07	0.89294	0.681153	1.1027	0.276216	1.23491	0.443777	6.39841e+07	4.25039e+07	5.5439e+07	1.15414	0.262486	0.766679	0.198316	0.664289	0.0311028	6.99949e+07
AT1G11840.2	13	1334	12	6.09074e+07	5.43904e+07	4.73425e+07	1.28653	0.156813	1.14887	0.156813	0.893002	0.466402	5.12089e+07	4.62688e+07	4.92783e+07	1.03918	0.658395	0.938929	0.500547	0.903532	0.20652	4.37918e+07	4.91727e+07	5.35291e+07	0.818094	0.247486	0.918617	0.60441	1.12288	0.218296	4.57629e+07	4.18291e+07	3.78094e+07	1.21036	0.158609	1.10632	0.612354	0.91404	0.726151	2.99783e+07	3.23974e+07	4.01697e+07	0.74629	0.382181	0.806513	0.490101	1.0807	0.577447	6.76327e+07
AT1G15820.1	12	2226	12	2.55622e+08	3.23601e+08	2.46542e+08	1.03683	0.753613	1.31256	0.753613	1.26594	0.0842509	2.48366e+08	1.94773e+08	1.77835e+08	1.39661	0.074841	1.09525	0.424102	0.784216	0.126966	2.82123e+08	2.41435e+08	2.84888e+08	0.990293	0.962597	0.847473	0.0560627	0.85578	0.521501	2.32384e+08	3.08097e+08	3.7845e+08	0.614043	0.164982	0.814103	0.359283	1.32581	0.430129	2.81485e+08	2.90564e+08	2.86282e+08	0.983243	0.912723	1.01496	0.925517	1.03225	0.838867	2.61251e+08
AT1G23740.1	12	479	12	2.93395e+07	3.20998e+07	3.06667e+07	0.956723	0.568642	1.04673	0.568642	1.09408	0.479599	3.34846e+07	2.65571e+07	3.17818e+07	1.05358	0.617403	0.835609	0.218343	0.793114	0.132477	2.5378e+07	3.12508e+07	2.82112e+07	0.899573	0.387233	1.10774	0.189158	1.23141	0.0956792	1.51693e+07	2.90901e+07	2.48469e+07	0.610511	0.0824733	1.17077	0.329346	1.91769	0.0347194	3.13196e+07	3.08571e+07	3.38052e+07	0.926471	0.815551	0.912789	0.757089	0.985232	0.966024	2.18863e+07
AT1G24020.1	12	1067	12	5.37416e+07	4.81434e+07	6.06636e+07	0.885895	0.477125	0.793612	0.477125	0.895831	0.264952	5.66051e+07	5.56794e+07	8.28698e+07	0.683061	0.0324042	0.671891	0.0135255	0.983646	0.920718	6.35718e+07	6.3961e+07	9.13285e+07	0.696079	0.0157688	0.70034	0.0098473	1.00612	0.973891	5.30919e+07	8.63703e+07	7.67572e+07	0.691686	0.4369	1.12524	0.658175	1.62681	0.0951094	5.69793e+07	3.91446e+07	9.6252e+07	0.591981	0.0419655	0.406689	0.00207128	0.686997	0.159893	4.99642e+07
AT1G29150.1	12	636	12	2.74089e+07	3.08965e+07	1.98494e+07	1.38084	0.189374	1.55655	0.189374	1.12724	0.531232	2.82797e+07	2.75214e+07	2.97852e+07	0.949456	0.731384	0.923996	0.766375	0.973185	0.921407	3.3168e+07	3.03573e+07	2.64648e+07	1.25329	0.162224	1.14708	0.447809	0.91526	0.47664	1.73637e+07	2.1945e+07	3.48843e+07	0.497751	0.166651	0.62908	0.0713935	1.26384	0.595701	2.10119e+07	1.59006e+07	2.86911e+07	0.73235	0.344745	0.554201	0.142519	0.756743	0.384664	1.10737e+07
AT1G33590.2	12	283	12	1.1553e+07	1.00128e+07	1.15973e+07	0.996179	0.983808	0.863378	0.983808	0.866689	0.312582	7.16898e+06	9.55858e+06	8.06363e+06	0.889052	0.435737	1.18539	0.457834	1.33332	0.236314	6.00691e+06	9.31649e+06	6.8184e+06	0.880984	0.458165	1.36637	0.0250925	1.55096	0.0236582	1.19627e+07	7.91741e+06	7.76144e+06	1.54129	0.11104	1.02009	0.960395	0.661843	0.424878	8.65586e+06	6.8769e+06	6.00133e+06	1.44232	0.277907	1.1459	0.533737	0.794479	0.497117	5.56877e+06
AT1G48600.1	18	741	12	8.09113e+06	1.21309e+07	7.61824e+06	1.06207	0.797228	1.59234	0.797228	1.49928	0.058431	2.28953e+07	2.15367e+07	1.20713e+07	1.89666	0.173165	1.78412	0.0486505	0.940663	0.856085	1.41988e+07	1.4374e+07	1.75511e+07	0.808997	0.240435	0.81898	0.279201	1.01234	0.942565	4.3669e+06	2.69714e+07	2.1677e+07	0.201453	0.111901	1.24424	0.603615	6.17633	0.127219	1.43488e+07	1.72557e+07	1.35894e+07	1.05589	0.906444	1.26979	0.385881	1.20258	0.662439	7.31425e+06
AT1G51710.1	12	122	12	3.5143e+06	3.99186e+06	5.25687e+06	0.668517	0.179669	0.759361	0.179669	1.13589	0.628371	2.57671e+06	3.59229e+06	4.91961e+06	0.523763	0.153741	0.730199	0.352122	1.39414	0.464353	6.07766e+06	8.15889e+06	4.51122e+06	1.34723	0.190549	1.80858	0.174654	1.34244	0.426536	3.94917e+06	6.59322e+06	5.24236e+06	0.753318	0.561861	1.25768	0.493526	1.66952	0.35183	5.96589e+06	3.29804e+06	3.7983e+06	1.57068	0.369412	0.868294	0.715221	0.552816	0.288696	2.19518e+07
AT1G61520.3	12	2585	12	3.89253e+08	3.42463e+08	3.77949e+08	1.02991	0.756875	0.906109	0.756875	0.879796	0.489942	3.36871e+08	3.56312e+08	3.67986e+08	0.915445	0.395217	0.968276	0.7682	1.05771	0.452836	3.03003e+08	2.86678e+08	3.06998e+08	0.986987	0.937704	0.933811	0.481397	0.946123	0.751337	4.57609e+08	2.90783e+08	3.44405e+08	1.32869	0.233539	0.844305	0.240586	0.63544	0.0879549	2.87904e+08	2.55987e+08	3.66088e+08	0.786434	0.184323	0.69925	0.0974944	0.889141	0.496233	4.25125e+08
AT1G64190.1	27	3243	12	4.95291e+07	4.84271e+07	4.07317e+07	1.21598	0.0612307	1.18893	0.0612307	0.977751	0.815935	4.49909e+07	7.10914e+07	3.67007e+07	1.22589	0.326156	1.93706	0.00291544	1.58013	0.0367884	5.18737e+07	5.29775e+07	5.35498e+07	0.968699	0.773239	0.989313	0.879392	1.02128	0.861323	4.23819e+07	5.50022e+07	5.53687e+07	0.765449	0.313026	0.993381	0.968054	1.29778	0.144943	7.02185e+07	7.29177e+07	6.37907e+07	1.10076	0.732867	1.14308	0.359858	1.03844	0.873452	7.173e+07
AT1G65980.1	13	1864	12	4.78693e+07	4.48048e+07	4.24881e+07	1.12665	0.20758	1.05453	0.20758	0.935982	0.66534	5.31268e+07	4.6874e+07	5.32205e+07	0.99824	0.980091	0.880751	0.0149088	0.882304	0.0894023	4.92752e+07	5.00235e+07	4.82324e+07	1.02162	0.862551	1.03714	0.709324	1.01519	0.909162	5.7433e+07	3.82122e+07	3.32195e+07	1.72889	0.000648432	1.15029	0.494655	0.665336	0.138136	4.23686e+07	3.16061e+07	3.5648e+07	1.18853	0.603229	0.886614	0.702334	0.745978	0.333556	6.53072e+07
AT1G74100.1	14	191	12	1.36531e+07	1.3524e+07	5.55392e+06	2.45829	0.0403392	2.43503	0.0403392	0.99054	0.969698	8.37816e+06	5.21953e+06	2.31749e+07	0.361519	0.00661844	0.225224	0.000894282	0.622993	0.3846	8.68261e+06	1.12352e+07	2.02668e+07	0.428416	0.00278365	0.554367	0.00988445	1.29399	0.390503	1.87495e+07	5.11293e+06	4.65502e+06	4.0278	0.243243	1.09837	0.840906	0.272697	0.257967	1.54858e+06	4.24195e+06	6.3318e+06	0.244572	0.0963088	0.669944	0.432341	2.73925	0.00396393	4.53191e+06
AT1G78370.1	12	999	12	4.57727e+07	5.64511e+07	3.7736e+07	1.21297	0.364272	1.49595	0.364272	1.23329	0.128672	8.35717e+07	7.60664e+07	7.04099e+07	1.18693	0.371615	1.08034	0.648063	0.910193	0.582667	4.7978e+07	5.56117e+07	4.12036e+07	1.16441	0.177214	1.34968	0.0373815	1.15911	0.282484	7.39482e+07	3.20626e+07	2.57408e+07	2.8728	0.00397765	1.24559	0.2391	0.433581	0.0015584	3.68736e+07	4.23196e+07	3.61481e+07	1.02007	0.94274	1.17073	0.576008	1.14769	0.569434	6.77537e+07
AT2G01530.1	19	2065	12	1.77236e+07	3.08036e+07	2.24551e+07	0.78929	0.414089	1.37178	0.414089	1.738	0.431908	1.03537e+07	1.38994e+07	2.44092e+07	0.424173	0.108201	0.569433	0.167707	1.34246	0.202566	1.34483e+07	1.79124e+07	3.49304e+07	0.385004	0.387509	0.512804	0.523332	1.33195	0.201857	1.58609e+07	1.55676e+07	1.4071e+07	1.12721	0.540597	1.10636	0.794651	0.981504	0.974191	1.46165e+07	1.03662e+07	2.34168e+07	0.624189	0.154401	0.44268	0.0489372	0.709209	0.0433825	1.58939e+07
AT2G04030.1	12	68	12	2.26294e+06	3.00345e+06	2.32878e+06	0.971731	0.937918	1.28971	0.937918	1.32723	0.376079	821239	1.30157e+07	1.12279e+06	0.731426	0.512508	11.5922	0.207485	15.8488	0.27117	1.3942e+06	4.34351e+06	4.85567e+06	0.287128	0.38255	0.894524	0.897372	3.11542	0.172249	797600	2.36908e+06	2.3673e+06	0.336923	0.229995	1.00075	0.998609	2.97026	0.18063	2.40338e+06	2.41397e+06	3.17149e+06	0.757809	0.53235	0.761149	0.539952	1.00441	0.990762	2.2493e+06
AT2G09990.1	15	2145	12	7.62968e+07	6.93868e+07	7.25204e+07	1.05207	0.758672	0.956789	0.758672	0.909432	0.581692	9.47436e+07	1.23195e+08	9.27772e+07	1.0212	0.855924	1.32786	0.0898731	1.3003	0.148501	7.87123e+07	8.82658e+07	8.03127e+07	0.980073	0.888092	1.09903	0.401073	1.12137	0.406755	7.6773e+07	6.90799e+07	5.09922e+07	1.50558	0.203549	1.35472	0.088907	0.899794	0.705308	7.65538e+07	7.01863e+07	7.45155e+07	1.02736	0.888806	0.941902	0.767378	0.916823	0.405199	7.26747e+07
AT2G29450.1	12	598	12	2.68728e+07	2.81379e+07	2.28474e+07	1.17618	0.136377	1.23156	0.136377	1.04708	0.795277	2.98634e+07	2.02398e+07	2.25184e+07	1.32618	0.215925	0.898812	0.481162	0.677746	0.0746304	2.49685e+07	2.92269e+07	2.67255e+07	0.934257	0.530887	1.0936	0.546068	1.17055	0.270792	1.67384e+07	1.35058e+07	1.91287e+07	0.875041	0.708847	0.706046	0.304955	0.806872	0.529279	1.4345e+07	2.3782e+07	1.30153e+07	1.10216	0.794058	1.82723	0.153589	1.65786	0.127885	3.40504e+07
AT2G35040.1	12	469	12	1.59699e+07	2.97161e+07	1.54383e+07	1.03443	0.86471	1.92482	0.86471	1.86075	0.00302771	3.26078e+07	2.3931e+07	2.38131e+07	1.36932	0.331631	1.00495	0.9865	0.733903	0.354174	3.08698e+07	2.3474e+07	2.9278e+07	1.05437	0.765133	0.801764	0.309991	0.76042	0.152718	1.46117e+07	2.76159e+07	1.88787e+07	0.773977	0.215958	1.4628	0.06341	1.88999	0.0835239	2.81505e+07	3.19932e+07	2.70893e+07	1.03918	0.908296	1.18103	0.551898	1.13651	0.535578	1.1561e+07
AT2G36460.1	26	8349	12	3.17601e+07	4.36753e+07	3.38155e+07	0.939217	0.586338	1.29158	0.586338	1.37516	0.00231374	4.05446e+07	4.48217e+07	3.28734e+07	1.23336	0.0233428	1.36346	0.00421797	1.10549	0.135845	3.92162e+07	4.3864e+07	3.81597e+07	1.02769	0.754812	1.14948	0.144023	1.11852	0.258714	2.12682e+07	5.94657e+07	3.39504e+07	0.626448	0.41077	1.75155	0.093964	2.796	0.0536017	7.0261e+07	2.27555e+07	5.34108e+07	1.31548	0.441095	0.426047	0.0588505	0.323871	0.0333516	1.93593e+07
AT2G37220.1	13	2294	12	1.80752e+08	1.33355e+08	1.48194e+08	1.2197	0.0964538	0.899867	0.0964538	0.737777	0.0030188	1.28904e+08	1.42959e+08	1.20764e+08	1.0674	0.449017	1.18379	0.142903	1.10904	0.346706	1.50548e+08	2.19718e+08	1.45432e+08	1.03517	0.822911	1.51079	0.000416472	1.45946	0.0140647	9.55596e+07	1.14389e+08	1.18327e+08	0.807588	0.300414	0.966719	0.846485	1.19704	0.442619	1.08844e+08	1.29084e+08	9.95888e+07	1.09294	0.672938	1.29617	0.183411	1.18595	0.307771	1.61429e+08
AT2G39800.4	19	676	12	5.31368e+07	6.13255e+07	4.5844e+07	1.15908	0.323023	1.3377	0.323023	1.15411	0.343308	5.14554e+07	5.43736e+07	3.50033e+07	1.47002	0.0755216	1.55338	0.0359911	1.05671	0.744735	5.00555e+07	5.73775e+07	3.88189e+07	1.28946	0.294116	1.47808	0.120188	1.14628	0.242005	6.35597e+07	3.5328e+07	1.76095e+07	3.6094	0.0020679	2.00619	0.171142	0.555824	0.189095	4.04886e+07	1.03644e+07	3.23853e+07	1.25022	0.523957	0.320033	0.0167618	0.255982	0.025017	6.695e+07
AT2G40890.1	12	261	12	2.48738e+06	1.48256e+06	1.08504e+06	2.29242	0.0772104	1.36636	0.0772104	0.596033	0.176519	3.43322e+06	1.18982e+07	2.53582e+06	1.35389	0.252039	4.69205	0.0877871	3.4656	0.11608	5.93377e+06	3.77814e+06	2.92087e+06	2.03151	0.153442	1.2935	0.354599	0.636717	0.327594	3.15862e+06	8.25776e+06	1.18663e+07	0.266184	0.160832	0.695899	0.421577	2.61436	0.247349	5.15063e+06	2.13686e+07	8.42126e+06	0.611623	0.458028	2.53746	0.0374683	4.14874	0.00188051	4.45912e+06
AT2G43610.1	12	761	12	3.57022e+07	6.41209e+06	6.88576e+06	5.18493	0.329916	0.93121	0.329916	0.179599	0.322298	6.32958e+06	9.15088e+06	6.35953e+06	0.99529	0.985889	1.43892	0.313126	1.44573	0.31379	2.04268e+08	7.85212e+06	7.62476e+07	2.67901	0.427253	0.102982	0.178766	0.0384403	0.244584	9.04209e+07	8.48109e+06	8.29056e+06	10.9065	0.0450479	1.02298	0.938634	0.0937957	0.0451563	1.11745e+07	1.13703e+07	7.37872e+06	1.51442	0.145251	1.54095	0.0583359	1.01752	0.928114	4.70725e+07
AT2G43710.1	14	777	12	4.48311e+07	3.80887e+07	4.82147e+07	0.929822	0.652863	0.789982	0.652863	0.849606	0.302636	2.93655e+07	3.24157e+07	3.71486e+07	0.790488	0.0659002	0.872595	0.414128	1.10387	0.552883	4.21545e+07	4.6565e+07	4.56231e+07	0.923972	0.568366	1.02064	0.886329	1.10463	0.414029	4.47939e+07	2.66803e+07	3.38004e+07	1.32525	0.314857	0.789349	0.430837	0.595624	0.133847	2.11688e+07	2.97962e+07	3.07676e+07	0.688024	0.220359	0.96843	0.902073	1.40755	0.0427706	4.30313e+07
AT2G47390.1	12	169	12	6.40154e+06	7.02892e+06	6.11154e+06	1.04745	0.730896	1.15011	0.730896	1.09801	0.688273	6.01133e+06	5.38967e+06	1.01976e+07	0.589482	0.171852	0.528521	0.0770106	0.896586	0.601945	5.82041e+06	1.0266e+07	8.33397e+06	0.698396	0.152407	1.23182	0.157157	1.76379	0.0164251	8.20575e+06	5.01847e+06	3.7318e+06	2.19887	0.101983	1.34478	0.544264	0.611579	0.257067	5.19512e+06	6.02576e+06	5.89768e+06	0.880875	0.589799	1.02172	0.84851	1.15989	0.501758	8.56317e+06
AT3G02780.1	18	1398	12	1.93094e+07	2.62646e+07	3.17048e+07	0.609037	0.0451681	0.828413	0.0451681	1.3602	0.00462454	2.167e+07	2.01339e+07	1.84821e+07	1.17248	0.189461	1.08937	0.512421	0.929114	0.52207	2.42684e+07	2.49303e+07	2.4607e+07	0.986239	0.953237	1.01313	0.829371	1.02727	0.913852	2.74102e+07	4.42084e+07	5.63308e+07	0.486594	0.203812	0.784799	0.515491	1.61284	0.41621	3.25444e+07	4.09375e+07	3.20429e+07	1.01565	0.978139	1.27759	0.341258	1.2579	0.61671	1.40326e+07
AT3G08030.1	12	305	12	2.96746e+07	1.62179e+07	1.29115e+07	2.29831	0.138929	1.25609	0.138929	0.546527	0.228352	1.39801e+07	1.73765e+07	1.36859e+07	1.0215	0.93646	1.26967	0.289302	1.24294	0.198186	1.10155e+07	1.74739e+07	1.55257e+07	0.709501	0.00514824	1.12548	0.455918	1.5863	0.01098	2.362e+07	1.99277e+07	1.06751e+07	2.21264	0.0293753	1.86675	0.00316647	0.843679	0.309211	1.34311e+07	1.93265e+07	1.86997e+07	0.718253	0.480563	1.03352	0.943037	1.43893	0.340388	2.20797e+07
AT3G09630.1	33	6119	12	1.95108e+08	1.69581e+08	2.02011e+08	0.96583	0.662077	0.839463	0.662077	0.869162	0.100464	1.98755e+08	2.69991e+08	2.45138e+08	0.810788	0.0313523	1.10138	0.699949	1.35841	0.293551	2.17922e+08	2.11162e+08	2.1606e+08	1.00862	0.946837	0.977331	0.84754	0.968979	0.822486	1.43208e+08	2.04399e+08	2.16061e+08	0.662814	0.106711	0.946025	0.634619	1.42728	0.000419011	2.75902e+08	2.20398e+08	2.57051e+08	1.07333	0.502595	0.85741	0.104259	0.798828	0.111724	2.00662e+08
AT3G11710.1	12	252	12	4.9749e+06	3.6284e+06	4.37482e+06	1.13717	0.517095	0.829381	0.517095	0.72934	0.168317	1.88538e+07	7.33435e+06	1.23183e+07	1.53055	0.159076	0.595403	0.17005	0.389013	0.00874414	5.80588e+06	4.50219e+06	4.42104e+06	1.31324	0.156963	1.01836	0.927327	0.775454	0.206439	5.60951e+06	8.96781e+06	6.52568e+06	0.859605	0.698046	1.37423	0.528213	1.59868	0.541162	9.39446e+06	4.06281e+06	4.55092e+06	2.0643	0.0471874	0.892744	0.681219	0.432469	0.0333114	1.04847e+07
AT3G13160.1	12	167	12	4.6875e+06	3.52669e+06	1.16144e+07	0.403594	0.305919	0.303648	0.305919	0.75236	0.337724	1.65051e+06	3.27193e+06	4.33734e+06	0.380536	0.0636916	0.754364	0.330803	1.98238	0.122585	6.581e+06	8.75856e+06	3.42425e+06	1.92188	0.009307	2.5578	0.0135978	1.33089	0.301816	1.01486e+07	7.51665e+06	1.50326e+06	6.75107	0.0757488	5.00023	0.191914	0.740656	0.725431	3.19971e+06	1.88963e+06	1.87744e+06	1.70429	0.236409	1.00649	0.986928	0.590563	0.264081	5.01037e+07
AT3G16450.1	12	47	12	1.83837e+06	2.47962e+06	2.59276e+06	0.709042	0.586223	0.956366	0.586223	1.34881	0.398208	3.04537e+06	4.20936e+06	2.34149e+06	1.30061	0.633563	1.79773	0.257513	1.38222	0.369347	1.12356e+06	1.52729e+06	1.65267e+06	0.679845	0.163575	0.924131	0.775577	1.35933	0.315884	1.79556e+06	1.35921e+06	1.05588e+06	1.70054	0.326522	1.28728	0.381963	0.756986	0.498328	3.66592e+06	266794	2.20525e+06	1.66236	0.656929	0.120982	N/A	0.0727769	N/A	4.55386e+06
AT3G25860.1	14	1834	12	5.52965e+07	5.07615e+07	6.21196e+07	0.890162	0.120249	0.817159	0.120249	0.917989	0.0648018	5.22645e+07	5.57959e+07	6.38264e+07	0.818854	0.206508	0.874182	0.224432	1.06757	0.464696	5.50266e+07	5.51334e+07	6.03312e+07	0.912075	0.248246	0.913844	0.25686	1.00194	0.975905	5.00454e+07	3.40471e+07	2.96961e+07	1.68525	0.0144018	1.14652	0.653422	0.680325	0.28485	3.66523e+07	1.87708e+07	3.83491e+07	0.955755	0.896869	0.489472	0.135422	0.512132	0.0262914	4.82162e+07
AT3G48110.1	12	283	12	9.78276e+06	8.79261e+06	9.67073e+06	1.01158	0.955808	0.909198	0.955808	0.898786	0.563141	1.12587e+07	6.90193e+06	1.11128e+07	1.01314	0.960962	0.621081	0.00993022	0.613029	0.132267	7.81592e+06	7.37388e+06	7.86618e+06	0.99361	0.956241	0.937415	0.605768	0.943444	0.644027	7.989e+06	5.25543e+06	2.33778e+06	3.41734	0.00183825	2.24804	0.0673168	0.657833	0.208677	7.98404e+06	2.33127e+06	4.51637e+06	1.7678	0.365157	0.516183	0.367777	0.291992	0.20286	9.48091e+06
AT3G53460.3	13	1782	12	8.71608e+07	1.14758e+08	9.26414e+07	0.940841	0.745536	1.23874	0.745536	1.31663	0.203512	1.02199e+08	1.30787e+08	7.92936e+07	1.28887	0.0597324	1.6494	0.0828773	1.27973	0.310045	7.06186e+07	1.20074e+08	7.83196e+07	0.901673	0.606262	1.53313	0.0337712	1.70031	0.0116328	5.70054e+07	1.11722e+08	7.18567e+07	0.79332	0.13412	1.55479	0.0431187	1.95985	0.0721018	1.253e+08	9.58799e+07	9.76268e+07	1.28346	0.14744	0.982106	0.927095	0.765204	0.0812898	1.11645e+08
AT3G58730.1	12	564	12	9.09317e+06	2.3539e+07	1.76159e+07	0.51619	0.163139	1.33623	0.163139	2.58865	0.00519011	4.94947e+06	1.38057e+07	7.78476e+06	0.63579	0.182631	1.77343	0.193392	2.78933	0.0799971	1.13518e+07	6.89172e+06	1.0307e+07	1.10136	0.710326	0.668643	0.145414	0.607106	0.0856774	9.79812e+06	1.6767e+07	8.4867e+06	1.15453	0.879918	1.97568	0.418062	1.71125	0.584608	2.16007e+07	6.40744e+06	1.37074e+07	1.57584	0.198776	0.467444	0.0543924	0.296631	0.0251971	1.32959e+07
AT3G62830.1	13	524	12	1.33636e+07	1.53417e+07	7.65282e+06	1.74623	0.280064	2.00471	0.280064	1.14802	0.715371	3.14026e+07	2.01107e+07	2.60387e+07	1.206	0.281778	0.772338	0.194815	0.640414	0.0677398	2.50437e+07	2.61501e+07	2.33834e+07	1.07101	0.769042	1.11832	0.667135	1.04418	0.83921	1.04285e+07	1.36887e+07	1.56972e+07	0.664352	0.305649	0.872046	0.633141	1.31263	0.461465	8.96108e+06	1.06984e+07	1.27363e+07	0.703586	0.180417	0.83999	0.543828	1.19387	0.42155	1.14789e+07
AT4G02580.1	12	762	12	1.12142e+07	8.49304e+07	1.67422e+07	0.669818	0.00490115	5.07283	0.00490115	7.57344	0.0841192	1.30764e+07	2.23749e+07	1.16983e+07	1.1178	0.62684	1.91266	0.0754385	1.7111	0.112098	1.24041e+07	1.38931e+07	1.98354e+07	0.625351	0.0215768	0.700422	0.0375391	1.12005	0.636703	8.08297e+06	2.87467e+07	2.09308e+07	0.386175	0.0417893	1.37341	0.479557	3.55645	0.238865	7.21634e+07	2.43063e+07	1.84069e+07	3.92045	0.0960385	1.3205	0.0271222	0.336823	0.129013	1.63647e+07
AT4G16390.1	12	569	12	2.29637e+07	2.93391e+07	1.8209e+07	1.26112	0.130669	1.61125	0.130669	1.27763	0.0286596	3.03172e+07	2.31999e+07	1.97291e+07	1.53667	0.0315205	1.17592	0.256328	0.76524	0.0664234	3.25648e+07	3.14818e+07	3.18904e+07	1.02115	0.85073	0.987189	0.901603	0.966744	0.796575	1.29374e+07	2.36423e+07	1.66177e+07	0.77853	0.209753	1.42271	0.0164952	1.82744	0.0165175	2.16132e+07	1.23897e+07	1.96736e+07	1.09859	0.795235	0.629762	0.229541	0.573247	0.120389	2.06678e+07
AT4G19410.1	15	1093	12	4.31225e+07	6.26455e+07	1.78286e+07	2.41872	0.0063737	3.51376	0.0063737	1.45273	0.17454	5.35733e+07	4.4549e+07	5.14867e+07	1.04053	0.859823	0.865252	0.555636	0.831553	0.518247	6.36671e+07	4.04166e+07	5.35425e+07	1.1891	0.490277	0.754851	0.0556704	0.634812	0.168255	1.707e+07	2.59248e+07	1.84568e+07	0.924862	0.734907	1.40462	0.319068	1.51874	0.436288	5.22085e+07	2.89723e+07	3.48124e+07	1.49971	0.397939	0.832242	0.582627	0.554935	0.221758	1.09604e+07
AT4G29010.1	12	130	12	3.85109e+06	8.8044e+06	1.27148e+07	0.302884	0.371606	0.692454	0.371606	2.28621	0.000474689	4.54696e+06	7.37693e+06	8.13864e+06	0.558688	0.103148	0.906409	0.821045	1.62239	0.450458	3.96408e+06	4.5064e+06	6.23754e+06	0.63552	0.0267906	0.722465	0.110659	1.13681	0.643672	2.08086e+06	3.66873e+06	2.3836e+06	0.872992	0.766911	1.53916	0.206266	1.76308	0.185955	4.89364e+06	1.82906e+06	3.85956e+06	1.26793	0.600632	0.473903	0.146888	0.373762	0.0879628	2.18201e+06
AT4G36760.2	12	341	12	1.03137e+07	7.43302e+06	5.82697e+06	1.77	0.103284	1.27562	0.103284	0.720691	0.256244	8.01017e+06	1.39152e+07	7.79313e+06	1.02785	0.928557	1.78557	0.0177515	1.73719	0.00114468	5.13997e+06	1.13717e+07	6.25532e+06	0.821696	0.247453	1.81793	0.00360226	2.21241	0.0015298	3.26213e+06	1.01651e+07	1.08172e+07	0.301568	0.0781596	0.939717	0.8093	3.1161	0.064897	8.99409e+06	3.71161e+06	9.31709e+06	0.965332	0.942114	0.398365	0.16117	0.412672	0.0941267	4.10834e+06
AT4G37910.2	16	503	12	1.77669e+07	3.11446e+07	1.29657e+07	1.3703	0.297401	2.40208	0.297401	1.75296	0.206934	1.69017e+07	1.03016e+08	1.88957e+07	0.894473	0.85441	5.45184	0.239491	6.09503	0.22931	2.5489e+07	2.05907e+07	2.74932e+07	0.927102	0.912533	0.748936	0.519342	0.807825	0.794852	1.24208e+07	5.38126e+07	9.25534e+06	1.34201	0.0685512	5.81422	0.196713	4.33247	0.419214	3.79924e+07	2.38524e+07	3.09672e+07	1.22686	0.840172	0.770246	0.742815	0.627819	0.660821	2.08471e+07
AT4G39800.1	19	700	12	3.42989e+07	3.64728e+07	2.3368e+07	1.46777	0.0758136	1.5608	0.0758136	1.06338	0.696336	3.18596e+07	4.09356e+07	2.48534e+07	1.2819	0.282004	1.64709	0.038424	1.28487	0.288151	4.12536e+07	4.58697e+07	1.51526e+07	2.72254	0.000258997	3.02717	3.48882e-06	1.11189	0.483085	3.24131e+07	1.81869e+07	1.24396e+07	2.60565	0.0201876	1.46202	0.380125	0.561095	0.181084	1.24726e+07	1.01827e+07	1.31428e+07	0.949007	0.845702	0.774773	0.375411	0.816404	0.30267	5.77336e+07
AT5G02240.1	13	495	12	3.28003e+07	3.04291e+07	1.9455e+07	1.68596	0.113654	1.56408	0.113654	0.927708	0.792221	2.79555e+07	2.73474e+07	2.04151e+07	1.36936	0.00483186	1.33957	0.0127334	0.978246	0.745085	2.6933e+07	4.18247e+07	2.27772e+07	1.18245	0.371123	1.83625	0.00964784	1.55292	0.0681325	3.08592e+07	2.33261e+07	1.26767e+07	2.43433	0.0410643	1.84008	0.294216	0.755888	0.591152	1.94769e+07	9.06294e+06	1.81494e+07	1.07314	0.892158	0.499351	0.265961	0.465317	0.145251	3.63643e+07
AT5G08060.1	12	312	12	1.75596e+07	1.17055e+07	1.15664e+07	1.51815	0.0483857	1.01202	0.0483857	0.666615	0.0427177	9.98687e+06	1.30445e+07	1.66657e+07	0.599246	0.354222	0.782715	0.627969	1.30617	0.535265	1.25487e+07	1.65849e+07	1.0355e+07	1.21185	0.36504	1.60163	0.0585967	1.32165	0.286244	1.42985e+07	1.00751e+07	1.35772e+07	1.05313	0.853855	0.742058	0.282493	0.704623	0.168598	7.07043e+06	8.18707e+06	7.88196e+06	0.89704	0.670802	1.03871	0.82629	1.15793	0.514703	1.73856e+07
AT5G09810.1	34	8646	12	1.33173e+08	1.40736e+08	1.39231e+08	0.95649	0.501257	1.01081	0.501257	1.05679	0.483015	1.49235e+08	1.57224e+08	1.61118e+08	0.926245	0.562033	0.975831	0.862972	1.05353	0.659982	1.67032e+08	1.58363e+08	1.79491e+08	0.930588	0.391379	0.882294	0.0912411	0.948104	0.511148	1.77054e+08	1.21574e+08	1.20816e+08	1.46548	0.0378677	1.00628	0.967252	0.686653	0.0488568	1.64714e+08	1.06924e+08	1.59935e+08	1.02988	0.660599	0.668543	0.00996401	0.649146	0.00317723	1.61874e+08
AT5G10450.1	20	3687	12	1.01862e+08	9.79208e+07	9.04563e+07	1.12609	0.630832	1.08252	0.630832	0.961308	0.849943	1.1015e+08	7.48868e+07	8.05459e+07	1.36755	0.0172843	0.92974	0.584778	0.67986	0.0104014	1.05062e+08	8.73134e+07	8.45059e+07	1.24325	0.109169	1.03322	0.721657	0.831065	0.239052	8.12037e+07	7.44265e+07	4.26904e+07	1.90215	0.00157559	1.7434	0.0995434	0.916541	0.792788	1.63977e+08	4.98835e+07	6.99322e+07	2.34479	0.0590408	0.713312	0.0747331	0.304211	0.0282601	1.039e+08
AT5G13510.1	12	1120	12	8.20501e+07	7.25638e+07	9.7176e+07	0.844345	0.157649	0.746726	0.157649	0.884385	0.511118	6.58101e+07	7.30445e+07	8.91985e+07	0.737794	0.0133823	0.818898	0.254999	1.10993	0.571211	9.48273e+07	9.22107e+07	8.68385e+07	1.092	0.658121	1.06186	0.558505	0.972407	0.889266	7.03003e+07	2.69818e+07	1.92834e+07	3.64563	0.0198619	1.39922	0.570912	0.383807	0.0772639	3.58329e+07	1.74881e+07	4.55719e+07	0.786293	0.469193	0.383747	0.0472973	0.488045	0.0296925	7.28994e+07
AT5G14780.1	12	344	12	1.53778e+07	4.45752e+07	1.21755e+07	1.26301	0.156509	3.66106	0.156509	2.89867	6.04074e-05	7.91649e+07	2.89697e+07	2.94826e+07	2.68514	0.00723663	0.982604	0.948992	0.365941	0.00456822	3.08609e+07	2.79007e+07	2.32503e+07	1.32734	0.237585	1.20001	0.535459	0.904078	0.646337	6.51741e+06	2.12523e+07	9.59689e+06	0.679117	0.351142	2.21449	0.131436	3.26084	0.199574	2.0752e+07	9.07288e+06	2.37129e+07	0.875136	0.766041	0.382614	0.165646	0.437205	0.0022546	1.7568e+07
AT5G16710.1	12	708	12	6.51186e+07	6.34032e+07	4.95787e+07	1.31344	0.042662	1.27884	0.042662	0.973657	0.847059	5.57936e+07	3.42149e+07	3.89783e+07	1.4314	0.0108352	0.877793	0.311341	0.61324	0.00764867	6.53625e+07	5.41224e+07	7.73026e+07	0.845542	0.100746	0.700137	3.54169e-06	0.828034	0.135819	5.09696e+07	4.65404e+07	2.90472e+07	1.75472	0.0554823	1.60224	0.374887	0.913101	0.875722	4.34294e+07	2.70248e+07	2.58028e+07	1.68313	0.166083	1.04736	0.881871	0.622269	0.214163	6.24871e+07
AT5G28500.1	12	413	12	1.97164e+07	2.39205e+07	1.61985e+07	1.21717	0.395802	1.47671	0.395802	1.21323	0.372693	2.75334e+07	2.62265e+07	2.65892e+07	1.03551	0.642393	0.986357	0.867419	0.952533	0.601486	1.93563e+07	2.08569e+07	1.68879e+07	1.14616	0.534434	1.23502	0.218205	1.07752	0.715369	1.17033e+07	1.46572e+07	7.82688e+06	1.49527	0.0335535	1.87268	0.253211	1.2524	0.731246	1.58952e+07	4.97731e+06	1.48201e+07	1.07254	0.852386	0.335849	0.0410711	0.313133	0.0382616	1.51259e+07
AT5G37600.1	21	3659	12	8.33871e+06	1.1171e+07	1.04629e+07	0.796976	0.156128	1.06768	0.156128	1.33966	0.202881	8.65373e+06	1.17372e+07	1.07508e+07	0.80494	0.41967	1.09175	0.722486	1.35632	0.147221	1.13169e+07	1.04345e+07	1.26939e+07	0.891521	0.487387	0.82201	0.352103	0.922031	0.724176	1.37206e+07	1.92428e+07	2.68946e+07	0.510162	0.238667	0.715488	0.317665	1.40247	0.368194	1.67074e+07	1.84133e+07	1.31177e+07	1.27365	0.545153	1.4037	0.4578	1.10211	0.842836	9.82551e+06
AT5G38480.1	22	3849	12	8.91663e+07	1.04795e+08	6.32135e+07	1.41056	0.0554614	1.6578	0.0554614	1.17528	0.293074	6.28133e+07	1.1175e+08	7.88007e+07	0.797116	0.10767	1.41813	0.379927	1.77908	0.210452	8.56863e+07	6.93207e+07	7.39346e+07	1.15895	0.477897	0.937595	0.699871	0.809006	0.304896	4.94421e+07	4.39117e+07	2.30377e+07	2.14613	0.00487133	1.90608	0.148025	0.888144	0.786294	3.43903e+07	3.27453e+07	4.81003e+07	0.714971	0.259784	0.68077	0.199975	0.952165	0.820743	5.23479e+07
AT5G42740.2	12	585	12	2.58913e+07	2.60031e+07	2.54571e+07	1.01705	0.938983	1.02144	0.938983	1.00432	0.978938	2.2661e+07	2.38468e+07	2.8246e+07	0.802272	0.12096	0.844252	0.227134	1.05233	0.659267	3.03878e+07	3.22033e+07	2.8339e+07	1.07229	0.726595	1.13636	0.162489	1.05974	0.76187	1.22946e+07	1.00411e+07	1.00204e+07	1.22696	0.624678	1.00206	0.992589	0.816702	0.551338	1.54009e+07	1.09014e+07	1.71901e+07	0.895918	0.629174	0.634169	0.109061	0.707843	0.0752757	1.88719e+07
AT5G49810.1	12	185	12	1.84439e+06	1.41903e+06	1.17696e+06	1.56707	0.547896	1.20567	0.547896	0.769377	0.648135	778007	2.42071e+06	1.53087e+06	0.508211	0.0928655	1.58126	0.347367	3.11143	0.0952727	2.05086e+06	1.46754e+06	1.5586e+06	1.31583	0.461649	0.941574	0.768667	0.715574	0.401288	696398	1.8897e+06	1.12775e+06	0.617512	0.538141	1.67564	0.486734	2.71353	0.448071	2.03913e+06	3.73384e+06	1.15631e+06	1.76348	0.40149	3.2291	0.0573689	1.8311	0.0292037	3.01304e+06
AT5G54270.1	14	1740	12	1.97177e+08	1.87583e+08	1.9642e+08	1.00386	0.973098	0.955013	0.973098	0.951344	0.760125	1.35551e+08	1.44354e+08	1.75798e+08	0.771063	0.134941	0.821135	0.351726	1.06494	0.775316	1.43706e+08	1.51861e+08	1.68549e+08	0.852608	0.407272	0.900989	0.531762	1.05675	0.723562	1.03852e+08	1.10958e+08	1.44221e+08	0.72009	0.042959	0.769358	0.0124064	1.06842	0.352067	1.01793e+08	1.14271e+08	1.4635e+08	0.695543	0.136893	0.780802	0.165839	1.12258	0.592197	1.15945e+08
AT5G63310.1	12	566	12	3.92888e+07	3.08303e+07	2.84823e+07	1.37941	0.0687991	1.08243	0.0687991	0.784709	0.104562	2.98335e+07	4.2533e+07	3.48022e+07	0.857231	0.128992	1.22213	0.0785535	1.42568	0.0125824	3.64437e+07	3.44619e+07	3.99766e+07	0.911626	0.169566	0.862051	0.0836319	0.94562	0.52201	3.65415e+07	2.0442e+07	2.01936e+07	1.80956	0.0405804	1.0123	0.942973	0.559418	0.0120059	2.34824e+07	1.52711e+07	2.53015e+07	0.928105	0.813831	0.603567	0.0359699	0.650322	0.247843	3.72292e+07
AT5G64050.1	12	374	12	1.33161e+07	1.72985e+07	1.40525e+07	0.947596	0.830656	1.23099	0.830656	1.29906	0.218646	1.74044e+07	1.88129e+07	1.4381e+07	1.21024	0.378886	1.30818	0.0453978	1.08092	0.590046	2.05278e+07	2.20296e+07	1.9768e+07	1.03843	0.632846	1.11441	0.418237	1.07316	0.606289	9.09456e+06	1.35483e+07	8.92502e+06	1.019	0.971359	1.51801	0.297711	1.48971	0.421217	1.22427e+07	4.91772e+06	1.297e+07	0.943924	0.838279	0.379161	0.0312186	0.401686	0.0274192	9.03231e+06
AT5G66120.2	12	500	12	1.4363e+07	1.77182e+07	1.78717e+07	0.803677	0.538911	0.991414	0.538911	1.2336	0.318591	1.5943e+07	1.74756e+07	1.30168e+07	1.22481	0.157817	1.34255	0.0964423	1.09613	0.465025	1.42241e+07	1.82342e+07	1.88922e+07	0.752908	0.0899237	0.965169	0.849226	1.28192	0.255865	1.59309e+07	1.8467e+07	1.53207e+07	1.03983	0.909715	1.20536	0.6555	1.1592	0.791947	1.4039e+07	1.10734e+07	9.44572e+06	1.48628	0.249246	1.17232	0.57398	0.788762	0.361496	2.59185e+07
ATCG00380.1	12	817	12	4.65506e+07	4.10318e+07	5.57688e+07	0.834706	0.0829562	0.735749	0.0829562	0.881446	0.277501	4.83579e+07	4.95791e+07	7.1399e+07	0.677291	0.014446	0.694395	0.0382222	1.02525	0.878442	4.90038e+07	5.01724e+07	5.507e+07	0.889845	0.206041	0.911066	0.409939	1.02385	0.823048	3.00001e+07	3.51157e+07	2.38318e+07	1.25883	0.352844	1.47348	0.361156	1.17052	0.766485	3.95492e+07	2.16087e+07	4.9945e+07	0.791854	0.446208	0.432649	0.0277445	0.546374	0.10568	3.696e+07
P35527	12	205	12	2.43885e+07	9.96629e+06	1.87269e+07	1.30232	0.465779	0.532191	0.465779	0.408647	0.0368433	8.53906e+06	9.25147e+06	3.67312e+07	0.232474	0.00011111	0.251869	3.36284e-05	1.08343	0.617487	6.43222e+06	1.43144e+07	1.60253e+07	0.401378	0.021674	0.893237	0.711834	2.22543	0.0151228	5.60532e+06	1.71445e+07	5.67942e+06	0.986954	0.935321	3.01871	0.0731427	3.05861	0.218968	4.70043e+07	9.84983e+06	8.96749e+06	5.24163	0.267945	1.09839	0.80748	0.209552	0.280178	6.97055e+06
AT1G02150.1	11	221	11	9.95284e+06	6.30927e+06	5.40842e+06	1.84025	0.0276899	1.16656	0.0276899	0.633916	0.0530464	5.56575e+06	6.42616e+06	8.28949e+06	0.671422	0.0230873	0.775217	0.0484525	1.15459	0.425036	7.27616e+06	8.02615e+06	8.49941e+06	0.856078	0.195442	0.944318	0.667928	1.10308	0.526025	3.30099e+06	2.21877e+07	2.24003e+07	0.147364	0.134577	0.990509	0.986471	6.72153	0.273491	5.65254e+06	2.2945e+06	4.45443e+06	1.26897	0.495359	0.515105	0.13104	0.405923	0.0290868	1.19346e+07
AT1G04270.1	15	3188	11	1.42113e+08	1.38202e+08	1.41187e+08	1.00656	0.966341	0.978861	0.966341	0.972481	0.895214	1.06686e+08	1.15324e+08	1.06807e+08	0.998866	0.991588	1.07974	0.403425	1.08097	0.37973	1.25586e+08	1.35848e+08	1.6674e+08	0.753188	0.00972822	0.814733	0.0328379	1.08171	0.312074	1.28549e+08	9.44469e+07	8.0609e+07	1.59472	0.078356	1.17167	0.527116	0.734715	0.251674	1.10099e+08	1.07033e+08	1.71367e+08	0.642474	0.017795	0.624584	0.0502377	0.972154	0.892916	1.79972e+08
AT1G05190.1	11	1029	11	5.8752e+07	1.29631e+08	7.29568e+07	0.805298	0.0795777	1.77682	0.0795777	2.20641	0.000127043	2.11675e+08	1.31272e+08	7.0089e+07	3.02008	0.00103409	1.87293	0.101326	0.620158	0.07497	1.00238e+08	6.91533e+07	1.44999e+08	0.691304	0.160571	0.476924	0.000117815	0.689891	0.320505	4.8643e+07	8.17011e+07	1.04376e+08	0.466036	0.20735	0.782757	0.507861	1.67961	0.348158	6.16764e+07	4.83262e+07	6.53332e+07	0.94403	0.623096	0.739689	0.0983715	0.783545	0.163404	5.65501e+07
AT1G06680.1	13	4000	11	6.80132e+08	6.47815e+08	7.03751e+08	0.966439	0.639013	0.920518	0.639013	0.952484	0.397148	6.49732e+08	7.75985e+08	6.63776e+08	0.978843	0.802969	1.16905	0.118122	1.19431	0.094421	5.77297e+08	6.08713e+08	6.83258e+08	0.844918	0.012033	0.890898	0.0955272	1.05442	0.415298	3.65644e+08	5.55037e+08	6.30721e+08	0.579724	0.140856	0.880005	0.521638	1.51797	0.0863971	5.7236e+08	5.11178e+08	6.33475e+08	0.903524	0.518836	0.806943	0.113186	0.893106	0.45002	5.3727e+08
AT1G10840.1	11	523	11	2.27713e+07	1.57868e+07	1.15137e+07	1.97776	0.303475	1.37114	0.303475	0.693277	0.514561	9.19197e+06	1.09262e+07	1.55696e+07	0.590379	0.0238515	0.701767	0.137453	1.18867	0.523902	1.73312e+07	1.46781e+07	1.95835e+07	0.884994	0.353555	0.749517	0.0493262	0.846917	0.237777	9.99767e+06	4.19006e+07	3.38059e+07	0.295737	0.176231	1.23945	0.646459	4.19104	0.200863	8.4984e+07	1.9443e+07	3.36482e+07	2.52567	0.191683	0.577832	0.158283	0.228784	0.103671	1.12003e+07
AT1G13930.3	11	485	11	3.96254e+07	5.3959e+07	1.70742e+07	2.32078	0.103107	3.16027	0.103107	1.36173	0.471464	4.39602e+07	5.04904e+07	2.10985e+07	2.08357	0.0852639	2.39308	0.256343	1.14855	0.805708	1.57068e+07	3.80361e+07	2.89728e+07	0.542122	0.163752	1.31282	0.635604	2.42164	0.199615	2.29566e+07	4.74323e+07	1.94905e+07	1.17783	0.758148	2.43361	0.330472	2.06617	0.565828	3.56043e+07	2.20327e+07	2.7342e+07	1.30219	0.525852	0.80582	0.50298	0.618821	0.238742	3.02599e+07
AT1G23820.1	15	1194	11	1.09031e+07	1.08154e+07	9.52637e+06	1.14451	0.49665	1.13532	0.49665	0.991963	0.966638	1.19019e+07	1.75822e+07	1.53837e+07	0.773673	0.131728	1.14291	0.177514	1.47725	0.00741968	1.04422e+07	1.31171e+07	1.49401e+07	0.698936	0.026814	0.87798	0.39751	1.25617	0.0920189	4.8358e+06	8.33031e+06	6.00123e+06	0.805802	0.841866	1.3881	0.608281	1.72263	0.377501	1.60458e+07	4.44941e+06	1.29658e+07	1.23755	0.534307	0.343166	0.0163846	0.277294	0.0396956	6.64646e+06
AT1G24360.1	11	609	11	1.62712e+07	1.39758e+07	1.31972e+07	1.23293	0.180814	1.059	0.180814	0.858932	0.273423	2.47675e+07	1.60549e+07	1.31956e+07	1.87694	0.013936	1.21668	0.102632	0.648226	0.0220957	1.42376e+07	1.44882e+07	1.64882e+07	0.863501	0.154422	0.878701	0.210882	1.0176	0.877798	1.39304e+07	1.62083e+07	1.13307e+07	1.22944	0.42033	1.43047	0.210475	1.16352	0.628531	1.6124e+07	1.58084e+07	2.34948e+07	0.686278	0.148095	0.672846	0.137613	0.980427	0.87864	1.19807e+07
AT1G43670.1	11	577	11	8.17821e+07	3.23183e+07	3.70106e+07	2.2097	0.000275013	0.873217	0.000275013	0.395175	5.05739e-05	4.30807e+07	2.77788e+07	5.37893e+07	0.800917	0.491775	0.516439	0.0917138	0.644809	0.0263223	4.30725e+07	3.32766e+07	2.39967e+07	1.79493	0.0637484	1.38671	0.0333012	0.772573	0.377476	3.92877e+07	1.55785e+07	9.65667e+06	4.06845	0.000933499	1.61324	0.28701	0.396525	0.0253442	2.02672e+07	8.90726e+06	1.85355e+07	1.09343	0.776825	0.480553	0.0881676	0.439492	0.0341311	3.03287e+07
AT1G44575.1	11	1335	11	1.02511e+08	2.47121e+08	9.58461e+07	1.06953	0.663683	2.57831	0.663683	2.41069	0.00163972	9.67678e+07	9.84807e+07	1.72357e+08	0.561437	0.416632	0.571375	0.364997	1.0177	0.820193	1.57989e+08	2.04194e+08	1.29397e+08	1.22097	0.536023	1.57804	0.184119	1.29245	0.485491	1.0235e+08	2.56892e+08	2.11405e+08	0.484143	0.226746	1.21517	0.615906	2.50993	0.230893	1.47758e+08	1.34387e+08	1.20096e+08	1.23033	0.107943	1.11899	0.306072	0.909505	0.36712	1.40971e+08
AT1G62380.1	11	601	11	1.59058e+07	1.05565e+07	1.48213e+07	1.07317	0.82934	0.712252	0.82934	0.663689	0.233689	1.35955e+07	1.26364e+07	1.96971e+07	0.690229	0.426505	0.641536	0.304182	0.929455	0.752697	1.35736e+07	1.14168e+07	1.43201e+07	0.947874	0.715957	0.797258	0.179968	0.841101	0.196675	5.9042e+06	4.20925e+06	6.95806e+06	0.848541	0.826174	0.604945	0.398592	0.712925	0.0919451	7.07895e+06	5.68131e+06	1.56866e+07	0.451272	0.273394	0.362175	0.214429	0.802564	0.414952	9.40584e+06
AT1G63660.1	11	222	11	3.79918e+06	4.00367e+06	2.88733e+06	1.31581	0.465551	1.38663	0.465551	1.05382	0.870105	5.33455e+06	3.78261e+06	3.37593e+06	1.58017	0.0218193	1.12047	0.708029	0.709078	0.165184	5.9727e+06	5.15342e+06	3.94011e+06	1.51587	0.112257	1.30794	0.0771344	0.86283	0.514644	2.20391e+07	1.36814e+06	953323	23.1182	1.04216e-06	1.43513	0.321404	0.0620778	8.443e-07	2.81866e+06	1.88661e+06	1.85188e+06	1.52205	0.0942843	1.01876	0.953679	0.669331	0.135189	5.39375e+06
AT1G70310.1	15	809	11	1.61618e+07	1.57752e+07	1.94026e+07	0.83297	0.534403	0.813046	0.534403	0.97608	0.798295	1.75596e+07	2.90235e+07	1.89289e+07	0.927661	0.697778	1.53329	0.0394956	1.65286	0.0326028	2.73005e+07	2.10479e+07	2.09904e+07	1.30062	0.0217151	1.00274	0.979101	0.770972	0.0243395	2.04897e+07	3.23519e+07	2.20746e+07	0.928201	0.87424	1.46557	0.114253	1.57893	0.231858	2.06203e+07	2.22494e+07	2.00262e+07	1.02966	0.931778	1.11101	0.661745	1.07901	0.749788	3.6536e+07
AT1G70730.3	20	1447	11	2.58696e+07	2.73375e+07	1.93799e+07	1.33487	0.05271	1.41061	0.05271	1.05674	0.724844	3.53488e+07	3.04636e+07	2.10575e+07	1.67868	0.00545755	1.44669	0.0156339	0.8618	0.24456	2.43729e+07	2.37921e+07	2.57845e+07	0.945253	0.715435	0.922726	0.611452	0.976167	0.887599	1.31425e+07	1.35207e+07	9.74197e+06	1.34906	0.463521	1.38788	0.425655	1.02877	0.953779	1.62939e+07	5.09414e+06	1.39809e+07	1.16544	0.560541	0.364365	0.013145	0.312642	0.0072304	1.37404e+07
AT1G71500.1	11	826	11	4.72695e+07	3.85254e+07	3.30689e+07	1.42942	0.114217	1.165	0.114217	0.815017	0.303363	7.71222e+07	7.76384e+07	6.61302e+07	1.16622	0.139512	1.17402	0.39379	1.00669	0.969966	5.29991e+07	4.64322e+07	4.97013e+07	1.06635	0.737385	0.934226	0.649466	0.876094	0.515829	4.71661e+07	2.79715e+07	2.11906e+07	2.2258	0.275526	1.31999	0.496734	0.593041	0.391196	2.93e+07	1.18341e+07	5.01702e+07	0.584013	0.287305	0.235879	0.0475439	0.403894	0.1062	3.09631e+07
AT1G74920.1	11	189	11	6.04948e+06	6.29476e+06	7.65501e+06	0.790265	0.300876	0.822306	0.300876	1.04054	0.826948	3.60352e+06	7.67906e+06	7.25328e+06	0.496813	0.149773	1.0587	0.842425	2.13099	0.00112026	7.3767e+06	7.76123e+06	8.13375e+06	0.906925	0.375306	0.954202	0.693682	1.05213	0.720345	7.28265e+06	8.43194e+06	5.80143e+06	1.25532	0.633248	1.45342	0.373111	1.15781	0.803308	5.92493e+06	4.86911e+06	6.28621e+06	0.942529	0.798139	0.774571	0.260537	0.821801	0.496285	5.78514e+06
AT1G76080.1	11	396	11	1.34823e+07	1.4275e+07	1.76801e+07	0.762567	0.103732	0.807405	0.103732	1.0588	0.804585	2.30206e+07	1.88812e+07	2.48154e+07	0.927676	0.480287	0.760868	0.0486569	0.820187	0.150388	1.6928e+07	1.64845e+07	2.14349e+07	0.789738	0.160563	0.769045	0.127562	0.973798	0.829068	1.04593e+07	1.61186e+07	2.06158e+07	0.507341	0.316379	0.781853	0.588185	1.54108	0.510657	2.45425e+07	1.69264e+07	1.72147e+07	1.42567	0.4058	0.983254	0.967983	0.689679	0.449017	1.66417e+07
AT1G78300.1	21	3693	11	4.23848e+07	4.15954e+07	4.10485e+07	1.03255	0.795133	1.01332	0.795133	0.981376	0.881616	5.74134e+07	5.25687e+07	4.05075e+07	1.41735	0.0875931	1.29775	0.172409	0.915619	0.614575	3.85462e+07	4.64522e+07	4.52104e+07	0.852595	0.303035	1.02747	0.820779	1.2051	0.170809	2.95214e+07	5.13343e+07	3.54023e+07	0.833885	0.320064	1.45003	0.252653	1.73888	0.29997	3.9273e+07	2.38674e+07	4.12851e+07	0.951263	0.864064	0.578112	0.134255	0.60773	0.0615754	4.03222e+07
AT1G80360.4	11	413	11	9.16425e+06	9.8005e+06	1.46494e+07	0.625573	0.164172	0.669005	0.164172	1.06943	0.822353	1.30754e+07	1.01262e+07	6.14658e+06	2.12727	0.0300317	1.64746	0.0621672	0.774448	0.214532	9.10633e+06	7.04236e+06	1.1183e+07	0.8143	0.249064	0.629737	0.0571327	0.773347	0.276793	9.17519e+06	6.53023e+06	1.2209e+07	0.751507	0.518717	0.534868	0.0703311	0.711727	0.648549	1.09327e+07	1.80751e+07	9.59139e+06	1.13985	0.791795	1.88452	0.0295736	1.65331	0.166955	1.00302e+07
AT2G01520.1	20	3126	11	2.7219e+07	2.26238e+07	2.48932e+07	1.09343	0.547926	0.908835	0.547926	0.831178	0.191695	2.37377e+07	3.6654e+07	2.93769e+07	0.808039	0.218241	1.24771	0.442525	1.54413	0.179856	2.53628e+07	2.49304e+07	2.40547e+07	1.05438	0.682012	1.0364	0.772048	0.982949	0.862169	1.40295e+07	2.59057e+07	2.5346e+07	0.553516	0.0433984	1.02208	0.908007	1.84652	0.109443	2.6638e+07	1.69561e+07	2.34768e+07	1.13465	0.655007	0.722251	0.138296	0.636538	0.148021	1.8138e+07
AT2G17420.1	14	872	11	1.04491e+07	1.6052e+07	1.1451e+07	0.912505	0.625662	1.4018	0.625662	1.53621	0.0970556	1.65512e+07	1.90182e+07	1.64927e+07	1.00355	0.984446	1.15313	0.629605	1.14905	0.623962	1.40869e+07	1.47778e+07	1.73535e+07	0.811757	0.268681	0.851571	0.393258	1.04905	0.733701	7.88176e+06	1.74948e+07	2.01661e+07	0.390842	0.0130316	0.867537	0.579817	2.21966	0.197057	1.57459e+07	1.42438e+07	2.10204e+07	0.74908	0.174831	0.67762	0.115314	0.904603	0.412472	6.00223e+06
AT2G19940.2	11	484	11	1.69539e+07	2.05066e+07	1.67003e+07	1.01518	0.875823	1.22792	0.875823	1.20955	0.206215	1.99386e+07	1.83036e+07	1.88503e+07	1.05774	0.71792	0.971	0.846813	0.917999	0.512608	2.30818e+07	1.71412e+07	2.29444e+07	1.00599	0.965249	0.747076	0.00273063	0.742628	0.0778444	1.8307e+07	1.25701e+07	9.04871e+06	2.02316	0.0127759	1.38915	0.358392	0.686625	0.318415	2.02754e+07	5.0961e+06	1.44622e+07	1.40196	0.251813	0.352374	0.086994	0.251344	0.000279967	1.29039e+07
AT2G28900.1	11	1043	11	8.38995e+07	8.88321e+07	5.29006e+07	1.58598	0.00480834	1.67923	0.00480834	1.05879	0.689088	4.88889e+07	5.66034e+07	4.45888e+07	1.09644	0.520466	1.26945	0.13296	1.1578	0.299577	1.09115e+08	9.40249e+07	6.15058e+07	1.77405	0.0170906	1.52872	0.0046877	0.861707	0.443168	8.51326e+07	6.63732e+07	4.54649e+07	1.87249	0.193653	1.45988	0.277468	0.779644	0.522803	6.58091e+07	4.9886e+07	3.10455e+07	2.11977	0.0287769	1.60687	0.10398	0.758041	0.278693	9.96134e+07
AT2G37130.1	11	252	11	4.21098e+06	836190	2.34352e+06	1.79686	0.293082	0.35681	0.293082	0.198574	0.0745512	2.09361e+06	3.07812e+06	4.93831e+06	0.423953	0.0528712	0.623314	0.104802	1.47024	0.355597	4.60025e+06	2.44666e+06	3.55911e+06	1.29253	0.434092	0.687437	0.22607	0.531855	0.10114	3.9617e+06	5.69551e+06	6.27885e+06	0.63096	0.144258	0.907095	0.733363	1.43764	0.555978	4.11704e+06	2.02077e+06	3.44095e+06	1.19648	0.630125	0.587272	0.252262	0.490832	0.115548	6.72126e+06
AT2G37690.1	11	173	11	5.98391e+06	4.15165e+06	1.97766e+06	3.02576	0.0445053	2.09928	0.0445053	0.693802	0.365766	3.76492e+06	3.5927e+06	5.00121e+06	0.752802	0.060797	0.718367	0.0271741	0.954258	0.718193	2.39663e+06	2.0152e+06	5.19138e+06	0.461655	0.0239872	0.388182	0.0201676	0.840849	0.482308	1.2867e+06	6.89348e+06	5.50318e+06	0.233811	0.128973	1.25264	0.583347	5.35748	0.123026	6.28924e+06	3.51499e+06	5.36481e+06	1.17231	0.722792	0.655194	0.254375	0.558889	0.342973	3.61201e+06
AT3G04840.1	20	3035	11	9.08034e+07	8.69492e+07	9.4769e+07	0.958155	0.749412	0.917485	0.749412	0.957554	0.747513	9.73768e+07	1.15633e+08	9.67248e+07	1.00674	0.943678	1.19548	0.21714	1.18748	0.199657	8.27863e+07	9.19826e+07	8.02819e+07	1.03119	0.820693	1.14575	0.287028	1.11109	0.34856	6.05271e+07	1.01938e+08	5.91905e+07	1.02258	0.928183	1.7222	0.250144	1.68417	0.450373	1.02463e+08	6.77554e+07	8.68248e+07	1.18011	0.470291	0.78037	0.175413	0.661268	0.09846	8.76647e+07
AT3G08740.1	11	779	11	3.04835e+07	3.13418e+07	3.41791e+07	0.891874	0.216941	0.916987	0.216941	1.02816	0.679503	3.3151e+07	2.58836e+07	3.37712e+07	0.981636	0.599784	0.766441	0.00382272	0.780779	0.00407785	2.68657e+07	2.79434e+07	3.02611e+07	0.887796	0.388947	0.92341	0.452209	1.04012	0.764226	2.52171e+07	1.13528e+08	1.85669e+08	0.135818	0.303423	0.611454	0.56434	4.50201	0.481753	2.52779e+07	1.4233e+08	6.89855e+07	0.366423	0.307533	2.06319	0.377001	5.63062	0.127512	3.84478e+07
AT3G10920.1	11	1407	11	5.80731e+07	5.60164e+07	5.5156e+07	1.05289	0.608456	1.0156	0.608456	0.964583	0.77448	5.45328e+07	5.9785e+07	4.99502e+07	1.09174	0.683972	1.19689	0.279276	1.09631	0.621947	5.8829e+07	5.79537e+07	5.53779e+07	1.06232	0.621467	1.04651	0.686903	0.985121	0.868309	6.72219e+07	4.67271e+07	3.69419e+07	1.81967	0.00018922	1.26488	0.182913	0.695117	0.0972173	4.4795e+07	4.3696e+07	3.25617e+07	1.3757	0.280186	1.34195	0.272456	0.975467	0.924217	6.5643e+07
AT3G11130.1	46	3355	11	9.05249e+07	8.15749e+07	8.9268e+07	1.01408	0.930246	0.913821	0.930246	0.901132	0.5594	8.18153e+07	8.38737e+07	5.65762e+07	1.44611	0.0106214	1.48249	0.0100344	1.02516	0.822355	7.6387e+07	8.97179e+07	9.22775e+07	0.827796	0.106537	0.972262	0.817075	1.17452	0.098144	8.70662e+07	6.36849e+07	5.41479e+07	1.60793	0.177944	1.17613	0.231523	0.731454	0.311951	6.65799e+07	5.38123e+07	5.54366e+07	1.20101	0.352665	0.970699	0.895294	0.808235	0.290709	8.35913e+07
AT3G13920.1	34	5609	11	2.22364e+08	2.39983e+08	2.35741e+08	0.943258	0.319686	1.018	0.319686	1.07923	0.197334	2.61247e+08	1.96843e+08	2.48994e+08	1.04921	0.434206	0.790553	0.0166643	0.753474	0.00404056	2.69629e+08	2.32135e+08	2.06724e+08	1.3043	0.00123417	1.12292	0.204045	0.860943	0.0422553	2.73555e+08	1.83173e+08	1.41005e+08	1.94004	0.00386593	1.29905	0.0467245	0.669602	0.0231984	2.45315e+08	2.05299e+08	2.17465e+08	1.12807	0.183617	0.944055	0.623665	0.836879	0.165336	2.50409e+08
AT3G16470.1	11	147	11	5.21369e+06	5.17527e+06	7.61723e+06	0.684461	0.518428	0.679417	0.518428	0.99263	0.971539	5.23742e+06	5.52179e+06	5.07653e+06	1.03169	0.88982	1.08771	0.778119	1.0543	0.82615	4.3761e+06	5.23625e+06	4.0058e+06	1.09244	0.682827	1.30717	0.293169	1.19656	0.488883	3.44737e+06	3.01552e+06	2.55836e+06	1.34749	0.369184	1.17869	0.671786	0.874729	0.776617	7.74395e+06	1.91633e+06	5.05554e+06	1.53178	0.399066	0.379055	0.160533	0.247461	0.0472665	5.49319e+06
AT3G17020.1	11	1292	11	2.69119e+07	2.76542e+07	1.71554e+07	1.56871	0.0726762	1.61198	0.0726762	1.02758	0.876493	1.92921e+07	3.19122e+07	2.96152e+07	0.651425	0.0763617	1.07756	0.638561	1.65416	0.0219773	2.7329e+07	3.32044e+07	2.04522e+07	1.33623	0.149331	1.62351	0.000385448	1.21499	0.272671	1.60217e+07	3.05374e+07	3.91519e+07	0.409219	0.314019	0.779973	0.577914	1.906	0.219509	2.33179e+07	3.60494e+07	1.8451e+07	1.26377	0.573193	1.95379	0.0728628	1.546	0.0416862	1.79688e+07
AT3G20820.1	11	650	11	5.74097e+07	5.65158e+07	4.66148e+07	1.23158	0.130878	1.2124	0.130878	0.984429	0.899889	3.74675e+07	5.2486e+07	6.13792e+07	0.610426	0.00377043	0.85511	0.657142	1.40084	0.451043	6.42431e+07	6.62004e+07	6.46475e+07	0.993745	0.969153	1.02402	0.892399	1.03047	0.7677	2.67339e+07	1.70844e+07	1.97034e+07	1.35681	0.487926	0.867077	0.686299	0.639054	0.0947225	3.47738e+07	6.44926e+06	1.80369e+07	1.92792	0.375247	0.357559	0.0510716	0.185463	0.143292	3.87687e+07
AT3G23600.1	11	733	11	9.33217e+06	1.00633e+07	6.57346e+06	1.41967	0.0598578	1.53089	0.0598578	1.07834	0.631529	1.06845e+07	1.3553e+07	8.13219e+06	1.31385	0.0482233	1.66659	0.00056839	1.26848	0.00178031	1.08678e+07	1.17387e+07	1.16134e+07	0.935802	0.669844	1.0108	0.940033	1.08014	0.696777	5.96782e+06	1.15272e+07	5.89608e+06	1.01217	0.963906	1.95507	0.025726	1.93156	0.0903717	7.03388e+06	1.14525e+07	8.00447e+06	0.878744	0.595539	1.43076	0.297484	1.62819	0.150789	7.48234e+06
AT3G23810.1	36	8240	11	3.78971e+07	2.79361e+07	2.7144e+07	1.39615	0.0326093	1.02918	0.0326093	0.737154	0.0272624	2.31655e+07	2.90799e+07	1.73506e+07	1.33514	0.00900141	1.67601	0.00200207	1.25531	0.0480775	2.57414e+07	3.42215e+07	2.48013e+07	1.03791	0.817905	1.37983	0.0311169	1.32943	0.0781907	2.62975e+07	1.30247e+07	5.41515e+06	4.85628	0.00185047	2.40524	0.0746343	0.495284	0.0411261	2.23124e+07	8.2113e+06	2.02507e+07	1.10181	0.772849	0.405483	0.0913051	0.368015	0.0113168	3.94111e+07
AT3G46780.1	11	666	11	5.22947e+07	4.95672e+07	5.85922e+07	0.892521	0.386321	0.84597	0.386321	0.947843	0.763604	3.92611e+07	4.87495e+07	6.3127e+07	0.621938	0.0589489	0.772245	0.145102	1.24167	0.281834	3.18427e+07	6.38151e+07	3.82916e+07	0.831584	0.319558	1.66656	0.00024977	2.00408	0.000546623	4.10607e+07	3.12944e+07	2.39947e+07	1.71124	0.140421	1.30422	0.190236	0.762151	0.316445	3.42493e+07	2.10437e+07	3.53228e+07	0.969609	0.927064	0.595755	0.233146	0.614428	0.0861249	5.90851e+07
AT3G48000.1	11	653	11	2.88219e+07	2.90653e+07	1.98304e+07	1.45342	0.0462284	1.46569	0.0462284	1.00844	0.956701	3.25925e+07	2.91817e+07	3.37942e+07	0.964441	0.785986	0.863511	0.428626	0.895348	0.487949	3.84062e+07	3.09183e+07	3.49174e+07	1.09991	0.561888	0.88547	0.163649	0.805035	0.284597	1.04993e+07	1.43345e+07	1.37001e+07	0.766369	0.517001	1.04631	0.899339	1.36528	0.551008	2.50058e+07	1.40642e+07	2.23519e+07	1.11874	0.799253	0.629217	0.262399	0.562436	0.2047	1.43725e+07
AT3G48170.1	11	223	11	5.51603e+06	2.82359e+06	3.20044e+06	1.72352	0.32076	0.882251	0.32076	0.511888	0.233533	4.16576e+06	3.43835e+06	4.05494e+06	1.02733	0.927868	0.847941	0.630788	0.825383	0.535836	5.5754e+06	4.27353e+06	4.43871e+06	1.25609	0.552088	0.962786	0.837045	0.766497	0.502377	1.15989e+07	2.61389e+06	1.37802e+06	8.41709	0.170918	1.89684	0.18652	0.225355	0.222375	2.98051e+06	2.13248e+06	3.01767e+06	0.987685	0.984867	0.706665	0.696551	0.715476	0.452994	4.73483e+06
AT3G50820.1	25	4990	11	1.12338e+08	1.18543e+08	1.13722e+08	0.987829	0.938071	1.04239	0.938071	1.05523	0.763527	1.34481e+08	1.48319e+08	1.24819e+08	1.0774	0.470876	1.18827	0.379528	1.1029	0.572231	1.11406e+08	1.1207e+08	1.23048e+08	0.905388	0.583699	0.91078	0.596067	1.00596	0.970216	1.26055e+08	1.62847e+08	2.24965e+08	0.560331	0.0483081	0.723875	0.0215279	1.29187	0.202408	1.59813e+08	1.4316e+08	1.31945e+08	1.21121	0.336836	1.085	0.747849	0.895796	0.70462	1.22169e+08
AT3G53260.1	25	1267	11	1.66037e+07	6.7298e+06	1.23008e+07	1.34981	0.770783	0.547104	0.770783	0.405319	0.447765	3.9618e+06	8.15391e+06	1.27841e+07	0.309899	0.0156309	0.637815	0.246517	2.05814	0.196187	8.65215e+06	9.22071e+06	4.30587e+06	2.00938	0.009693	2.14143	0.192458	1.06571	0.882772	5.85103e+06	9.95405e+06	3.93924e+06	1.48532	0.308356	2.5269	0.165501	1.70125	0.510398	1.67873e+07	5.53294e+06	5.12952e+06	3.27268	0.139215	1.07865	0.796848	0.329591	0.144575	1.84574e+07
AT3G56190.1	11	322	11	1.11339e+07	1.05174e+07	1.35328e+07	0.822734	0.481652	0.77718	0.481652	0.94463	0.868913	5.97675e+06	9.33834e+06	1.37699e+07	0.434046	0.148772	0.678172	0.332624	1.56244	0.0671058	9.15896e+06	1.59081e+07	1.56963e+07	0.58351	0.00304678	1.0135	0.968834	1.73689	0.218579	1.06289e+07	1.13159e+07	1.40813e+07	0.754828	0.624021	0.803614	0.562896	1.06463	0.84717	7.02653e+06	1.34829e+07	1.3042e+07	0.538762	0.159432	1.03381	0.943857	1.91886	0.254596	9.42662e+06
AT3G61440.1	11	622	11	1.89957e+07	2.30085e+07	2.12532e+07	0.893782	0.541709	1.08259	0.541709	1.21125	0.55645	1.8645e+07	3.77972e+07	2.37774e+07	0.784149	0.488769	1.58963	0.269666	2.0272	0.0988585	2.11909e+07	1.73724e+07	1.8597e+07	1.13948	0.58502	0.93415	0.52299	0.819801	0.449161	1.26593e+07	5.37411e+07	4.27734e+07	0.295963	0.137639	1.25641	0.706918	4.24517	0.345965	1.81769e+07	6.47941e+07	2.35458e+07	0.771983	0.740019	2.75184	0.0751828	3.56463	0.0205343	1.71393e+07
AT3G63190.1	11	1031	11	5.52503e+07	4.44004e+07	8.69327e+07	0.635553	0.0329806	0.510744	0.0329806	0.803622	0.111243	4.23729e+07	3.97769e+07	4.44221e+07	0.95387	0.801582	0.895429	0.567063	0.938733	0.723769	4.1692e+07	5.14596e+07	4.77058e+07	0.873939	0.325255	1.07869	0.609195	1.23428	0.282206	5.5644e+07	4.17352e+07	3.41405e+07	1.62985	0.112382	1.22246	0.406423	0.75004	0.228636	4.63379e+07	2.21388e+07	5.3265e+07	0.86995	0.585181	0.415634	0.00858028	0.477767	0.0382707	7.23598e+07
AT4G01850.2	31	8211	11	2.88688e+07	3.381e+07	2.95202e+07	0.977933	0.878152	1.14532	0.878152	1.17116	0.236428	3.86582e+07	4.20713e+07	3.66877e+07	1.05371	0.654727	1.14674	0.24888	1.08829	0.509641	2.71508e+07	3.69896e+07	3.36508e+07	0.806842	0.00991824	1.09922	0.336957	1.36238	0.0161855	2.59775e+07	3.45311e+07	2.58538e+07	1.00478	0.974752	1.33563	0.16916	1.32927	0.378506	4.19176e+07	2.40361e+07	4.21247e+07	0.995086	0.980643	0.570595	0.0245721	0.573413	0.0406924	1.52709e+07
AT4G08780.1	16	1124	11	1.50447e+07	1.61503e+07	1.68726e+07	0.891661	0.662869	0.957188	0.662869	1.07349	0.772287	2.02302e+07	1.40884e+07	1.42123e+07	1.42343	0.0989211	0.991279	0.97181	0.696402	0.0871517	1.44284e+07	2.01475e+07	2.39771e+07	0.601757	0.147855	0.840282	0.653046	1.39638	0.486355	1.4314e+07	1.92856e+07	1.46176e+07	0.979229	0.959432	1.31934	0.384857	1.34733	0.417419	1.58721e+07	7.89864e+06	1.87826e+07	0.845043	0.697601	0.42053	0.145634	0.497644	0.0409523	1.8141e+07
AT4G09650.1	11	866	11	5.38771e+07	3.94509e+07	4.56807e+07	1.17943	0.317438	0.863623	0.317438	0.732239	0.0491752	3.6175e+07	4.27112e+07	4.19578e+07	0.862174	0.337335	1.01796	0.923502	1.18068	0.385329	3.52567e+07	3.15095e+07	3.15779e+07	1.1165	0.475257	0.997834	0.990666	0.893718	0.468719	1.98076e+07	3.13006e+07	2.70561e+07	0.732093	0.413649	1.15688	0.752867	1.58024	0.555686	2.31477e+07	1.2817e+07	1.81339e+07	1.27649	0.61994	0.706796	0.433807	0.553704	0.251359	6.58589e+07
AT4G11600.1	11	625	11	3.00576e+07	2.47603e+07	3.81863e+07	0.787131	0.406134	0.648409	0.406134	0.823762	0.650299	1.91614e+07	1.36016e+07	1.7995e+07	1.06482	0.666314	0.755858	0.118532	0.709846	0.00427813	1.84422e+07	2.28842e+07	1.53269e+07	1.20325	0.113622	1.49307	0.0761326	1.24086	0.262779	6.33066e+07	1.8457e+07	1.20872e+07	5.23751	0.0221804	1.52699	0.119608	0.291549	0.040342	1.25686e+07	1.35252e+07	1.2414e+07	1.01245	0.93954	1.0895	0.471749	1.07611	0.688527	3.97201e+07
AT4G11820.2	11	431	11	1.37725e+07	6.645e+06	6.56793e+06	2.09693	0.0287671	1.01173	0.0287671	0.482483	0.0252599	6.28984e+06	1.34314e+07	1.52184e+07	0.413304	0.00409775	0.882576	0.56799	2.13542	0.0214279	8.86322e+06	1.14388e+07	1.03147e+07	0.859278	0.40768	1.10897	0.554132	1.29059	0.128875	5.61834e+06	5.69913e+06	9.40269e+06	0.597525	0.312609	0.606117	0.107105	1.01438	0.966427	1.50651e+07	1.03817e+07	1.34234e+07	1.1223	0.721436	0.773402	0.551312	0.689123	0.213485	7.82881e+06
AT4G14030.1	15	1047	11	1.67386e+07	1.70482e+07	1.79219e+07	0.933978	0.685514	0.951253	0.685514	1.0185	0.90254	2.68706e+07	3.35815e+07	2.35743e+07	1.13983	0.22495	1.4245	0.0289988	1.24975	0.0606956	2.48258e+07	2.10738e+07	2.23629e+07	1.11013	0.417259	0.942356	0.551447	0.848868	0.234778	1.87973e+07	1.28584e+07	1.23849e+07	1.51776	0.108532	1.03823	0.899295	0.684056	0.254702	1.7686e+07	1.10938e+07	1.85052e+07	0.955731	0.870012	0.599494	0.178946	0.627262	0.107575	2.02485e+07
AT4G14040.1	15	580	11	2.17966e+07	2.84948e+07	1.75984e+07	1.23856	0.217552	1.61917	0.217552	1.3073	0.0499893	4.23514e+07	4.97176e+07	4.81901e+07	0.878841	0.255039	1.0317	0.805123	1.17393	0.236222	2.3279e+07	2.52993e+07	2.87107e+07	0.810814	0.126329	0.881181	0.303115	1.08679	0.607162	1.83204e+07	2.32241e+07	1.43915e+07	1.273	0.335217	1.61374	0.246953	1.26766	0.639568	2.18172e+07	2.16101e+07	3.07887e+07	0.708611	0.408534	0.701884	0.370059	0.990508	0.966435	2.16528e+07
AT4G16260.1	11	1358	11	1.38911e+07	1.63576e+07	1.01275e+07	1.37162	0.0969074	1.61517	0.0969074	1.17756	0.258249	1.44293e+07	1.89843e+07	1.41903e+07	1.01685	0.92736	1.33784	0.316277	1.31567	0.314866	1.7463e+07	1.29606e+07	1.33424e+07	1.30883	0.140112	0.97138	0.868227	0.742176	0.0898461	1.54299e+07	1.77571e+07	1.5646e+07	0.986188	0.960629	1.13493	0.40477	1.15083	0.666993	1.35721e+07	7.71062e+06	1.24636e+07	1.08894	0.793467	0.618654	0.213545	0.568124	0.147432	1.69487e+07
AT4G20980.3	11	460	11	1.05677e+07	7.60035e+06	1.11016e+07	0.951911	0.840948	0.684618	0.840948	0.719204	0.153694	8.66111e+06	1.2277e+07	1.03636e+07	0.835724	0.396298	1.18463	0.269961	1.41748	0.010231	1.03552e+07	1.01032e+07	6.86908e+06	1.50751	0.0463971	1.47082	0.0651801	0.975662	0.895836	6.25791e+06	1.0854e+07	9.73404e+06	0.642889	0.196703	1.11505	0.719517	1.73444	0.335917	1.3375e+07	8.13371e+06	8.41474e+06	1.58947	0.279425	0.966603	0.915288	0.608129	0.24428	9.48075e+06
AT4G23600.1	11	236	11	9.02202e+06	1.2387e+07	7.27682e+06	1.23983	0.533125	1.70226	0.533125	1.37298	0.205504	1.72903e+07	1.72066e+07	1.70429e+07	1.01452	0.947103	1.0096	0.97391	0.99516	0.987195	1.22944e+07	1.43825e+07	1.15735e+07	1.06229	0.75181	1.24271	0.241393	1.16984	0.40117	9.50744e+06	6.06435e+06	3.75722e+06	2.53044	0.244927	1.61405	0.565725	0.637853	0.591293	4.16672e+06	1.13399e+06	8.32966e+06	0.500228	0.278847	0.136138	0.0821537	0.272153	0.00251245	7.29846e+06
AT4G29130.1	11	306	11	7.17262e+06	5.09608e+06	4.37866e+06	1.63808	0.0664976	1.16384	0.0664976	0.710491	0.100831	6.63494e+06	5.27972e+06	5.22039e+06	1.27096	0.146664	1.01136	0.946802	0.795745	0.235666	6.25854e+06	5.38976e+06	3.10136e+06	2.018	0.000193844	1.73787	0.0027262	0.861184	0.282182	2.46734e+06	3.11017e+06	9.03796e+06	0.272997	0.105382	0.344122	0.049621	1.26053	0.740551	3.39531e+06	1.07386e+07	9.39025e+06	0.361578	0.0370388	1.14359	0.709683	3.16277	0.0458196	2.43342e+06
AT4G35260.1	16	1234	11	2.43008e+07	2.35832e+07	2.97872e+07	0.815815	0.244641	0.791722	0.244641	0.970468	0.849332	1.90488e+07	2.42187e+07	2.56021e+07	0.744032	0.28519	0.945963	0.862558	1.2714	0.517777	3.60084e+07	3.20755e+07	3.17358e+07	1.13463	0.351239	1.0107	0.948207	0.890779	0.522214	2.0073e+07	2.07559e+07	1.98201e+07	1.01276	0.96669	1.04721	0.794695	1.03402	0.833373	3.44454e+07	3.67343e+07	2.72242e+07	1.26525	0.46834	1.34932	0.151488	1.06645	0.801736	2.78547e+07
AT4G37510.1	11	265	11	1.71667e+07	1.57528e+07	9.53221e+06	1.80091	0.00017787	1.65259	0.00017787	0.91764	0.589124	1.22844e+07	2.01044e+07	1.37897e+07	0.890837	0.603482	1.45793	0.0713128	1.63658	0.0391406	2.0213e+07	1.70183e+07	1.64909e+07	1.22571	0.444881	1.03198	0.845653	0.841948	0.544244	1.18439e+07	1.09931e+07	4.98265e+06	2.37703	0.055282	2.20627	0.0903079	0.928163	0.868837	1.93735e+07	3.06106e+06	1.30577e+07	1.48368	0.159263	0.234425	0.0417566	0.158003	4.9097e-05	1.38049e+07
AT5G03300.1	23	4727	11	3.87294e+07	3.19246e+07	3.61105e+07	1.07253	0.734869	0.884081	0.734869	0.824298	0.100694	3.77523e+07	3.64408e+07	5.22777e+07	0.72215	0.173908	0.697062	0.086009	0.965259	0.726368	4.47876e+07	5.02859e+07	4.19e+07	1.06891	0.523476	1.20014	0.143771	1.12276	0.28811	4.49117e+07	3.10363e+07	1.7287e+07	2.598	0.0760563	1.79536	0.129008	0.691053	0.444359	4.32811e+07	3.54812e+07	2.20252e+07	1.96507	0.0452477	1.61094	0.0569362	0.819785	0.424988	3.17808e+07
AT5G16510.2	12	730	11	1.88733e+07	1.50008e+07	6.8628e+06	2.75009	0.128814	2.18582	0.128814	0.794816	0.62183	1.46301e+07	4.55847e+07	8.65937e+06	1.68951	0.127147	5.2642	0.00306364	3.11581	0.00912252	2.6466e+07	7.60331e+06	2.34578e+07	1.12824	0.819077	0.324128	0.0161754	0.287286	0.163358	3.26833e+06	2.06634e+07	1.36544e+07	0.23936	0.0271719	1.51331	0.341157	6.32232	0.147958	2.55113e+07	3.90429e+06	1.8263e+07	1.39689	0.505258	0.213782	0.0346623	0.153042	0.0493157	5.98668e+06
AT5G18170.1	15	1042	11	9.98287e+06	1.82696e+07	8.02827e+06	1.24346	0.471484	2.27566	0.471484	1.83009	0.00925595	9.38108e+06	7.21509e+06	1.18657e+07	0.790603	0.580312	0.608062	0.164529	0.769111	0.538046	7.77146e+06	1.72281e+07	1.52092e+07	0.510972	0.00141971	1.13275	0.497807	2.21685	0.00737186	3.24271e+06	1.20666e+07	1.10341e+07	0.29388	0.0044708	1.09357	0.697579	3.72115	0.0678395	8.50177e+06	1.4949e+06	7.0981e+06	1.19775	0.764247	0.210606	0.080545	0.175834	0.100563	5.13109e+06
AT5G19780.1	29	5622	11	5.03458e+07	5.40062e+07	4.26103e+07	1.18154	0.43709	1.26744	0.43709	1.0727	0.74085	5.7004e+07	1.1016e+08	5.51291e+07	1.03401	0.847911	1.99822	0.00267175	1.9325	0.000894933	5.76719e+07	5.22686e+07	5.31527e+07	1.08502	0.682591	0.983366	0.937063	0.90631	0.597472	3.1184e+07	5.35197e+07	3.69989e+07	0.842835	0.233633	1.44652	0.202991	1.71625	0.263783	6.4204e+07	5.04817e+07	4.91803e+07	1.30548	0.432058	1.02646	0.919626	0.786269	0.392881	6.10358e+07
AT5G24300.1	11	469	11	2.00013e+07	2.02416e+07	1.23942e+07	1.61376	0.0356742	1.63315	0.0356742	1.01201	0.94718	1.62655e+07	2.39432e+07	1.40946e+07	1.15402	0.22524	1.69876	0.0146456	1.47203	0.0277614	2.09034e+07	2.18038e+07	1.61768e+07	1.29218	0.176363	1.34784	0.0154986	1.04308	0.815667	1.10671e+07	4.4584e+07	6.28284e+07	0.176148	0.14415	0.709616	0.536477	4.02852	0.333166	6.27987e+07	1.52862e+08	3.34474e+07	1.87754	0.59303	4.57024	0.00650022	2.43417	0.115109	1.76816e+07
AT5G24400.1	11	438	11	1.30065e+07	9.41483e+06	9.71038e+06	1.33944	0.124959	0.969563	0.124959	0.723858	0.0156467	1.09614e+07	1.24442e+07	1.38664e+07	0.790504	0.111056	0.897437	0.627798	1.13527	0.620153	2.10376e+07	1.28056e+07	1.19553e+07	1.75969	0.000126659	1.07112	0.51658	0.608699	0.000889546	1.30862e+07	8.65749e+06	8.46991e+06	1.54502	0.299377	1.02215	0.935025	0.661575	0.271712	1.15024e+07	1.66187e+07	1.24301e+07	0.925372	0.606614	1.33698	0.453943	1.4448	0.347382	1.70355e+07
AT5G27540.1	11	102	11	4.68434e+06	3.83161e+06	4.54781e+06	1.03002	0.886999	0.842516	0.886999	0.817961	0.200356	4.05307e+06	1.39447e+07	2.743e+06	1.47761	0.106389	5.08374	0.0677973	3.44053	0.0996819	5.03579e+06	5.17008e+06	2.21387e+06	2.27466	0.0276473	2.33532	0.00678847	1.02667	0.910091	2.87112e+06	3.51738e+06	4.0134e+06	0.715383	0.105303	0.876408	0.675077	1.22509	0.711792	1.39171e+07	4.30518e+06	4.05045e+06	3.43593	0.241466	1.06289	0.900019	0.309346	0.247606	5.37004e+06
AT5G42270.1	29	2530	11	2.02401e+08	1.64675e+08	1.65979e+08	1.21944	0.0674941	0.992143	0.0674941	0.813608	0.0262187	2.16527e+08	1.80172e+08	1.72589e+08	1.25459	0.00855059	1.04394	0.620088	0.832097	0.0675528	1.9917e+08	2.02938e+08	1.48665e+08	1.33972	0.0446813	1.36507	0.00105263	1.01892	0.877645	1.96492e+08	1.04936e+08	5.53799e+07	3.54808	0.000422523	1.89484	0.144408	0.534047	0.102255	1.45274e+08	6.41952e+07	1.04799e+08	1.38622	0.240326	0.612558	0.159443	0.441892	0.0182205	2.43221e+08
AT5G43940.1	11	788	11	2.62425e+07	2.49712e+07	2.79802e+07	0.937895	0.630211	0.892461	0.630211	0.951558	0.794527	2.91974e+07	2.89477e+07	3.18567e+07	0.916523	0.707837	0.908685	0.531062	0.991449	0.968109	1.77415e+07	2.68156e+07	2.61358e+07	0.678821	0.0604815	1.02601	0.899912	1.51146	0.051316	2.53694e+07	2.45074e+07	2.45146e+07	1.03487	0.914208	0.999708	0.9992	0.966023	0.944465	2.5246e+07	1.71711e+07	3.7298e+07	0.676872	0.0930719	0.460377	0.00258076	0.680153	0.147552	2.48993e+07
AT5G45070.1	11	110	11	2.54701e+06	2.52499e+06	4.26475e+06	0.597223	0.0861062	0.592062	0.0861062	0.991358	0.978312	3.31765e+06	3.09548e+06	2.72914e+06	1.21564	0.487037	1.13423	0.683066	0.933033	0.746838	4.03758e+06	3.58793e+06	2.73531e+06	1.4761	0.247583	1.31171	0.165142	0.888634	0.709782	5.14766e+06	3.15252e+06	1.31104e+06	3.92638	0.0115468	2.40459	0.171778	0.612418	0.355662	2.70465e+06	4.33003e+06	1.77102e+06	1.52717	0.259698	2.44494	0.146045	1.60096	0.324276	2.4188e+06
AT5G52840.1	11	1186	11	2.00677e+07	2.66504e+07	2.17656e+07	0.92199	0.361289	1.22442	0.361289	1.32802	0.16253	2.79048e+07	2.48551e+07	2.06009e+07	1.35454	0.0081228	1.2065	0.550287	0.890711	0.6617	2.34795e+07	2.00599e+07	2.1675e+07	1.08325	0.621882	0.925483	0.447075	0.854358	0.393771	2.34777e+07	2.38002e+07	1.84347e+07	1.27356	0.377413	1.29105	0.388771	1.01373	0.966837	2.83092e+07	2.13014e+07	2.60141e+07	1.08822	0.605182	0.81884	0.301637	0.752456	0.0260508	3.11887e+07
AT5G58250.1	11	671	11	6.20265e+07	6.02725e+07	4.97532e+07	1.24668	0.152034	1.21143	0.152034	0.971723	0.889334	5.673e+07	4.80613e+07	6.91771e+07	0.820069	0.0720074	0.694757	0.0370308	0.847194	0.243083	6.78069e+07	5.18007e+07	6.31907e+07	1.07305	0.565352	0.819751	0.155461	0.763944	0.0929048	4.87912e+07	2.97155e+07	1.83851e+07	2.65384	0.0854144	1.61628	0.513447	0.609035	0.421048	4.22593e+07	8.00928e+06	3.88865e+07	1.08673	0.861178	0.205966	0.0308307	0.189527	0.063695	5.52321e+07
AT5G60160.1	11	246	11	8.1034e+06	1.1248e+07	5.50522e+06	1.47195	0.322367	2.04316	0.322367	1.38807	0.300548	4.92957e+06	1.41273e+07	5.52248e+06	0.892637	0.671906	2.55814	0.277666	2.86582	0.252374	5.43102e+06	1.01294e+07	1.11056e+07	0.489034	0.0918186	0.912093	0.82033	1.86509	0.123386	1.65261e+07	1.07151e+07	1.4281e+07	1.15721	0.802011	0.750305	0.624757	0.648375	0.467735	4.91618e+06	1.64581e+07	5.4547e+06	0.901274	0.823235	3.01722	0.0244381	3.34773	0.00983445	1.18446e+07
AT5G63890.2	11	419	11	1.59148e+07	1.2741e+07	1.626e+07	0.978766	0.923716	0.783579	0.923716	0.800579	0.254936	1.22353e+07	1.70886e+07	1.77178e+07	0.690566	0.038944	0.964489	0.760335	1.39666	0.0138855	1.52068e+07	1.71527e+07	1.77898e+07	0.854801	0.154872	0.964184	0.743589	1.12796	0.185458	9.61679e+06	1.069e+07	8.06554e+06	1.19233	0.610078	1.32539	0.521714	1.1116	0.874633	1.58402e+07	9.76519e+06	1.21104e+07	1.30799	0.280586	0.80635	0.429746	0.616482	0.0441924	1.70212e+07
AT5G64040.1	11	1501	11	1.70595e+08	1.55837e+08	1.46582e+08	1.16382	0.339367	1.06314	0.339367	0.913488	0.660019	1.58686e+08	1.30263e+08	1.59195e+08	0.996804	0.958847	0.818264	0.122983	0.820888	0.108636	1.21661e+08	1.22376e+08	1.41896e+08	0.857395	0.282655	0.862437	0.300797	1.00588	0.962696	1.78503e+08	2.03122e+08	2.55612e+08	0.698338	0.136301	0.794649	0.0878046	1.13791	0.244501	1.23871e+08	1.43339e+08	1.96405e+08	0.630693	0.0138167	0.729815	0.0313026	1.15716	0.406995	1.33375e+08
AT5G66570.1	25	4913	11	7.17809e+08	7.47224e+08	8.15439e+08	0.880272	0.138722	0.916345	0.138722	1.04098	0.685019	7.76342e+08	6.39459e+08	7.93326e+08	0.978592	0.767443	0.806049	0.0387855	0.823682	0.0599223	5.80567e+08	6.94202e+08	6.92169e+08	0.838765	0.278348	1.00294	0.983639	1.19573	0.102471	7.19507e+08	8.62734e+08	1.12378e+09	0.640256	0.119865	0.767707	0.107781	1.19906	0.23292	7.48487e+08	8.21614e+08	9.14427e+08	0.818531	0.27642	0.898502	0.536268	1.0977	0.379212	6.96771e+08
ATCG00470.1	11	1232	11	6.80259e+07	6.9434e+07	7.5367e+07	0.902595	0.4725	0.921279	0.4725	1.0207	0.903604	4.95924e+07	5.37584e+07	6.32102e+07	0.784563	0.0274588	0.850471	0.05843	1.08401	0.274475	5.72023e+07	5.47496e+07	6.74404e+07	0.848191	0.268789	0.811823	0.0762252	0.957123	0.811682	5.39897e+07	2.86487e+07	3.06278e+07	1.76277	0.0589665	0.935383	0.711574	0.530633	0.0251803	3.72837e+07	3.53286e+07	3.42922e+07	1.08724	0.784006	1.03022	0.924518	0.947561	0.850913	5.35191e+07
P13645	14	430	11	7.91273e+06	1.42714e+07	8.04044e+06	0.984116	0.955572	1.77496	0.955572	1.8036	0.000257299	1.1568e+07	2.5721e+07	1.01286e+07	1.14211	0.581403	2.53944	0.170138	2.22346	0.211187	1.02838e+07	1.31481e+07	7.46439e+06	1.37771	0.353985	1.76145	0.00571623	1.27853	0.418126	7.52463e+06	1.18001e+07	1.23354e+07	0.610002	0.375996	0.956606	0.877094	1.5682	0.0313697	1.31732e+07	9.22464e+06	5.94227e+06	2.21687	0.27692	1.55238	0.0253126	0.700257	0.533696	3.88021e+06
AT1G02920.1	16	1138	10	7.01963e+06	9.70464e+06	1.00341e+07	0.699575	0.281903	0.967162	0.281903	1.3825	0.408527	5.48491e+06	1.10568e+07	4.16132e+06	1.31807	0.406499	2.65703	0.0714931	2.01586	0.121471	1.00376e+07	7.02583e+06	7.46673e+06	1.34431	0.340662	0.940951	0.800264	0.699951	0.302637	7.21665e+06	8.66547e+06	6.85478e+06	1.05279	0.887513	1.26415	0.509335	1.20076	0.673441	1.47234e+07	1.57163e+07	1.36815e+07	1.07615	0.818052	1.14872	0.359772	1.06744	0.819347	9.47837e+06
AT1G03600.1	10	492	10	7.49619e+07	5.78942e+07	6.84208e+07	1.0956	0.408547	0.84615	0.408547	0.772314	0.0301799	3.9981e+07	5.23162e+07	5.8908e+07	0.678702	0.13443	0.888099	0.552991	1.30853	0.201994	5.64373e+07	6.90259e+07	5.76787e+07	0.978477	0.899469	1.19673	0.0847791	1.22306	0.23003	1.38887e+08	1.74266e+07	6.98338e+06	19.8882	3.49414e-06	2.49544	0.216001	0.125473	0.000380725	2.12802e+07	9.97165e+06	1.67192e+07	1.2728	0.22283	0.596419	0.150093	0.468587	0.0458771	6.32358e+07
AT1G15930.1	14	1725	10	1.83092e+08	1.1588e+08	1.6354e+08	1.11956	0.449011	0.708574	0.449011	0.632905	0.0108445	1.43889e+08	1.35808e+08	1.66332e+08	0.865072	0.12148	0.816491	0.377194	0.943841	0.812775	1.44045e+08	1.39736e+08	1.32149e+08	1.09002	0.470842	1.05741	0.488448	0.970082	0.820451	2.54431e+08	9.46164e+07	6.6284e+07	3.8385	0.0249455	1.42744	0.212239	0.371874	0.0489425	9.29713e+07	7.87278e+07	1.20771e+08	0.769816	0.256128	0.651877	0.0660591	0.846796	0.384178	3.76718e+08
AT1G17650.1	10	458	10	2.59634e+07	2.18314e+07	2.47717e+07	1.04811	0.689056	0.881304	0.689056	0.840853	0.165048	2.64569e+07	2.69827e+07	3.42656e+07	0.772112	0.00544896	0.787456	0.0101251	1.01987	0.830862	2.37204e+07	2.54849e+07	2.59004e+07	0.915833	0.515979	0.983958	0.896978	1.07439	0.498683	1.56501e+07	9.44488e+06	7.24226e+06	2.16094	0.0975154	1.30414	0.554348	0.603502	0.211217	1.99444e+07	6.78298e+06	1.58616e+07	1.2574	0.273842	0.427635	0.0067377	0.340095	0.00219054	2.03299e+07
AT1G18210.2	10	558	10	1.72639e+07	7.79304e+06	1.06181e+07	1.62589	0.153038	0.733938	0.153038	0.451406	0.0491945	1.8497e+07	1.16785e+07	1.44661e+07	1.27865	0.362107	0.807302	0.476551	0.631372	0.000186922	1.07552e+07	1.36236e+07	2.34795e+07	0.458068	0.0150408	0.580235	0.0623051	1.2667	0.0920312	1.05746e+07	5.95267e+06	6.8333e+06	1.54751	0.340465	0.871127	0.771027	0.562923	0.237511	7.55316e+06	6.68263e+06	6.99241e+06	1.08019	0.751561	0.955698	0.86389	0.884747	0.544898	1.10647e+07
AT1G30230.2	15	2268	10	8.5282e+07	7.70072e+07	7.98327e+07	1.06826	0.633214	0.964607	0.633214	0.902971	0.478795	8.46909e+07	8.73681e+07	8.15446e+07	1.03858	0.773116	1.07142	0.615228	1.03161	0.839986	7.11185e+07	8.32596e+07	7.78067e+07	0.914041	0.622167	1.07008	0.660319	1.17072	0.381499	6.33264e+07	8.01683e+07	9.13086e+07	0.693543	0.22989	0.877993	0.618604	1.26595	0.584788	6.25078e+07	6.49746e+07	6.9409e+07	0.900572	0.639378	0.936111	0.760845	1.03946	0.824286	9.94335e+07
AT1G32990.1	10	1201	10	1.02569e+08	1.01442e+08	1.10406e+08	0.929013	0.491914	0.918809	0.491914	0.989016	0.941199	7.62476e+07	7.18604e+07	8.09592e+07	0.941803	0.633759	0.887612	0.131217	0.942461	0.605575	1.32e+08	1.0532e+08	1.28774e+08	1.02505	0.915838	0.817867	0.028587	0.797881	0.411403	9.14965e+07	7.43773e+07	7.04043e+07	1.29959	0.400078	1.05643	0.841278	0.812898	0.485387	8.5376e+07	4.62943e+07	9.58562e+07	0.890667	0.567941	0.482956	0.014504	0.542241	0.00622257	1.29029e+08
AT1G45145.1	10	239	10	1.82407e+06	3.0883e+06	6.29469e+06	0.28978	0.000972985	0.49062	0.000972985	1.69308	0.0856653	1.90399e+06	5.69655e+06	2.59663e+06	0.733255	0.447417	2.19383	0.487947	2.9919	0.399353	5.30269e+06	4.5992e+06	3.65453e+06	1.45099	0.351657	1.25849	0.757689	0.867333	0.835514	3.16034e+06	1.10022e+07	2.44781e+07	0.129109	0.0219974	0.449471	0.0441838	3.48134	0.238304	1.07931e+07	5.19393e+07	1.99159e+07	0.541933	0.401994	2.60792	0.205646	4.81226	0.0964754	5.90023e+06
AT1G47260.1	13	1381	10	2.74626e+07	3.47397e+07	3.35476e+07	0.818615	0.0893503	1.03553	0.0893503	1.26498	0.0592348	3.61174e+07	3.45003e+07	3.63663e+07	0.993157	0.943722	0.948688	0.454659	0.955225	0.613187	3.61273e+07	3.79482e+07	5.49695e+07	0.657224	0.0570267	0.69035	0.104118	1.0504	0.611048	2.50239e+07	1.14643e+08	4.36178e+07	0.573709	0.120932	2.62834	0.0809527	4.58132	0.14782	1.16932e+08	4.41681e+07	6.35828e+07	1.83905	0.291726	0.694654	0.0631201	0.377725	0.162555	3.07209e+07
AT1G48830.2	10	920	10	2.93022e+07	3.4534e+07	2.66232e+07	1.10063	0.446939	1.29714	0.446939	1.17854	0.169254	4.32595e+07	3.17274e+07	3.82124e+07	1.13208	0.359857	0.83029	0.151184	0.733419	0.00282358	3.29158e+07	3.76446e+07	3.95985e+07	0.831239	0.187	0.950657	0.7103	1.14366	0.357402	2.27945e+07	1.28665e+07	1.07226e+07	2.12583	0.0321535	1.19994	0.662075	0.564458	0.179022	1.87145e+07	8.70744e+06	1.96721e+07	0.951318	0.82338	0.442628	0.0354122	0.465279	0.00532749	3.11498e+07
AT1G50200.2	10	96	10	2.8592e+06	4.30984e+06	5.77095e+06	0.495447	0.0291444	0.746816	0.0291444	1.50736	0.0653442	2.72016e+06	3.43612e+06	1.08479e+06	2.50755	0.0520633	3.16756	0.125603	1.26321	0.636955	2.26587e+06	5.23698e+06	3.58351e+06	0.632303	0.142808	1.46141	0.315436	2.31125	0.0684641	2.88406e+06	4.7111e+06	2.70663e+06	1.06555	0.928603	1.74058	0.259073	1.6335	0.368092	3.77016e+06	4.58403e+06	4.36054e+06	0.864607	0.679302	1.05125	0.87466	1.21587	0.351511	3.74535e+06
AT1G54100.1	10	122	10	3.85276e+06	5.02105e+06	4.55521e+06	0.845792	0.587437	1.10227	0.587437	1.30323	0.250847	5.78613e+06	6.75609e+06	3.62187e+06	1.59755	0.332838	1.86536	0.142842	1.16763	0.21111	5.05045e+06	5.0976e+06	4.89811e+06	1.0311	0.867643	1.04073	0.850859	1.00934	0.967479	3.26562e+06	2.28803e+06	1.71089e+06	1.90872	0.210569	1.33733	0.64763	0.700643	0.544808	4.00127e+06	1.49099e+06	4.25034e+06	0.9414	0.796405	0.350794	0.00453902	0.37263	0.0262816	4.80601e+06
AT1G56450.1	10	1205	10	3.00304e+07	3.44675e+07	2.52698e+07	1.18839	0.264165	1.36398	0.264165	1.14776	0.242023	3.03913e+07	3.04201e+07	3.72201e+07	0.816528	0.0864179	0.817303	0.128003	1.00095	0.994402	3.10462e+07	3.10678e+07	2.88729e+07	1.07527	0.458958	1.07602	0.465682	1.0007	0.995422	1.41105e+07	1.51215e+07	1.05011e+07	1.34371	0.208623	1.43999	0.255179	1.07166	0.848967	1.83808e+07	1.41172e+07	1.97902e+07	0.928785	0.781815	0.713342	0.384585	0.768038	0.350001	1.38279e+07
AT1G62660.1	13	621	10	5.53663e+06	2.92114e+06	1.038e+07	0.533396	0.0372654	0.281421	0.0372654	0.527602	0.000382805	6.72373e+06	1.49088e+07	6.93553e+06	0.969462	0.807695	2.14963	0.185708	2.21735	0.174963	5.69258e+06	6.17053e+06	7.89525e+06	0.721014	0.111725	0.78155	0.178507	1.08396	0.748189	6.87154e+06	5.19728e+06	3.38263e+06	2.03142	0.0120747	1.53646	0.0242978	0.756349	0.202507	3.02756e+06	4.45892e+06	3.79069e+06	0.798683	0.60098	1.17628	0.603566	1.47278	0.379863	9.81216e+06
AT1G65260.1	10	264	10	9.15872e+06	7.85616e+06	6.93016e+06	1.32157	0.0282505	1.13362	0.0282505	0.857779	0.369719	8.14748e+06	6.54906e+06	1.08301e+07	0.752302	0.299675	0.604711	0.11397	0.803815	0.454099	7.06675e+06	8.681e+06	7.99239e+06	0.884184	0.561169	1.08616	0.67089	1.22843	0.257798	6.67097e+06	7.27295e+06	2.81661e+06	2.36843	0.0866682	2.58216	0.111302	1.09024	0.860378	9.68047e+06	1.84018e+06	5.06709e+06	1.91046	0.15404	0.363163	0.127177	0.190092	0.0114764	7.1293e+06
AT1G65960.2	12	886	10	2.2603e+07	2.41465e+07	1.74516e+07	1.29518	0.189942	1.38363	0.189942	1.06829	0.627596	1.97083e+07	2.29342e+07	2.37575e+07	0.829561	0.0392743	0.965344	0.773366	1.16368	0.307969	3.30731e+07	2.85655e+07	2.69311e+07	1.22806	0.140366	1.06069	0.670175	0.863706	0.414105	2.04543e+07	1.229e+07	7.56934e+06	2.70226	0.00997266	1.62365	0.193119	0.60085	0.133447	1.97297e+07	1.2959e+07	1.3223e+07	1.49208	0.0184095	0.980037	0.920594	0.656826	0.0264409	1.3081e+07
AT1G66430.1	10	200	10	1.27195e+07	1.50028e+07	1.04797e+07	1.21374	0.196379	1.43161	0.196379	1.17951	0.268881	9.90614e+06	8.47026e+06	1.34766e+07	0.735065	0.366674	0.628518	0.146457	0.855051	0.495251	1.27695e+07	1.00158e+07	1.96194e+07	0.650863	0.0347799	0.510506	0.00911388	0.784352	0.0405261	7.92123e+06	1.37862e+07	8.72391e+06	0.907991	0.774104	1.58028	0.452529	1.74041	0.554001	9.59419e+06	3.70896e+06	1.28176e+07	0.748515	0.608753	0.289364	0.0907939	0.386583	0.190543	1.19049e+07
AT1G67280.1	11	486	10	3.77434e+07	2.976e+07	2.3286e+07	1.62086	0.0304597	1.27802	0.0304597	0.788482	0.251534	2.6791e+07	1.608e+07	3.485e+07	0.768751	0.00414277	0.461404	3.73332e-06	0.6002	0.000567438	4.0676e+07	2.70834e+07	2.33191e+07	1.74432	0.0133352	1.16143	0.245733	0.665833	0.0461818	2.68086e+07	1.78842e+07	2.09005e+07	1.28268	0.621049	0.855684	0.688915	0.667108	0.195045	1.86424e+07	1.11991e+07	1.77342e+07	1.05121	0.869302	0.631496	0.377771	0.600731	0.326988	2.5851e+07
AT1G70850.1	11	553	10	8.61664e+06	6.72303e+06	6.43685e+06	1.33864	0.130137	1.04446	0.130137	0.780239	0.213476	6.1309e+06	8.37408e+06	6.68432e+06	0.917206	0.711401	1.25279	0.441071	1.36588	0.304168	1.26154e+07	8.70988e+06	9.21902e+06	1.36841	0.100112	0.944772	0.789665	0.690417	0.110456	3.71063e+06	7.47603e+06	4.90136e+06	0.757061	0.499832	1.5253	0.0568477	2.01476	0.0204255	6.52105e+06	4.13319e+06	8.80272e+06	0.740799	0.497883	0.469535	0.195694	0.633822	0.0279165	6.7774e+06
AT1G73260.1	10	589	10	7.19802e+06	7.48556e+06	8.02707e+06	0.896719	0.766974	0.93254	0.766974	1.03995	0.832339	7.25974e+06	1.19429e+07	1.22036e+07	0.594888	0.0916795	0.97864	0.875638	1.64508	0.0779224	1.48075e+07	9.8396e+06	1.11479e+07	1.32828	0.0384351	0.882645	0.494619	0.664501	0.00361935	6.93003e+06	6.47587e+06	6.09997e+06	1.13608	0.552348	1.06162	0.754346	0.934464	0.740754	6.45063e+06	5.93324e+06	5.60353e+06	1.15117	0.759096	1.05884	0.893703	0.919793	0.818733	9.73916e+06
AT1G76550.1	21	814	10	3.54349e+06	4.03357e+06	3.44834e+06	1.02759	0.922923	1.16971	0.922923	1.1383	0.717404	1.34592e+07	2.7787e+06	6.25351e+06	2.15226	0.0129479	0.444342	0.00565363	0.206454	0.000413025	9.62306e+06	3.4585e+06	3.85891e+06	2.49373	0.00745968	0.896239	0.646896	0.359398	0.00599436	2.39267e+06	1.67834e+06	1.41619e+06	1.68951	0.388192	1.18511	0.786253	0.70145	0.53608	3.80091e+06	1.71359e+06	1.25411e+06	3.03077	0.0564615	1.36638	0.453759	0.450836	0.130999	2.16177e+06
AT1G77490.1	10	316	10	1.61007e+07	1.60823e+07	1.28565e+07	1.25234	0.0990908	1.25091	0.0990908	0.998859	0.993573	1.21436e+07	1.38345e+07	1.41116e+07	0.860537	0.382373	0.980363	0.908153	1.13925	0.49389	1.1539e+07	1.56132e+07	1.31162e+07	0.879756	0.425762	1.19038	0.498823	1.35308	0.325596	9.80463e+06	6.25094e+06	4.31279e+06	2.27339	0.191711	1.4494	0.660215	0.63755	0.597584	1.03379e+07	5.05532e+06	1.13452e+07	0.911215	0.853049	0.44559	0.217315	0.489007	0.203767	1.01947e+07
AT1G79230.1	11	416	10	6.61815e+06	7.95201e+06	4.14314e+06	1.59737	0.0435612	1.91932	0.0435612	1.20155	0.283503	9.77706e+06	8.18909e+06	7.18016e+06	1.36168	0.0469744	1.14052	0.535418	0.837583	0.320024	7.79146e+06	8.95277e+06	6.98796e+06	1.11498	0.437003	1.28117	0.0753302	1.14905	0.340901	2.12044e+06	5.90366e+06	5.32942e+06	0.397875	0.176964	1.10775	0.678498	2.78416	0.0156504	1.27865e+07	4.36818e+06	7.89422e+06	1.61973	0.180976	0.553339	0.0657394	0.341623	0.0307957	3.54176e+06
AT2G16600.1	13	4221	10	1.10819e+08	1.18148e+08	8.35605e+07	1.32621	0.142722	1.41392	0.142722	1.06614	0.69406	9.80817e+07	1.37372e+08	1.44567e+08	0.678452	0.00978633	0.950233	0.70319	1.40059	0.0427346	1.32046e+08	1.36412e+08	1.22553e+08	1.07747	0.375217	1.11309	0.214702	1.03306	0.679588	8.03709e+07	1.35921e+08	8.42384e+07	0.954089	0.303996	1.61353	0.0426352	1.69117	0.138281	8.40097e+07	7.50031e+07	1.04575e+08	0.803341	0.0713684	0.717215	0.0454497	0.892791	0.28945	7.4316e+07
AT2G16950.1	10	260	10	3.49598e+06	3.08869e+06	2.59452e+06	1.34744	0.221239	1.19046	0.221239	0.883499	0.641464	4.88457e+06	5.03729e+06	3.44639e+06	1.4173	0.411049	1.46161	0.298543	1.03127	0.925083	5.03553e+06	3.94161e+06	2.5077e+06	2.00803	0.00292683	1.57181	0.0584288	0.78276	0.223592	5.79673e+06	7.36409e+06	6.30876e+06	0.918838	0.900505	1.16728	0.706892	1.27039	0.742526	7.93677e+06	4.18164e+06	5.21257e+06	1.52262	0.213077	0.802223	0.493979	0.52687	0.0381226	5.54305e+06
AT2G30930.1	10	367	10	7.40131e+06	4.52163e+06	6.99595e+06	1.05794	0.78174	0.646322	0.78174	0.610923	0.00489807	2.12019e+06	5.44844e+06	7.39751e+06	0.286609	0.00285055	0.736523	0.406318	2.56979	0.141341	4.20907e+06	5.07375e+06	3.89499e+06	1.08064	0.808883	1.30263	0.305904	1.20543	0.538587	9.50167e+06	3.09496e+06	2.32789e+06	4.08166	0.126238	1.32951	0.478633	0.325728	0.178388	4.30984e+06	2.41416e+06	5.08176e+06	0.8481	0.643401	0.475063	0.0486268	0.560149	0.157567	1.64032e+07
AT2G31810.1	10	183	10	7.91415e+06	5.06225e+06	8.12054e+06	0.974584	0.963787	0.623388	0.963787	0.639645	0.0686255	2.8961e+06	6.48751e+06	3.73341e+06	0.775726	0.493743	1.73769	0.293185	2.24008	0.20115	6.22452e+06	5.71273e+06	1.20479e+07	0.51665	0.0159294	0.474169	0.00980752	0.917777	0.670874	3.57873e+06	6.61507e+06	5.03309e+06	0.71104	0.427684	1.31432	0.403303	1.84844	0.309579	6.11002e+06	6.20108e+06	4.32344e+06	1.41323	0.315986	1.43429	0.11501	1.0149	0.949154	8.46155e+06
AT2G34560.1	10	160	10	3.257e+06	5.34605e+06	4.5026e+06	0.723361	0.335857	1.18733	0.335857	1.6414	0.0417679	4.47071e+06	4.47733e+06	3.81112e+06	1.17307	0.436931	1.17481	0.453138	1.00148	0.994761	4.24174e+06	4.33303e+06	6.06425e+06	0.699467	0.219607	0.714521	0.242173	1.02152	0.935488	2.34028e+06	4.08603e+06	5.13503e+06	0.455748	0.0044556	0.795716	0.427251	1.74596	0.408648	4.08773e+06	3.81941e+06	5.02541e+06	0.813413	0.506879	0.76002	0.342714	0.934359	0.763752	4.37681e+06
AT2G38400.1	10	55	10	2.50954e+06	898465	851282	2.94795	0.245223	1.05543	0.245223	0.35802	0.207264	906620	1.89505e+06	572522	1.58356	0.504926	3.31	0.00272044	2.09024	0.040966	829101	882752	1.16741e+06	0.710207	0.342524	0.756164	0.502807	1.06471	0.911137	2.13092e+06	1.38549e+06	3.96661e+06	0.537214	0.494384	0.349289	0.190328	0.650185	0.6387	651636	1.52263e+06	3.57069e+06	0.182496	0.102217	0.426424	0.345342	2.33662	0.336099	4.92332e+06
AT2G40660.1	10	192	10	8.59856e+06	6.45247e+07	4.77818e+07	0.179955	0.00273563	1.3504	0.00273563	7.50413	0.000791779	7.30829e+07	3.09433e+07	7.78428e+07	0.938852	0.668643	0.39751	0.0515542	0.4234	0.094536	5.8205e+07	6.0634e+07	6.87618e+07	0.846473	0.265993	0.881798	0.406793	1.04173	0.759178	1.85036e+07	7.06264e+06	2.26734e+07	0.816095	0.676845	0.311495	0.0483896	0.38169	0.0178019	5.58716e+06	5.97763e+06	1.10535e+07	0.505466	0.190019	0.540791	0.229758	1.06989	0.848144	7.70792e+06
AT2G41530.1	10	396	10	1.92368e+07	6.94622e+07	1.74502e+07	1.10238	0.609895	3.9806	0.609895	3.61091	2.01647e-07	2.08223e+07	7.62042e+07	9.17922e+07	0.226842	2.48111e-05	0.830181	0.446697	3.65974	0.0218126	7.72366e+07	6.88024e+07	3.14252e+07	2.45779	0.000724467	2.1894	0.00448154	0.890801	0.386263	3.06511e+07	2.89261e+07	1.70035e+07	1.80263	0.278374	1.70118	0.0617022	0.943723	0.865529	2.69908e+07	2.25024e+07	4.51675e+07	0.597571	0.275338	0.498199	0.15584	0.833707	0.513388	2.47707e+07
AT2G44060.1	10	424	10	1.28554e+07	7.15043e+06	5.02155e+06	2.56005	0.0690639	1.42395	0.0690639	0.556219	0.157654	8.1325e+06	7.87389e+06	7.74823e+06	1.0496	0.896874	1.01622	0.971191	0.9682	0.914811	7.19838e+06	4.43003e+06	6.81328e+06	1.05652	0.844481	0.650205	0.237155	0.61542	0.0477508	3.06876e+06	2.82385e+07	2.74853e+07	0.111651	0.219811	1.0274	0.965247	9.20191	0.243062	8.79411e+06	3.73985e+06	6.62873e+06	1.32667	0.542814	0.564188	0.217194	0.425268	0.124768	6.3049e+06
AT2G44100.1	17	926	10	4.69943e+07	3.94027e+07	4.42375e+07	1.06232	0.810965	0.890708	0.810965	0.838456	0.301064	2.35237e+07	2.24587e+07	4.05559e+07	0.580032	0.0107638	0.553773	0.00164929	0.954727	0.81741	2.59079e+07	4.06668e+07	3.54284e+07	0.731274	0.0489288	1.14786	0.330616	1.56967	0.00301179	4.48199e+07	1.47165e+08	2.31876e+08	0.193292	0.165261	0.63467	0.442203	3.28347	0.400791	2.34276e+07	1.86355e+07	1.97785e+07	1.18449	0.43346	0.94221	0.674736	0.795453	0.278721	6.81792e+07
AT3G01910.1	10	148	10	7.45769e+06	3.86459e+06	9.66585e+06	0.771551	0.723105	0.399819	0.723105	0.518202	0.17628	2.83186e+06	2.92948e+06	1.35876e+07	0.208416	0.291457	0.2156	0.233203	1.03447	0.911007	5.17872e+06	5.49081e+06	4.87308e+06	1.06272	0.716724	1.12676	0.378298	1.06026	0.757001	1.08784e+07	3.06958e+06	2.23569e+06	4.86579	0.0293281	1.37299	0.269652	0.282171	0.0422269	5.67771e+06	1.77043e+06	2.9882e+06	1.90004	0.0221842	0.592474	0.133756	0.311821	0.000872199	5.22166e+06
AT3G07100.1	10	87	10	2.87297e+06	2.56487e+06	4.5255e+06	0.63484	0.393177	0.566759	0.393177	0.892759	0.757858	3.20993e+06	3.96907e+06	3.77642e+06	0.849992	0.811147	1.05101	0.923101	1.2365	0.519479	1.6969e+06	1.99256e+06	2.73588e+06	0.620238	0.0995215	0.728307	0.296983	1.17424	0.544694	4.20201e+06	5.10077e+06	9.23179e+06	0.455167	0.405351	0.552522	0.347184	1.21389	0.819087	2.54977e+06	5.21315e+06	1.24356e+06	2.05038	0.238862	4.19213	0.00592401	2.04456	0.0905751	1.81023e+06
AT3G12290.1	10	560	10	1.30692e+07	1.35509e+07	1.75449e+07	0.744901	0.286069	0.772356	0.286069	1.03686	0.82943	1.57118e+07	1.95329e+07	1.57501e+07	0.997569	0.986047	1.24018	0.0580758	1.2432	0.100699	1.37532e+07	1.77067e+07	1.78002e+07	0.77264	0.249007	0.994746	0.978048	1.28746	0.084474	1.5281e+07	1.15074e+07	7.6567e+06	1.99577	0.0124958	1.50292	0.243375	0.753054	0.443146	9.69134e+06	5.12339e+06	9.28947e+06	1.04326	0.861053	0.551527	0.0919281	0.528657	0.00291675	1.72693e+07
AT3G14415.3	31	5233	10	8.47011e+07	1.12209e+08	8.66985e+07	0.976962	0.840422	1.29424	0.840422	1.32476	0.263135	1.40483e+08	8.46927e+07	1.40174e+08	1.0022	0.99323	0.604196	0.000400154	0.60287	0.109633	9.44363e+07	7.09503e+07	1.33075e+08	0.709648	0.343886	0.533161	0.153286	0.751303	0.0731219	7.81254e+07	6.78947e+07	5.10799e+07	1.52947	0.167549	1.32918	0.415042	0.869048	0.725221	1.13134e+08	3.86694e+07	8.11638e+07	1.39389	0.574844	0.476437	0.0205928	0.341803	0.20541	5.63999e+07
AT3G15450.1	10	488	10	3.07004e+06	5.65368e+06	1.8615e+06	1.64923	0.100667	3.03716	0.100667	1.84157	0.00739309	9.95421e+06	9.92599e+06	2.51601e+06	3.95635	0.000611474	3.94514	0.000241956	0.997165	0.984511	6.71502e+06	3.58365e+06	1.4305e+06	4.69417	2.20214e-05	2.50517	0.0385868	0.533676	0.0169156	2.17321e+06	8.12485e+06	6.14993e+06	0.353372	0.322603	1.32113	0.473472	3.73863	0.0206104	1.61671e+07	1.05132e+07	2.25068e+06	7.1832	0.106442	4.67113	0.0647847	0.650286	0.506836	1.4432e+06
AT3G20390.2	10	1329	10	3.36459e+07	4.0944e+07	3.60766e+07	0.932625	0.631746	1.13492	0.631746	1.21691	0.150716	3.41361e+07	3.02256e+07	4.84312e+07	0.704836	0.129895	0.624093	0.0331891	0.885444	0.487384	4.33654e+07	4.47746e+07	4.41658e+07	0.981877	0.910529	1.01378	0.919694	1.0325	0.805728	1.81568e+07	4.67382e+07	3.18857e+07	0.569434	0.252364	1.4658	0.110858	2.57414	0.023434	3.95751e+07	1.3358e+07	5.18548e+07	0.763191	0.387087	0.257603	0.00734552	0.337534	0.0287347	2.13272e+07
AT3G24170.3	10	790	10	1.72526e+07	1.81722e+07	1.51205e+07	1.14101	0.412235	1.20183	0.412235	1.0533	0.729404	1.56381e+07	2.03685e+07	1.14743e+07	1.36288	0.0240135	1.77514	0.099023	1.30249	0.333017	1.6772e+07	1.87908e+07	1.80769e+07	0.927815	0.610975	1.03949	0.734019	1.12037	0.38648	1.47666e+07	9.83973e+06	7.84686e+06	1.88185	0.00358475	1.25397	0.463873	0.666348	0.27375	2.03812e+07	1.3881e+07	1.19618e+07	1.70385	0.0654523	1.16044	0.396835	0.681067	0.134859	1.42725e+07
AT3G25530.1	10	381	10	3.14405e+07	1.72087e+07	3.21253e+07	0.978684	0.938727	0.535675	0.938727	0.547342	0.00351728	2.00725e+07	2.57159e+07	2.24372e+07	0.894606	0.370584	1.14613	0.401365	1.28115	0.145422	2.05581e+07	2.42055e+07	1.92185e+07	1.0697	0.683442	1.25949	0.142211	1.17742	0.283104	1.57682e+07	1.73287e+07	1.43998e+07	1.09503	0.800556	1.2034	0.558186	1.09896	0.796868	1.44515e+07	2.46883e+07	2.28393e+07	0.632748	0.106654	1.08096	0.779317	1.70835	0.168549	3.26508e+07
AT3G25920.1	10	1057	10	5.59074e+07	5.03656e+07	7.1782e+07	0.77885	0.0666759	0.701648	0.0666759	0.900876	0.59232	5.77688e+07	5.2375e+07	6.70063e+07	0.86214	0.292319	0.781643	0.140183	0.906632	0.594525	4.88507e+07	5.48502e+07	6.07666e+07	0.803906	0.255857	0.902637	0.378883	1.12281	0.520096	6.73619e+07	4.1404e+07	2.9138e+07	2.31183	0.0877818	1.42097	0.251553	0.614651	0.256983	3.58609e+07	2.58135e+07	4.30022e+07	0.833933	0.406687	0.600284	0.0243655	0.719823	0.136052	5.60075e+07
AT3G28290.1	10	147	10	1.14409e+07	2.24121e+07	9.2581e+06	1.23577	0.34733	2.42081	0.34733	1.95895	0.00311669	4.47266e+07	4.56114e+07	1.25941e+07	3.55141	0.00105165	3.62166	0.0294024	1.01978	0.946164	3.09233e+06	7.21122e+06	6.94902e+06	0.445002	0.00548839	1.03773	0.89638	2.33197	0.0439369	9.4933e+06	1.41325e+06	1.89836e+06	5.0008	0.00535512	0.744459	0.526866	0.148868	0.0018013	7.60292e+06	2.01931e+06	1.30163e+06	5.84109	0.00941843	1.55137	0.242486	0.265597	0.0155855	8.56656e+06
AT3G29360.1	23	1833	10	4.67377e+07	6.81734e+07	8.13578e+07	0.574471	0.00425004	0.837945	0.00425004	1.45864	0.022106	4.69004e+07	6.3157e+07	6.7914e+07	0.690585	0.000598998	0.929955	0.656098	1.34662	0.146776	5.40178e+07	5.99147e+07	5.39458e+07	1.00133	0.985644	1.11065	0.41787	1.10917	0.436427	3.34037e+07	4.00872e+07	2.85491e+07	1.17004	0.612541	1.40415	0.336012	1.20008	0.680655	4.1054e+07	3.01841e+07	4.87728e+07	0.841741	0.418756	0.618872	0.0213031	0.735228	0.216938	5.14031e+07
AT3G32980.1	11	1091	10	9.31586e+06	5.98694e+06	1.62582e+07	0.572996	0.0454264	0.368242	0.0454264	0.642661	0.119332	6.98869e+06	1.45457e+07	7.8119e+06	0.89462	0.587538	1.86199	0.197019	2.08132	0.15926	8.74956e+06	1.01836e+07	9.84686e+06	0.888564	0.518027	1.0342	0.879571	1.1639	0.354869	1.69962e+07	1.25446e+07	1.1754e+07	1.44599	0.379197	1.06726	0.744379	0.738082	0.460101	1.97675e+07	1.15692e+07	1.04419e+07	1.89309	0.175371	1.10796	0.676642	0.585265	0.239747	1.26245e+07
AT3G47470.1	10	690	10	6.12029e+07	5.83955e+07	5.51307e+07	1.11014	0.51174	1.05922	0.51174	0.954131	0.841291	4.50972e+07	3.98642e+07	5.58379e+07	0.807646	0.104106	0.713928	0.0404263	0.883962	0.401338	5.04597e+07	4.42451e+07	4.56687e+07	1.10491	0.437987	0.968829	0.805592	0.876842	0.257508	3.3358e+07	2.67754e+07	2.26666e+07	1.47168	0.170996	1.18127	0.641798	0.802669	0.590628	3.58461e+07	2.94115e+07	4.16259e+07	0.861149	0.624757	0.706567	0.321777	0.820494	0.627831	1.97673e+07
AT3G58510.3	18	1159	10	5.33205e+07	3.2418e+07	4.14687e+07	1.2858	0.228953	0.781746	0.228953	0.607984	0.0201874	2.65645e+07	3.53247e+07	6.20165e+07	0.428345	0.0194622	0.569602	0.0491028	1.32977	0.249885	4.42166e+07	6.78552e+07	4.99291e+07	0.885588	0.426457	1.35903	0.0529588	1.53461	0.0132229	4.52091e+07	2.42735e+07	2.40282e+07	1.8815	0.0966489	1.01021	0.954399	0.536917	0.102216	3.45979e+07	2.33873e+07	2.87281e+07	1.20432	0.292827	0.814092	0.401761	0.675975	0.0140438	4.1545e+07
AT3G59920.1	17	922	10	1.52816e+07	1.04366e+07	1.73564e+07	0.880461	0.805087	0.601309	0.805087	0.682949	0.285961	1.42864e+07	1.55764e+07	1.37636e+07	1.03799	0.832601	1.13171	0.490963	1.09029	0.625706	1.12665e+07	1.08356e+07	1.10485e+07	1.01973	0.904485	0.980727	0.914131	0.961756	0.788982	2.28942e+07	9.25279e+06	1.0345e+07	2.21307	0.183206	0.894419	0.713439	0.404154	0.138785	1.02883e+07	1.21e+07	1.19757e+07	0.859098	0.562803	1.01039	0.96036	1.1761	0.478458	2.72469e+07
AT3G60820.2	10	628	10	1.80369e+07	1.9978e+07	1.3651e+07	1.32128	0.1245	1.46348	0.1245	1.10762	0.480402	1.67326e+07	2.13955e+07	1.70542e+07	0.981144	0.933294	1.25456	0.43336	1.27867	0.399056	1.59046e+07	2.09641e+07	2.14377e+07	0.741899	0.0721451	0.977905	0.893145	1.31811	0.105149	9.84225e+06	1.50918e+07	1.04255e+07	0.944054	0.889256	1.44758	0.517428	1.53337	0.607396	1.359e+07	1.08037e+07	1.3484e+07	1.00786	0.9749	0.801222	0.445484	0.794973	0.124367	1.22926e+07
AT4G02530.2	10	748	10	4.66317e+07	4.44242e+07	4.76683e+07	0.978253	0.803234	0.931944	0.803234	0.952661	0.771606	3.8266e+07	3.0874e+07	3.71788e+07	1.02924	0.885673	0.830418	0.354494	0.806825	0.190709	4.58334e+07	3.30981e+07	3.4414e+07	1.33182	0.221391	0.961762	0.711424	0.722139	0.181843	2.6668e+07	4.82445e+07	5.09014e+07	0.523916	0.0988378	0.947804	0.796796	1.80908	0.0870998	2.87328e+07	3.94158e+07	3.7452e+07	0.767188	0.175915	1.05243	0.768	1.37181	0.0440635	2.94972e+07
AT4G03520.1	10	882	10	6.33594e+07	5.8507e+07	5.19864e+07	1.21877	0.125361	1.12543	0.125361	0.923415	0.506725	6.20593e+07	5.27034e+07	6.13923e+07	1.01086	0.888254	0.858468	0.214175	0.849243	0.126011	7.12829e+07	6.48038e+07	5.91222e+07	1.20569	0.199462	1.0961	0.350213	0.909107	0.433897	5.95861e+07	2.79107e+07	2.11647e+07	2.81536	0.0106007	1.31874	0.205817	0.468409	0.0319876	3.81672e+07	2.61449e+07	3.65177e+07	1.04517	0.883755	0.715953	0.230771	0.685011	0.339717	9.82434e+07
AT4G08770.1	16	1984	10	1.77682e+07	1.71487e+07	1.2029e+07	1.47711	0.0242863	1.4256	0.0242863	0.965133	0.833223	1.48743e+07	1.81969e+07	1.11712e+07	1.33149	0.352044	1.62891	0.0225391	1.22338	0.419036	1.57402e+07	1.25121e+07	1.37428e+07	1.14534	0.381507	0.910445	0.596114	0.794909	0.254184	2.4561e+07	1.99159e+07	1.54569e+07	1.589	0.150033	1.28848	0.0133131	0.810874	0.432511	1.87344e+07	1.68876e+07	1.79835e+07	1.04175	0.850994	0.939059	0.765823	0.90142	0.62303	3.18115e+07
AT4G10320.1	10	201	10	1.1738e+07	1.89786e+07	6.27193e+06	1.87151	0.0556804	3.02596	0.0556804	1.61686	0.0872528	2.04481e+07	2.55878e+07	1.29283e+07	1.58166	0.177451	1.97921	0.0597055	1.25135	0.46219	1.07964e+07	2.32681e+07	2.50503e+07	0.430986	0.00220486	0.928855	0.727735	2.15518	0.0459287	1.71318e+06	7.16178e+06	3.668e+06	0.46706	0.0248916	1.9525	0.0887355	4.18041	0.0973956	6.75259e+06	5.91315e+06	9.7634e+06	0.691623	0.286521	0.605645	0.174554	0.875687	0.340818	3.75312e+06
AT4G16155.1	17	1290	10	3.84474e+07	4.08211e+07	4.20741e+07	0.913801	0.433082	0.970218	0.433082	1.06174	0.332556	4.19922e+07	5.28815e+07	4.01145e+07	1.04681	0.734945	1.31826	0.0812788	1.25932	0.0506219	3.93741e+07	4.11827e+07	5.11169e+07	0.770276	0.0119436	0.805657	0.0492554	1.04593	0.573749	3.40886e+07	3.22519e+07	3.14034e+07	1.08551	0.761312	1.02702	0.88696	0.946118	0.809861	4.62159e+07	2.43033e+07	3.75559e+07	1.23059	0.262945	0.647124	0.186009	0.525865	0.0139562	3.83522e+07
AT4G16760.1	10	242	10	9.25747e+06	1.994e+06	1.49767e+07	0.618126	0.663826	0.13314	0.663826	0.215393	0.286801	1.66155e+06	4.86089e+06	2.30981e+06	0.719343	0.316517	2.10445	0.139984	2.92552	0.0700481	2.52578e+06	2.88792e+06	2.3715e+06	1.06505	0.791815	1.21776	0.588172	1.14338	0.727464	1.54441e+06	5.98115e+06	4.62608e+06	0.333849	0.23035	1.29292	0.576192	3.87277	0.17092	7.2852e+06	6.15873e+06	5.89833e+06	1.23513	0.56888	1.04415	0.900246	0.845375	0.69555	9.7517e+06
AT4G18810.2	10	257	10	1.67267e+07	1.21691e+07	1.69765e+07	0.985287	0.945578	0.716821	0.945578	0.727525	0.0193273	1.47988e+07	1.05275e+07	1.22872e+07	1.2044	0.35386	0.856782	0.485921	0.711375	0.0758061	1.09209e+07	1.62379e+07	1.14938e+07	0.950151	0.682686	1.41275	0.00915694	1.48687	0.00118734	1.09466e+07	1.35206e+07	1.58811e+07	0.689286	0.50659	0.851365	0.662889	1.23514	0.527212	1.78474e+07	8.70068e+06	1.3716e+07	1.30121	0.324384	0.634346	0.181463	0.487503	0.00937456	1.44622e+07
AT4G20850.1	10	56	10	4.67147e+06	4.06097e+06	3.67646e+06	1.27064	0.204541	1.10459	0.204541	0.869314	0.279095	4.34533e+06	5.5652e+06	3.96034e+06	1.09721	0.67834	1.40523	0.220094	1.28073	0.402296	5.27157e+06	6.14622e+06	5.3754e+06	0.980685	0.914363	1.1434	0.512562	1.16592	0.370871	1.53067e+06	1.55546e+07	1.13257e+07	0.13515	0.0787724	1.37339	0.584023	10.162	0.24076	4.28243e+06	3.90507e+06	4.65828e+06	0.919315	0.873646	0.838307	0.752777	0.911882	0.83911	2.06823e+06
AT4G25080.6	10	711	10	4.47931e+07	5.02592e+07	4.52269e+07	0.990407	0.889924	1.11127	0.889924	1.12203	0.175238	3.52999e+07	3.57342e+07	4.06679e+07	0.868004	0.14866	0.878684	0.24806	1.0123	0.889258	4.42473e+07	4.98114e+07	5.19646e+07	0.851489	0.0632279	0.958564	0.495902	1.12575	0.190394	1.65187e+07	2.28892e+07	2.65378e+07	0.622458	0.161038	0.862513	0.344643	1.38566	0.128164	3.53997e+07	3.06349e+07	3.91738e+07	0.903656	0.809895	0.782025	0.457431	0.865401	0.665501	3.10565e+07
AT4G31500.1	10	202	10	8.31585e+06	1.87475e+08	3.90364e+06	2.13028	0.266351	48.0258	0.266351	22.5443	0.0687016	4.27513e+07	3.10037e+08	1.48626e+07	2.87644	0.153786	20.8602	0.0621828	7.25211	0.0856443	2.50364e+07	7.29176e+07	2.54828e+08	0.0982482	0.00296797	0.286145	0.0506761	2.91247	0.384505	2.09386e+06	4.63807e+07	1.63309e+07	0.128214	0.103158	2.84005	0.338608	22.1508	0.359536	2.39974e+07	1.54342e+07	3.95784e+07	0.606326	0.518283	0.389964	0.190637	0.643159	0.618089	4.28889e+06
AT4G33760.1	10	155	10	6.53801e+06	6.39204e+06	3.96799e+06	1.64769	0.0531124	1.6109	0.0531124	0.977674	0.915789	6.63266e+06	6.32112e+06	6.3835e+06	1.03903	0.894506	0.990228	0.973603	0.95303	0.862493	5.97834e+06	6.98058e+06	6.43555e+06	0.928955	0.7249	1.08469	0.396587	1.16765	0.465871	3.77213e+06	2.33321e+06	2.00383e+06	1.88246	0.120563	1.16437	0.60662	0.618537	0.260913	2.49053e+06	836975	1.99649e+06	1.24745	0.348776	0.419224	0.112362	0.336064	0.0114266	3.13551e+06
AT4G34350.1	10	365	10	2.49632e+07	2.89359e+07	2.13181e+07	1.17099	0.233872	1.35734	0.233872	1.15914	0.184146	3.16453e+07	2.28614e+07	2.66284e+07	1.18841	0.374099	0.858535	0.213607	0.722425	0.083926	2.83098e+07	3.34087e+07	3.48945e+07	0.811297	0.0659598	0.95742	0.651307	1.18011	0.0901514	2.03867e+07	1.23487e+07	2.58849e+07	0.787589	0.371401	0.477062	0.0138964	0.605725	0.0268331	1.66032e+07	1.33507e+07	2.32394e+07	0.714443	0.342846	0.574486	0.245524	0.804104	0.541939	2.02063e+07
AT4G35450.5	11	629	10	2.92258e+07	3.38149e+07	2.87899e+07	1.01514	0.92449	1.17454	0.92449	1.15702	0.386123	2.40799e+07	3.55135e+07	2.31315e+07	1.041	0.700831	1.53529	0.0316434	1.47482	0.0456795	2.60889e+07	3.11505e+07	2.95629e+07	0.88249	0.597134	1.0537	0.803531	1.19401	0.219517	3.97389e+07	1.95842e+07	6.86403e+06	5.78944	0.0619972	2.85316	0.172731	0.492822	0.304621	1.94625e+07	4.582e+06	1.56943e+07	1.2401	0.698763	0.291952	0.201615	0.235427	0.0300451	3.92833e+07
AT4G35630.1	18	1522	10	2.73575e+07	3.22673e+07	2.38038e+07	1.14929	0.326684	1.35555	0.326684	1.17947	0.166972	3.88358e+07	2.82094e+07	3.45204e+07	1.12501	0.44143	0.81718	0.214069	0.726377	0.0385441	3.38534e+07	3.36015e+07	3.13192e+07	1.08091	0.385822	1.07287	0.515775	0.992559	0.953286	1.56802e+07	4.21257e+07	2.86202e+07	0.547871	0.253562	1.47189	0.180918	2.68656	0.0529371	2.6675e+07	2.33394e+07	2.77447e+07	0.961445	0.614162	0.841222	0.0286558	0.874956	0.149953	1.89584e+07
AT4G36810.1	10	354	10	9.43088e+06	1.19941e+07	7.04909e+06	1.33789	0.12327	1.70151	0.12327	1.27179	0.314694	5.80385e+06	8.2647e+06	7.68702e+06	0.755019	0.283264	1.07515	0.779035	1.424	0.124954	8.8565e+06	1.05558e+07	1.00462e+07	0.881573	0.332643	1.05072	0.7333	1.19187	0.267981	3.50452e+06	3.40335e+06	2.53132e+06	1.38446	0.392035	1.34449	0.540709	0.971132	0.963873	2.60219e+06	3.83606e+06	4.12075e+06	0.631485	0.264592	0.930914	0.84054	1.47417	0.255186	8.55518e+06
AT4G37980.1	10	271	10	1.65508e+07	1.29976e+07	1.76086e+07	0.939927	0.662466	0.738138	0.662466	0.785314	0.121249	1.36987e+07	1.18445e+07	1.45395e+07	0.942172	0.619442	0.814641	0.113431	0.864641	0.272094	1.42156e+07	1.47132e+07	1.67335e+07	0.849528	0.241573	0.879265	0.304747	1.035	0.810105	1.28513e+07	7.02322e+06	5.11663e+06	2.51167	0.0792135	1.37263	0.629675	0.5465	0.311324	7.59633e+06	5.43193e+06	6.04867e+06	1.25587	0.40246	0.898037	0.752891	0.715073	0.227252	1.76154e+07
AT4G39970.1	10	368	10	2.36174e+07	2.21795e+07	1.62983e+07	1.44907	0.032575	1.36085	0.032575	0.939118	0.6978	1.70206e+07	2.39402e+07	2.52644e+07	0.673699	0.00935326	0.947587	0.511433	1.40654	0.0274731	2.52828e+07	2.84492e+07	2.24608e+07	1.12564	0.368784	1.26661	0.0188452	1.12524	0.351971	1.75843e+07	9.51879e+06	5.93178e+06	2.96442	0.0386724	1.60471	0.504201	0.541324	0.306496	1.62607e+07	5.33314e+06	1.00358e+07	1.62027	0.321029	0.531411	0.275282	0.327976	0.0539124	1.60312e+07
AT5G02790.1	10	277	10	4.07722e+07	3.94579e+07	2.5003e+07	1.6307	0.0647701	1.57813	0.0647701	0.967765	0.901904	3.1253e+07	2.79856e+07	1.61169e+07	1.93915	0.000706552	1.73641	0.0428894	0.89545	0.508041	3.54476e+07	2.08668e+07	2.7081e+07	1.30895	0.406566	0.770533	0.236303	0.588667	0.174771	2.4453e+07	1.08491e+07	1.20036e+07	2.03713	0.0884951	0.903822	0.641044	0.443674	0.0579279	1.24522e+07	6.97054e+06	1.92709e+07	0.646165	0.28013	0.361713	0.111807	0.559784	0.408037	2.71021e+07
AT5G02870.1	31	6084	10	2.68419e+08	9.54928e+07	9.11048e+07	2.94627	0.000647421	1.04816	0.000647421	0.35576	0.00123255	5.51928e+07	6.95362e+07	2.07529e+08	0.265952	0.17805	0.335067	0.161988	1.25988	0.258434	9.10128e+07	1.48251e+08	7.6052e+07	1.19672	0.683508	1.94934	0.123632	1.6289	0.27191	6.81135e+07	2.16937e+08	2.64824e+08	0.257203	0.165931	0.819176	0.715486	3.18494	0.37055	3.532e+07	4.17003e+07	3.8365e+07	0.920631	0.47459	1.08693	0.615935	1.18064	0.350506	1.17684e+08
AT5G11770.1	10	564	10	6.59089e+06	6.83239e+06	7.79165e+06	0.845891	0.0934811	0.876887	0.0934811	1.03664	0.826505	8.55684e+06	9.70466e+06	5.9568e+06	1.43648	0.118143	1.62917	0.18967	1.13414	0.697487	1.20123e+07	7.11718e+06	1.1714e+07	1.02546	0.941123	0.607578	0.0159692	0.592492	0.254053	5.97153e+06	1.11975e+07	7.60896e+06	0.784802	0.601314	1.47162	0.24692	1.87514	0.167774	1.041e+07	1.16695e+07	9.25388e+06	1.12494	0.789581	1.26104	0.291518	1.12099	0.775361	1.10496e+07
AT5G13650.2	10	420	10	1.91834e+07	2.12509e+07	1.33515e+07	1.4368	0.23082	1.59165	0.23082	1.10777	0.700525	1.99575e+07	3.17504e+07	2.05028e+07	0.973405	0.893031	1.54859	0.0595243	1.5909	0.0622849	1.89045e+07	2.55126e+07	1.77606e+07	1.06441	0.763002	1.43647	0.107076	1.34955	0.0815778	1.09382e+07	9.24392e+06	3.70618e+06	2.95133	0.0468255	2.49419	0.324992	0.845107	0.83398	1.00012e+07	3.3009e+06	6.69661e+06	1.49347	0.190417	0.492921	0.0708954	0.33005	0.0131836	1.28835e+07
AT5G15450.1	10	181	10	1.3563e+07	1.0468e+07	1.01694e+07	1.3337	0.294439	1.02936	0.294439	0.771807	0.33249	1.24948e+07	7.17321e+06	1.23834e+07	1.00899	0.936752	0.579258	0.0387704	0.574095	0.0303366	9.99858e+06	1.40121e+07	8.81388e+06	1.13441	0.467095	1.58978	0.00103001	1.40141	0.0079066	6.32065e+06	4.10035e+06	2.53681e+06	2.49157	0.140889	1.61634	0.334197	0.648723	0.323348	6.52292e+06	805747	3.86269e+06	1.6887	0.31398	0.208598	0.126211	0.123525	0.0157275	2.15496e+07
AT5G17770.1	10	799	10	3.17072e+07	2.92355e+07	3.28534e+07	0.965113	0.903188	0.889879	0.903188	0.922046	0.722904	2.55443e+07	2.17245e+07	3.06985e+07	0.832103	0.537946	0.707674	0.125423	0.850464	0.594388	3.02571e+07	3.21199e+07	2.61127e+07	1.15871	0.63789	1.23005	0.227572	1.06157	0.83339	5.84738e+07	1.81426e+07	1.51191e+07	3.86753	0.050108	1.19997	0.379344	0.310269	0.0680506	2.28587e+07	1.32683e+07	1.97772e+07	1.15581	0.51907	0.670886	0.0410383	0.580445	0.106539	2.58091e+07
AT5G19370.1	10	369	10	2.5089e+07	1.66502e+07	2.06387e+07	1.21563	0.0233085	0.806743	0.0233085	0.663644	0.00128656	1.42161e+07	1.80369e+07	1.37812e+07	1.03156	0.85279	1.30881	0.0716301	1.26877	0.142897	2.35471e+07	1.97298e+07	2.11002e+07	1.11596	0.365116	0.935053	0.615222	0.83789	0.261426	1.70639e+07	5.46391e+06	3.05269e+06	5.58979	0.0362979	1.78987	0.49747	0.320203	0.107156	1.1251e+07	3.70637e+06	8.72011e+06	1.29023	0.680733	0.425037	0.277137	0.329427	0.134555	1.32172e+07
AT5G36890.1	11	174	10	2.9646e+06	7.49124e+07	1.62889e+06	1.82002	0.138814	45.9899	0.138814	25.269	5.66379e-06	4.80915e+06	4.18495e+07	6.65606e+06	0.722521	0.334309	6.28742	0.238831	8.70206	0.218028	4.96708e+06	3.43492e+06	7.55416e+06	0.657528	0.215463	0.454705	0.0590957	0.691537	0.23844	1.37817e+07	5.30666e+06	5.48843e+06	2.51105	0.31216	0.966881	0.928181	0.385051	0.29799	3.47632e+06	4.10443e+06	6.22555e+06	0.558395	0.371319	0.659288	0.505824	1.18068	0.760644	1.51807e+06
AT5G40370.1	10	923	10	2.28535e+07	2.23941e+07	2.57888e+07	0.88618	0.630455	0.868366	0.630455	0.979898	0.903316	1.8773e+07	1.81538e+07	2.16703e+07	0.866303	0.243039	0.837729	0.411968	0.967016	0.877364	2.28038e+07	2.76178e+07	2.67218e+07	0.853381	0.0823073	1.03353	0.781979	1.2111	0.118589	1.92602e+07	2.48705e+07	2.09189e+07	0.920707	0.773403	1.1889	0.460167	1.29129	0.370848	1.12696e+07	9.31273e+06	1.43897e+07	0.783171	0.475196	0.647179	0.203993	0.826358	0.499841	3.72229e+07
AT5G40770.1	17	2411	10	1.12849e+08	1.14313e+08	1.01614e+08	1.11057	0.799735	1.12497	0.799735	1.01297	0.969512	8.93218e+07	5.416e+07	1.36703e+08	0.653399	0.590527	0.396186	0.260383	0.606347	0.269076	6.69159e+07	9.50523e+07	7.4346e+07	0.900061	0.499011	1.27851	0.252714	1.42047	0.174956	8.47953e+07	4.28935e+07	3.09788e+07	2.7372	0.0248319	1.38461	0.0854342	0.505848	0.0528484	4.53438e+07	4.61635e+07	4.20611e+07	1.07805	0.661287	1.09753	0.549372	1.01808	0.833684	1.71874e+08
AT5G43060.1	10	1277	10	1.25282e+07	2.88163e+07	1.73408e+07	0.722472	0.00466819	1.66176	0.00466819	2.30011	0.0980887	3.21397e+07	2.10769e+07	1.54528e+07	2.07986	0.00240516	1.36395	0.390981	0.655789	0.0957776	2.61757e+07	1.88416e+07	1.13752e+07	2.30112	0.00268117	1.65638	0.0164725	0.719813	0.1549	1.36521e+07	1.57418e+07	2.24765e+07	0.607395	0.429863	0.70037	0.412058	1.15307	0.724687	1.12303e+08	8.58957e+06	1.26428e+07	8.88273	0.224057	0.679403	0.0918301	0.0764858	0.207995	2.81608e+07
AT5G43830.1	11	639	10	1.22259e+07	1.34528e+07	2.31949e+07	0.527094	0.356962	0.579991	0.356962	1.10036	0.733553	2.02401e+07	1.24171e+07	1.13539e+07	1.78265	0.393007	1.09364	0.736976	0.613491	0.381889	1.43924e+07	1.02814e+07	1.09481e+07	1.31459	0.0639361	0.939099	0.637093	0.714365	0.0505875	9.75849e+07	1.57091e+07	1.69987e+07	5.74073	0.228823	0.924137	0.769584	0.160979	0.22325	1.67157e+07	1.49961e+07	1.69863e+07	0.984069	0.958927	0.882833	0.552535	0.897126	0.691478	1.46752e+07
AT5G46800.3	10	488	10	2.04259e+07	2.30546e+07	1.79151e+07	1.14015	0.370022	1.28688	0.370022	1.12869	0.379218	2.72722e+07	3.0141e+07	2.16634e+07	1.25891	0.0731661	1.39133	0.0145082	1.10519	0.257388	2.74281e+07	2.09623e+07	2.41328e+07	1.13655	0.378372	0.868623	0.219304	0.764262	0.14635	2.89876e+07	1.38758e+07	5.85354e+06	4.95215	0.000167045	2.3705	0.074553	0.478682	0.0605929	1.50642e+07	1.28696e+07	1.38874e+07	1.08474	0.778347	0.926715	0.826607	0.854322	0.556521	3.32608e+07
AT5G49910.1	29	1873	10	1.27597e+08	1.70033e+08	1.28745e+08	0.991079	0.940909	1.32069	0.940909	1.33258	0.102541	1.47068e+08	2.03169e+08	1.36136e+08	1.0803	0.581156	1.4924	0.243939	1.38147	0.325136	1.42754e+08	1.33784e+08	9.45835e+07	1.50929	0.0187144	1.41445	0.00498719	0.937166	0.627304	1.14322e+08	1.37668e+08	8.03057e+07	1.42358	0.155021	1.7143	0.150758	1.20421	0.663772	1.57477e+08	1.09647e+08	1.46066e+08	1.07812	0.64208	0.750664	0.186435	0.69627	0.0130379	1.9822e+08
AT5G51110.1	10	685	10	4.76543e+07	4.12643e+07	4.01963e+07	1.18554	0.159969	1.02657	0.159969	0.86591	0.405621	4.05106e+07	4.76759e+07	4.67326e+07	0.86686	0.271741	1.02019	0.914831	1.17688	0.422685	6.74697e+07	5.13816e+07	4.89729e+07	1.3777	0.087089	1.04919	0.687875	0.761551	0.166947	5.4058e+07	2.86196e+07	2.18152e+07	2.478	0.00125281	1.31191	0.114443	0.529423	0.0125534	3.7897e+07	2.67901e+07	3.00945e+07	1.25927	0.223594	0.890199	0.42601	0.706918	0.103189	1.0308e+08
AT5G54810.1	19	726	10	3.07667e+07	1.52511e+08	2.90431e+07	1.05935	0.688999	5.2512	0.688999	4.95701	1.39549e-08	1.89288e+08	9.31471e+07	2.80234e+07	6.75466	0.00025096	3.32391	0.247193	0.492091	0.122402	2.69118e+07	2.67995e+07	1.32752e+08	0.202722	2.91166e-05	0.201876	7.7824e-05	0.995826	0.963639	4.51277e+07	7.628e+07	4.18567e+07	1.07815	0.87811	1.82241	0.242119	1.69032	0.423747	1.141e+08	1.70429e+07	8.07093e+07	1.41371	0.386236	0.211164	0.0287633	0.149369	0.0138963	2.93026e+07
AT5G65720.1	10	249	10	3.74484e+06	3.19142e+06	5.93592e+06	0.630878	0.186336	0.537645	0.186336	0.852217	0.424727	7.80294e+06	6.93052e+06	3.50776e+06	2.22448	0.241666	1.97577	0.0325383	0.888193	0.78666	5.78026e+06	6.17928e+07	4.74e+06	1.21946	0.359007	13.0364	0.111382	10.6903	0.117606	8.4975e+06	8.95362e+06	4.81652e+06	1.76424	0.195014	1.85894	0.161817	1.05368	0.905516	9.02605e+06	6.09292e+06	7.86802e+06	1.14718	0.734199	0.77439	0.605089	0.675038	0.0277928	1.05742e+07
AT5G66390.1	10	168	10	6.14713e+06	3.52107e+06	1.1068e+07	0.555399	0.13912	0.318132	0.13912	0.572799	0.300045	2.4133e+06	4.58868e+06	4.9607e+06	0.486484	0.462882	0.925005	0.889359	1.90141	0.117486	1.02431e+07	7.88359e+06	2.03205e+06	5.04078	7.49393e-06	3.87963	0.000368831	0.769649	0.187772	1.18443e+07	1.76048e+06	1.71616e+06	6.90162	0.0226292	1.02583	0.94938	0.148636	0.0267441	1.59903e+06	348105	2.36756e+06	0.67539	0.140172	0.147031	0.0101972	0.217698	0.00243628	3.07331e+07
AT5G66530.1	10	536	10	3.52809e+07	2.96525e+07	2.72434e+07	1.29503	0.0574579	1.08843	0.0574579	0.840468	0.258806	2.96186e+07	2.78447e+07	2.8458e+07	1.04078	0.776215	0.97845	0.914254	0.940108	0.756068	3.79207e+07	4.13319e+07	3.92335e+07	0.966538	0.773294	1.05348	0.620817	1.08996	0.424949	2.31975e+07	1.41992e+07	1.63782e+07	1.41636	0.49588	0.866953	0.723864	0.612099	0.235645	1.75037e+07	3.74107e+06	1.0677e+07	1.63938	0.269774	0.350385	0.0339476	0.21373	0.0337007	2.49353e+07
AT5G66680.1	10	347	10	8.04714e+06	6.07644e+06	6.8559e+06	1.17375	0.634613	0.886308	0.634613	0.755105	0.359902	7.39267e+06	6.68387e+06	5.51853e+06	1.33961	0.233026	1.21117	0.632057	0.904121	0.794705	6.84991e+06	1.39724e+07	4.53524e+06	1.51038	0.0791144	3.08084	0.0338001	2.03979	0.0960963	4.95939e+06	6.97485e+06	8.64024e+06	0.573988	0.104973	0.807252	0.287324	1.40639	0.220162	8.09471e+06	4.42595e+06	4.90687e+06	1.64967	0.0655075	0.90199	0.749658	0.54677	0.0760344	1.18182e+07
ATCG00770.1	10	333	10	6.0607e+07	6.15992e+07	4.95789e+07	1.22243	0.233164	1.24245	0.233164	1.01637	0.897019	7.08689e+07	5.16164e+07	5.65085e+07	1.25413	0.313573	0.913428	0.445286	0.728336	0.178791	6.92986e+07	6.61515e+07	6.19716e+07	1.11823	0.282502	1.06745	0.459813	0.954586	0.688476	2.75805e+07	2.45446e+07	2.73083e+07	1.00997	0.980764	0.898793	0.736807	0.889924	0.82231	3.76169e+07	2.03758e+07	5.32286e+07	0.706704	0.376057	0.382798	0.0801486	0.541666	0.0389936	6.04076e+07
ATCG01060.1	10	2574	10	1.86733e+08	2.21637e+08	2.20178e+08	0.848099	0.184362	1.00663	0.184362	1.18692	0.281976	2.11729e+08	1.94896e+08	1.83755e+08	1.15223	0.0667869	1.06063	0.59937	0.920497	0.38035	2.08973e+08	1.6167e+08	1.78715e+08	1.16931	0.562525	0.904626	0.189031	0.773644	0.398243	2.58376e+08	1.81879e+08	2.27624e+08	1.1351	0.175234	0.79903	0.0389519	0.703929	0.0392403	2.04417e+08	1.93146e+08	2.39778e+08	0.852527	0.477851	0.80552	0.166117	0.944862	0.786222	3.06188e+08
AT1G04040.1	11	918	9	2.6233e+06	6.57154e+06	1.96612e+06	1.33425	0.283158	3.34238	0.283158	2.50507	0.00356209	8.89804e+06	8.92562e+06	6.40887e+06	1.38839	0.364098	1.3927	0.543193	1.0031	0.994712	6.26621e+06	4.57086e+06	5.71086e+06	1.09724	0.695196	0.800381	0.372448	0.729446	0.306251	1.93741e+06	1.83848e+07	1.406e+07	0.137795	0.130544	1.30759	0.617847	9.48937	0.194285	1.03575e+07	1.49207e+07	7.13452e+06	1.45175	0.526426	2.09134	0.0843174	1.44057	0.273522	3.05769e+06
AT1G04170.2	9	423	9	7.92074e+06	5.69846e+06	6.25966e+06	1.26536	0.459639	0.910346	0.459639	0.719435	0.307934	6.89671e+06	1.47261e+07	8.22295e+06	0.838714	0.562722	1.79085	0.077227	2.13524	0.0591494	6.18172e+06	6.68791e+06	5.78448e+06	1.06867	0.650056	1.15618	0.416499	1.08188	0.673554	7.74022e+06	7.59178e+06	4.98044e+06	1.55412	0.216145	1.52432	0.231414	0.980822	0.966081	1.06415e+07	6.96028e+06	1.03846e+07	1.02474	0.922733	0.670249	0.181845	0.65407	0.0391116	5.09776e+06
AT1G06000.1	9	399	9	2.46287e+07	1.51471e+07	2.02696e+07	1.21506	0.34654	0.747284	0.34654	0.61502	0.00977203	1.45452e+07	1.5171e+07	1.07539e+07	1.35255	0.111677	1.41074	0.0761642	1.04302	0.744413	2.0731e+07	9.23757e+07	1.11191e+07	1.86444	0.003081	8.30781	0.276916	4.45592	0.335451	1.38e+07	1.35506e+07	8.3846e+06	1.64588	0.0281214	1.61613	0.235364	0.981923	0.968143	1.90985e+07	5.97864e+06	1.35667e+07	1.40775	0.323641	0.440686	0.0768056	0.313042	0.0135833	2.13129e+07
AT1G10370.1	9	482	9	1.28182e+08	2.70063e+07	1.01688e+08	1.26055	0.725052	0.265581	0.725052	0.210687	0.00783493	4.99704e+07	2.15898e+07	3.57775e+07	1.3967	0.588177	0.603448	0.439301	0.432052	0.0862184	3.03232e+07	2.31828e+07	3.05526e+07	0.992494	0.985154	0.758784	0.42274	0.764523	0.545734	7.75629e+07	1.93513e+07	3.05017e+07	2.5429	0.0656191	0.634432	0.325086	0.249491	0.00642977	3.45314e+07	1.78434e+07	2.23394e+07	1.54576	0.13577	0.79874	0.390186	0.516728	0.0253039	8.24942e+07
AT1G12310.1	9	612	9	1.6909e+07	1.92928e+07	1.9018e+07	0.889103	0.813206	1.01445	0.813206	1.14098	0.526863	1.31026e+07	1.71621e+07	1.4814e+07	0.884472	0.515798	1.1585	0.35886	1.30982	0.0619037	1.60282e+07	1.40714e+07	2.41072e+07	0.664872	0.198975	0.583698	0.106699	0.877911	0.565461	7.26252e+06	1.05571e+07	8.66227e+06	0.838409	0.497148	1.21875	0.434835	1.45364	0.363164	1.43268e+07	1.45118e+07	1.24869e+07	1.14735	0.579675	1.16217	0.700011	1.01292	0.964421	1.15665e+07
AT1G13440.1	42	18524	9	6.30503e+08	7.10006e+08	6.75918e+08	0.93281	0.367532	1.05043	0.367532	1.12609	0.237474	6.82612e+08	8.86206e+08	7.66788e+08	0.890223	0.294261	1.15574	0.280127	1.29826	0.0601233	7.75285e+08	8.60858e+08	9.56567e+08	0.810487	0.175696	0.899946	0.388913	1.11038	0.479305	6.9089e+08	9.46301e+08	7.39813e+08	0.933871	0.832271	1.27911	0.211471	1.36969	0.0724995	9.75414e+08	9.1437e+08	9.98744e+08	0.97664	0.838605	0.91552	0.524123	0.937418	0.556996	5.84894e+08
AT1G14000.1	9	184	9	4.2512e+06	2.71757e+06	3.54828e+06	1.1981	0.471806	0.765882	0.471806	0.639247	0.0687106	1.35159e+06	1.50175e+06	1.96416e+06	0.688127	0.232649	0.764579	0.371719	1.1111	0.702169	1.72724e+06	3.94337e+06	3.83661e+06	0.4502	0.0124187	1.02783	0.938569	2.28304	0.103437	1.86358e+06	2.48127e+06	2.66531e+06	0.699199	0.535163	0.930949	0.834055	1.33145	0.500494	2.75982e+06	2.4756e+06	1.97452e+06	1.39772	0.612476	1.25377	0.629759	0.897015	0.813763	5.11531e+06
AT1G14830.1	11	262	9	5.74041e+06	1.41593e+07	4.20737e+06	1.36437	0.139753	3.36535	0.139753	2.4666	0.0409738	6.83045e+06	7.00485e+06	3.95958e+06	1.72504	0.0766684	1.76909	0.0932675	1.02553	0.918153	6.29021e+06	6.82404e+06	5.73995e+06	1.09586	0.788321	1.18887	0.383039	1.08487	0.827125	7.95879e+06	3.80239e+06	1.68955e+06	4.7106	0.0666769	2.25054	0.376123	0.47776	0.349053	4.29428e+06	2.89377e+06	8.65307e+06	0.496272	0.163689	0.334421	0.0794116	0.673866	0.147814	2.01607e+07
AT1G17890.1	13	418	9	3.14731e+06	1.21086e+07	3.47738e+06	0.90508	0.481202	3.48211	0.481202	3.84729	0.0396381	3.08213e+06	7.02791e+06	6.84016e+06	0.450593	0.0193947	1.02745	0.89579	2.28021	0.00646818	6.25801e+06	4.9341e+06	3.29868e+06	1.89713	0.0900785	1.49578	0.0323021	0.788445	0.481728	4.37516e+06	3.42081e+06	2.89395e+06	1.51183	0.150619	1.18205	0.560436	0.781872	0.384835	4.79161e+06	3.74509e+06	4.99632e+06	0.959027	0.899871	0.749569	0.286153	0.781593	0.438358	4.84605e+06
AT1G27130.1	9	635	9	2.28707e+07	1.14393e+07	2.16585e+07	1.05597	0.72693	0.528166	0.72693	0.50017	9.46788e-05	1.12154e+07	1.11844e+07	2.33352e+07	0.480621	0.02096	0.479295	0.0174935	0.99724	0.991644	1.52661e+07	1.75285e+07	1.49464e+07	1.02139	0.931703	1.17276	0.577644	1.1482	0.576749	2.25889e+07	1.30589e+07	1.32528e+07	1.70447	0.173318	0.985373	0.936261	0.578111	0.156939	2.3744e+07	1.06083e+07	7.71454e+06	3.07782	0.354146	1.3751	0.0911577	0.446777	0.443525	1.71095e+07
AT1G27540.1	9	157	9	2.91713e+06	2.59711e+06	2.22615e+06	1.31039	0.442873	1.16664	0.442873	0.890298	0.680205	1.27012e+07	9.43133e+06	1.60664e+07	0.790548	0.141606	0.587023	0.0279158	0.742552	0.18318	2.58085e+06	1.98009e+06	2.59371e+06	0.995042	0.984986	0.76342	0.41502	0.767225	0.403471	8.82161e+06	4.87708e+06	9.38415e+06	0.940054	0.791112	0.519714	0.063146	0.552856	0.164414	3.09347e+06	4.51147e+06	3.27011e+06	0.945986	0.880727	1.37961	0.382731	1.45838	0.170941	1.54851e+06
AT1G29920.1	21	11397	9	1.52095e+09	1.67461e+09	1.51338e+09	1.005	0.959966	1.10653	0.959966	1.10103	0.427533	1.18541e+09	1.1363e+09	1.34955e+09	0.878372	0.236962	0.841981	0.0842036	0.95857	0.577118	1.52074e+09	1.40755e+09	1.62223e+09	0.937442	0.672853	0.867667	0.232145	0.925569	0.631615	1.07348e+09	1.36438e+09	1.87404e+09	0.572815	0.0151679	0.728044	0.00730107	1.27099	0.0110555	1.37935e+09	1.60527e+09	1.97061e+09	0.699959	0.0260726	0.814607	0.0533558	1.16379	0.244735	8.80391e+08
AT1G31180.2	17	1503	9	3.34949e+07	4.0354e+07	3.36052e+07	0.996718	0.97201	1.20082	0.97201	1.20478	0.307343	3.85691e+07	2.85881e+07	3.56021e+07	1.08334	0.457944	0.802988	0.19269	0.741217	0.080458	4.39288e+07	4.40094e+07	3.98631e+07	1.10199	0.572038	1.10401	0.318422	1.00183	0.992102	3.79292e+07	2.03837e+07	2.26424e+07	1.67514	0.137898	0.900243	0.76168	0.537414	0.0658958	2.5512e+07	2.72987e+07	2.76073e+07	0.924105	0.724012	0.988825	0.964673	1.07003	0.651688	5.10992e+07
AT1G35160.1	21	2577	9	2.3869e+07	2.62644e+07	1.8565e+07	1.2857	0.173933	1.41472	0.173933	1.10036	0.588133	2.15838e+07	4.63372e+07	2.79467e+07	0.772321	0.14651	1.65806	0.00686099	2.14685	0.00213141	2.157e+07	3.83923e+07	2.52442e+07	0.854455	0.322855	1.52084	0.0108362	1.77989	0.00105819	2.22162e+07	3.57769e+07	1.50681e+07	1.47439	0.377795	2.37435	0.0769852	1.6104	0.365661	1.55918e+07	7.82784e+06	1.35225e+07	1.15302	0.472393	0.578874	0.0659572	0.502049	0.00144887	2.66615e+07
AT1G48850.1	9	778	9	1.71371e+07	1.5241e+07	1.55529e+07	1.10186	0.588205	0.979946	0.588205	0.889359	0.519673	1.40482e+07	2.18585e+07	1.71569e+07	0.818808	0.214127	1.27403	0.0645389	1.55596	0.00133554	1.50105e+07	1.65964e+07	1.17837e+07	1.27384	0.126315	1.40842	0.0111822	1.10565	0.461	1.93927e+07	7.98556e+06	9.79189e+06	1.98049	0.0105606	0.815528	0.458342	0.411782	0.0193157	1.28206e+07	8.67847e+06	7.93063e+06	1.61659	0.0280813	1.0943	0.633227	0.676917	0.0240114	1.79183e+07
AT1G49820.1	9	91	9	608465	2.10618e+06	1.11213e+06	0.547116	0.300997	1.89383	0.300997	3.46147	0.00734355	1.11697e+06	1.73154e+06	1.60974e+06	0.693882	0.169749	1.07566	0.883545	1.55021	0.444028	1.52845e+06	1.63822e+06	3.32465e+06	0.459733	0.149859	0.49275	0.227427	1.07182	0.86918	593382	2.54521e+06	3.05519e+06	0.194221	0.142234	0.833078	0.662875	4.28933	0.119872	2.45504e+06	4.14338e+06	2.85821e+06	0.858945	0.633789	1.44964	0.214831	1.6877	0.0755521	1.46751e+06
AT1G55480.1	9	154	9	6.46227e+06	7.57886e+06	1.51574e+07	0.426343	0.0764469	0.500009	0.0764469	1.17279	0.490925	4.82445e+06	1.17222e+07	6.16436e+06	0.782635	0.162965	1.9016	0.171713	2.42974	0.0990548	8.39106e+06	6.8109e+06	6.84539e+06	1.2258	0.608741	0.994962	0.98878	0.811685	0.582699	2.68722e+06	6.5517e+06	1.81365e+06	1.48166	0.506467	3.61243	0.335746	2.43809	0.596665	5.37296e+06	2.44198e+06	3.25818e+06	1.64907	0.0618482	0.749493	0.580631	0.454494	0.0563109	1.35202e+07
AT1G56050.1	9	259	9	2.21608e+07	1.19313e+07	4.61768e+07	0.479911	0.374747	0.258383	0.374747	0.538398	0.0514936	1.1522e+07	7.53396e+06	2.20019e+07	0.523685	0.00571045	0.342424	0.00690872	0.653874	0.288693	2.83662e+07	1.94419e+07	1.10217e+07	2.57366	0.00770574	1.76396	0.0293793	0.68539	0.168378	1.96723e+07	2.79281e+06	1.32527e+06	14.8441	0.00774812	2.10736	0.208146	0.141966	0.010769	6.24078e+06	1.5809e+06	5.18754e+06	1.20303	0.671654	0.304751	0.0507616	0.253318	0.054246	2.17413e+07
AT1G62020.1	23	363	9	3.40564e+06	3.27894e+06	3.46542e+06	0.98275	0.956321	0.946189	0.956321	0.962797	0.855961	2.66935e+06	1.1413e+06	2.96277e+06	0.900962	0.764963	0.385215	0.00871264	0.427559	0.0706864	2.84865e+06	2.57683e+06	2.98868e+06	0.953148	0.887556	0.862199	0.593445	0.904581	0.741434	4.32822e+06	4.14361e+06	3.09265e+06	1.39952	0.545739	1.33982	0.276599	0.957347	0.920268	2.77107e+06	9.76438e+06	5.24725e+06	0.5281	0.326644	1.86086	0.134051	3.52368	0.00162744	7.1145e+06
AT1G77330.1	9	237	9	3.09814e+06	5.46773e+06	3.70147e+06	0.837002	0.551272	1.47718	0.551272	1.76484	0.0915261	7.07504e+06	2.0782e+06	4.49782e+06	1.57299	0.202304	0.462047	0.0076741	0.293737	0.016177	2.7403e+06	5.76389e+06	3.47264e+06	0.789109	0.48863	1.6598	0.120257	2.10338	0.047528	2.82261e+06	3.31012e+06	3.92718e+06	0.718736	0.509877	0.842873	0.739844	1.17272	0.834478	5.71223e+06	1.69525e+07	4.02084e+06	1.42066	0.579409	4.21616	0.132205	2.96776	0.184495	9.45198e+06
AT1G79440.1	9	330	9	6.08647e+06	7.95053e+06	3.6609e+06	1.66256	0.0171448	2.17174	0.0171448	1.30626	0.152218	9.659e+06	5.75229e+06	4.00407e+06	2.41229	0.0166572	1.43661	0.181151	0.595537	0.0689046	6.93261e+06	6.38172e+06	5.68164e+06	1.22018	0.355848	1.12322	0.34849	0.920536	0.693236	4.09294e+06	5.99751e+06	3.19551e+06	1.28084	0.491287	1.87685	0.114036	1.46533	0.391073	6.04271e+06	2.88044e+06	4.47688e+06	1.34976	0.26182	0.643403	0.187768	0.47668	0.0291637	7.35877e+06
AT2G01250.1	19	2910	9	1.53618e+08	1.16239e+08	1.52873e+08	1.00487	0.968521	0.760362	0.968521	0.756675	0.0512882	8.45962e+07	1.06642e+08	1.23929e+08	0.682619	0.00400832	0.860512	0.125462	1.2606	0.0898205	1.02295e+08	1.11529e+08	1.25819e+08	0.813035	0.0555434	0.886426	0.11757	1.09027	0.506037	9.86413e+07	1.05083e+08	1.04854e+08	0.94075	0.724331	1.00219	0.986106	1.0653	0.652375	1.14192e+08	1.07182e+08	1.35291e+08	0.844042	0.37274	0.792227	0.262609	0.93861	0.781754	1.36263e+08
AT2G04390.1	9	1819	9	4.2199e+07	6.45101e+07	6.79676e+07	0.62087	0.0151005	0.949131	0.0151005	1.52871	0.00754533	6.75809e+07	5.26434e+07	6.33937e+07	1.06605	0.787757	0.83042	0.350547	0.778969	0.142487	4.95416e+07	5.91111e+07	6.74622e+07	0.734361	0.250509	0.87621	0.524847	1.19316	0.515305	3.51958e+07	9.18989e+07	9.53396e+07	0.369162	0.0151219	0.963911	0.852439	2.61108	0.0684372	9.97714e+07	9.6535e+07	9.42325e+07	1.05878	0.841934	1.02443	0.894902	0.967561	0.904845	4.54427e+07
AT2G04400.1	9	70	9	2.13764e+06	1.52567e+06	957615	2.23226	0.000601452	1.5932	0.000601452	0.713717	0.372089	3.62121e+06	6.47646e+06	3.24516e+06	1.11588	0.759221	1.99573	0.0458068	1.78848	0.0372539	2.96e+06	3.46652e+06	2.76677e+06	1.06984	0.70421	1.25291	0.0884002	1.17112	0.309489	3.4647e+06	3.54866e+06	2.11197e+06	1.64051	0.238537	1.68026	0.259702	1.02423	0.966281	6.31559e+06	3.25994e+06	1.98253e+06	3.18562	0.0687911	1.64433	0.285772	0.516173	0.204988	6.52331e+06
AT2G25080.1	9	399	9	2.06128e+07	2.06982e+07	2.30072e+07	0.895927	0.310437	0.899639	0.310437	1.00414	0.969768	2.55246e+07	2.23993e+07	1.75853e+07	1.45147	0.0747706	1.27375	0.0218847	0.877556	0.329117	2.26773e+07	1.92219e+07	1.98586e+07	1.14194	0.549384	0.96794	0.828076	0.847629	0.445184	3.11656e+07	1.45429e+07	1.38381e+07	2.25216	0.0720563	1.05094	0.915019	0.466634	0.147223	1.77115e+07	1.14588e+07	1.27788e+07	1.386	0.459786	0.896697	0.668781	0.646967	0.333355	3.06917e+07
AT2G30200.1	9	632	9	2.23002e+07	2.18626e+07	3.85621e+07	0.578293	0.0115489	0.566945	0.0115489	0.980378	0.935851	2.93788e+07	1.78325e+07	2.2399e+07	1.31162	0.123778	0.79613	0.135109	0.606984	0.00427106	2.20924e+07	2.77268e+07	2.46813e+07	0.895109	0.529531	1.1234	0.526808	1.25504	0.280157	1.65981e+07	1.9905e+07	9.26434e+06	1.79162	0.0118592	2.14856	0.0165753	1.19923	0.532539	1.6208e+07	1.2259e+07	1.98633e+07	0.815978	0.524568	0.617167	0.201272	0.756352	0.234503	2.16543e+07
AT2G32920.1	9	340	9	8.83936e+06	9.22744e+06	7.403e+06	1.19402	0.488029	1.24645	0.488029	1.0439	0.85139	9.71428e+06	1.23645e+07	5.13925e+06	1.89022	0.052169	2.4059	0.0777909	1.27282	0.509134	6.0655e+06	8.31898e+06	7.37773e+06	0.822137	0.186198	1.12758	0.430413	1.37152	0.110268	5.98072e+06	2.34747e+07	7.42103e+06	0.805915	0.513247	3.16327	0.307331	3.92507	0.461791	3.27519e+07	4.92739e+06	2.85153e+07	1.14857	0.875091	0.172798	0.203485	0.150446	0.210591	9.65941e+06
AT2G43790.1	11	205	9	4.33298e+06	5.80248e+06	3.87627e+06	1.11782	0.62826	1.49692	0.62826	1.33914	0.202697	4.51406e+06	1.50484e+07	2.67178e+06	1.68953	0.00953224	5.63233	0.0789808	3.33366	0.124292	5.48497e+06	4.52128e+06	8.74997e+06	0.626856	0.279764	0.516719	0.153727	0.824303	0.538154	2.00401e+06	8.8151e+06	4.08846e+06	0.490164	0.440749	2.1561	0.145211	4.39873	0.145795	4.89917e+06	5.67868e+06	1.42655e+07	0.343428	0.0349354	0.398071	0.0247175	1.15911	0.698918	4.37191e+06
AT2G43910.1	10	942	9	3.09317e+07	3.55404e+07	2.98213e+07	1.03724	0.776274	1.19178	0.776274	1.149	0.334559	4.02716e+07	4.97774e+07	4.46562e+07	0.901815	0.604479	1.11468	0.474767	1.23604	0.240408	4.33924e+07	3.49038e+07	3.65333e+07	1.18775	0.18329	0.955395	0.611922	0.804375	0.105543	2.85272e+07	1.59205e+07	1.03973e+07	2.74372	0.0409437	1.53122	0.326256	0.558082	0.192925	2.8669e+07	1.38135e+07	2.09976e+07	1.36535	0.302781	0.657862	0.251453	0.481827	0.023422	2.53703e+07
AT3G02080.1	16	2257	9	1.05899e+08	1.48097e+08	1.40117e+08	0.755788	0.156197	1.05695	0.156197	1.39847	0.0752173	1.52892e+08	1.33868e+08	1.05621e+08	1.44755	0.00332391	1.26744	0.000383293	0.875571	0.0820774	1.22159e+08	1.16505e+08	1.15497e+08	1.05768	0.543305	1.00872	0.872435	0.953709	0.6198	1.1014e+08	6.77373e+07	6.41402e+07	1.71717	0.269148	1.05608	0.880731	0.615012	0.240109	1.05794e+08	8.3814e+07	1.09492e+08	0.966226	0.727142	0.76548	0.0546329	0.792237	0.0592531	1.0958e+08
AT3G06720.1	12	701	9	6.13768e+06	5.37498e+06	1.05834e+07	0.579935	0.306326	0.50787	0.306326	0.875735	0.518906	8.93611e+06	1.03474e+07	2.40932e+07	0.370898	0.463306	0.429473	0.446284	1.15793	0.696012	5.73306e+06	7.72806e+06	5.75002e+06	0.99705	0.983652	1.34401	0.247148	1.34798	0.284541	1.63365e+07	5.07184e+06	4.24523e+06	3.84821	0.0789356	1.19472	0.312218	0.310461	0.0961185	7.9127e+06	2.54555e+06	9.24174e+06	0.856191	0.625757	0.275441	0.0537274	0.321705	0.00252735	1.06133e+07
AT3G08530.1	44	3218	9	7.21083e+06	6.12019e+06	4.56725e+06	1.57881	0.0379629	1.34002	0.0379629	0.848749	0.359951	5.9157e+06	7.96229e+06	4.14731e+06	1.4264	0.3667	1.91987	0.0141526	1.34596	0.263754	6.52198e+06	5.8125e+06	7.46162e+06	0.874069	0.495107	0.778986	0.302482	0.891217	0.668328	2.26739e+06	9.60773e+06	1.13453e+07	0.199853	0.0968497	0.846848	0.678227	4.23735	0.164724	5.1867e+06	8.20634e+06	7.33932e+06	0.7067	0.320362	1.11813	0.636284	1.58219	0.04958	2.86233e+06
AT3G09940.1	9	60	9	925197	2.52079e+06	1.35848e+06	0.681052	0.724757	1.8556	0.724757	2.7246	0.410777	2.20808e+06	1.19395e+06	6.203e+06	0.355969	0.459548	0.192479	0.204991	0.540717	0.579248	3.43318e+06	2.64211e+06	1.90666e+06	1.80063	0.126279	1.38573	0.258772	0.769581	0.438799	1.11741e+06	963288	1.45501e+06	0.767974	0.756318	0.662048	0.482821	0.86207	0.855498	1.30274e+06	944857	242720	5.36725	0.227454	3.89279	0.207107	0.725285	0.562259	1.57148e+06
AT3G10520.1	9	339	9	1.36433e+07	1.49463e+07	1.32781e+07	1.0275	0.861958	1.12564	0.861958	1.09551	0.620649	5.77167e+06	9.67345e+06	8.71618e+06	0.662179	0.0289799	1.10983	0.605452	1.67602	0.0496453	1.7206e+07	1.69094e+07	1.48794e+07	1.15636	0.363894	1.13643	0.186278	0.982764	0.911425	6.65502e+06	1.13187e+07	7.30242e+06	0.911345	0.823385	1.54999	0.161148	1.70077	0.276265	1.32149e+07	6.54638e+06	6.31204e+06	2.09361	0.0726239	1.03713	0.892605	0.495378	0.0790665	7.77825e+06
AT3G14310.1	12	244	9	6.11278e+06	4.40743e+06	6.54432e+06	0.934058	0.779901	0.673475	0.779901	0.72102	0.0488803	1.13151e+07	9.59957e+06	4.69188e+06	2.41164	0.0428858	2.046	0.169757	0.848386	0.65942	5.54754e+06	5.68835e+06	5.95482e+06	0.931605	0.815296	0.95525	0.84218	1.02538	0.936343	6.77882e+06	5.94255e+06	4.40078e+06	1.54037	0.576212	1.35034	0.488157	0.876635	0.850902	8.96671e+06	1.23202e+07	1.21254e+07	0.739498	0.451341	1.01606	0.964519	1.37399	0.342946	4.87272e+06
AT3G16400.2	10	80	9	388806	583171	813418	0.47799	0.438622	0.716939	0.438622	1.4999	0.586412	1.07631e+06	3.47119e+06	419253	2.56721	0.0820415	8.27946	0.185984	3.22508	0.287377	1.74806e+06	455075	851420	2.05311	0.0804874	0.53449	0.321683	0.260332	0.0496423	N/A	1.85364e+06	811887	N/A	N/A	2.28313	N/A	100	0.05	3.48246e+06	3.74325e+06	908566	3.83291	0.356088	4.11996	0.0500193	1.07489	0.911844	410838
AT3G19450.1	10	857	9	2.09631e+07	2.27015e+07	6.85148e+07	0.305965	0.0255788	0.331338	0.0255788	1.08293	0.422274	1.84979e+07	2.71918e+07	2.34922e+07	0.787404	0.0335187	1.15748	0.553094	1.47	0.178927	1.88093e+07	1.76536e+07	1.87972e+07	1.00064	0.995796	0.939161	0.514568	0.938556	0.622224	1.01479e+07	1.44157e+07	2.04536e+07	0.496142	0.0332331	0.704799	0.0756614	1.42056	0.201737	4.50352e+07	1.93175e+07	1.92962e+07	2.3339	0.106528	1.00111	0.994822	0.428942	0.10129	1.887e+07
AT3G23400.1	9	720	9	4.23661e+07	3.17591e+07	3.80284e+07	1.11406	0.324398	0.835141	0.324398	0.749634	0.00773048	4.08297e+07	4.32874e+07	3.79176e+07	1.0768	0.658976	1.14162	0.416774	1.06019	0.65717	3.32859e+07	3.439e+07	3.49677e+07	0.951903	0.598594	0.983478	0.857758	1.03317	0.781277	2.82267e+07	2.70102e+07	1.57032e+07	1.79751	0.325522	1.72004	0.407223	0.956903	0.94155	4.17591e+07	8.35308e+06	2.62321e+07	1.59191	0.3449	0.31843	0.0560497	0.20003	0.047255	3.50003e+07
AT3G24830.1	15	2601	9	5.90186e+07	5.94296e+07	6.81384e+07	0.866158	0.139331	0.872189	0.139331	1.00696	0.937549	6.8372e+07	6.57397e+07	8.3178e+07	0.821997	0.218122	0.790349	0.12405	0.9615	0.717642	6.6343e+07	7.4058e+07	7.54623e+07	0.879155	0.153095	0.981391	0.87775	1.11629	0.379141	4.33762e+07	8.21007e+07	6.03983e+07	0.718169	0.35513	1.35932	0.214072	1.89276	0.0829687	8.96463e+07	6.89609e+07	1.41112e+08	0.635285	0.124613	0.488696	0.0402252	0.769255	0.122747	5.29498e+07
AT3G27300.4	13	278	9	6.93304e+06	3.8251e+06	9.66083e+06	0.717645	0.366393	0.395939	0.366393	0.55172	0.109999	1.24367e+07	3.46991e+06	7.03201e+06	1.76858	0.146089	0.493445	0.217848	0.279006	0.000354954	4.5087e+06	4.38458e+06	3.59643e+06	1.25366	0.433531	1.21915	0.531935	0.972471	0.843074	2.95928e+06	3.69997e+06	3.83837e+06	0.770973	0.683608	0.963943	0.936462	1.25029	0.713595	4.7523e+06	3.86437e+06	1.36082e+06	3.49224	0.249226	2.83974	0.00138763	0.813157	0.74864	3.12814e+06
AT3G27740.1	9	480	9	2.70175e+07	2.88396e+07	2.21069e+07	1.22213	0.218445	1.30455	0.218445	1.06744	0.628427	3.31063e+07	2.93211e+07	2.44863e+07	1.35203	0.125982	1.19745	0.265562	0.885664	0.453629	2.787e+07	2.68886e+07	2.34007e+07	1.19099	0.172379	1.14905	0.174246	0.964785	0.710866	3.19001e+07	2.20841e+07	2.29681e+07	1.38888	0.354069	0.961511	0.911518	0.69229	0.285735	1.56363e+07	2.23115e+07	1.91826e+07	0.815131	0.494863	1.16311	0.517853	1.4269	0.0983232	1.89794e+07
AT3G44330.1	9	236	9	4.83281e+06	5.21986e+06	1.39962e+07	0.345294	0.115567	0.372949	0.115567	1.08009	0.764513	3.69617e+06	1.63026e+07	2.26831e+06	1.62948	0.183741	7.18709	0.202776	4.41067	0.24762	4.95811e+06	2.52967e+07	6.22714e+06	0.796209	0.396716	4.06232	0.00729272	5.10208	0.00481557	1.02514e+07	2.12453e+07	4.25213e+06	2.41088	0.179917	4.99638	0.109948	2.07243	0.474198	8.39244e+06	6.63784e+06	4.54605e+06	1.84609	0.211957	1.46013	0.460563	0.790931	0.557389	1.40328e+07
AT3G51160.1	12	1208	9	2.49048e+07	2.53066e+07	2.73365e+07	0.911048	0.733389	0.925745	0.733389	1.01613	0.917149	1.8828e+07	2.38077e+07	1.87398e+07	1.00471	0.989052	1.27044	0.512512	1.26449	0.494681	3.04155e+07	2.01485e+07	3.14335e+07	0.967614	0.750359	0.640986	0.00569355	0.66244	0.00632123	3.28042e+07	2.21027e+07	2.08205e+07	1.57557	0.270017	1.06158	0.778199	0.673778	0.258426	1.8167e+07	1.4811e+07	2.1778e+07	0.834191	0.378152	0.680087	0.0348234	0.815266	0.316933	6.33884e+07
AT3G53580.1	9	348	9	1.83094e+07	1.20664e+07	1.94266e+07	0.942491	0.857374	0.621129	0.857374	0.659028	0.205769	2.71025e+07	2.03976e+07	1.36386e+07	1.9872	0.07769	1.49559	0.108777	0.752612	0.336471	1.52412e+07	1.57455e+07	2.39562e+07	0.63621	7.71248e-05	0.657265	0.00462829	1.03309	0.831952	2.54785e+07	2.07179e+07	1.98908e+07	1.28092	0.436306	1.04158	0.888112	0.813152	0.459301	2.07478e+07	1.89544e+07	2.09414e+07	0.990757	0.982718	0.905116	0.69234	0.91356	0.834181	3.1885e+07
AT3G53700.1	9	83	9	3.72749e+06	2.66959e+06	2.39805e+06	1.55438	0.182983	1.11323	0.182983	0.71619	0.277869	4.0348e+06	3.35482e+06	4.89398e+06	0.824441	0.375375	0.685499	0.065657	0.831472	0.497819	5.50793e+06	5.9927e+06	3.20968e+06	1.71604	0.122096	1.86707	0.00288243	1.08801	0.747362	1.76939e+06	1.33812e+06	960006	1.84311	0.321379	1.39387	0.610352	0.756261	0.62486	1.33893e+06	1.81297e+06	1.81477e+06	0.737795	0.662678	0.999007	0.998611	1.35404	0.454971	4.43923e+06
AT3G60190.1	10	218	9	3.00585e+06	3.74808e+06	8.86545e+06	0.339052	0.156671	0.422773	0.156671	1.24693	0.492664	4.36152e+06	2.57695e+06	1.23038e+06	3.54485	0.000743482	2.09443	0.251918	0.590837	0.14332	2.66703e+06	2.86955e+06	7.7183e+06	0.345546	0.000233379	0.371785	0.00124265	1.07594	0.830478	3.49077e+06	6.79629e+06	6.654e+06	0.524612	0.155943	1.02138	0.939088	1.94693	0.187461	3.40506e+06	9.51984e+06	4.95478e+06	0.687227	0.438686	1.92134	0.114524	2.79579	0.0141119	4.66963e+06
AT3G63410.1	9	865	9	4.33241e+07	2.94511e+07	4.19145e+07	1.03363	0.836142	0.702648	0.836142	0.679786	0.0487361	3.36803e+07	3.81542e+07	3.40119e+07	0.990252	0.937566	1.12179	0.123015	1.13283	0.327559	3.2517e+07	4.81589e+07	3.75649e+07	0.865622	0.193566	1.28202	0.00593686	1.48103	0.000686053	4.20195e+07	1.73581e+07	9.78007e+06	4.29644	0.0170189	1.77485	0.353717	0.413097	0.0949495	2.4328e+07	1.17116e+07	2.45e+07	0.99298	0.985857	0.478026	0.164392	0.481406	0.116992	4.59046e+07
AT4G04910.1	9	173	9	5.9583e+06	2.05775e+07	3.657e+06	1.62929	0.307944	5.62688	0.307944	3.45359	0.220471	4.98289e+06	1.13219e+07	1.94801e+07	0.255794	0.207317	0.581202	0.525454	2.27215	0.47301	4.0589e+07	6.07505e+06	1.17664e+07	3.44957	0.1001	0.516306	0.501683	0.149673	0.0456624	4.83725e+06	4.78597e+07	6.97043e+06	0.693967	0.764364	6.8661	0.18511	9.89399	0.34802	6.80231e+07	1.68988e+06	2.98441e+07	2.27928	0.234863	0.0566235	0.136604	0.0248427	0.031867	4.49488e+06
AT4G11010.1	9	1074	9	2.48571e+07	3.0321e+07	2.44239e+07	1.01774	0.905321	1.24145	0.905321	1.21982	0.135943	3.55189e+07	2.95599e+07	3.33995e+07	1.06346	0.730551	0.885038	0.634905	0.832228	0.506436	2.75612e+07	2.41333e+07	2.60027e+07	1.05993	0.610969	0.928107	0.52882	0.875627	0.410015	1.94542e+07	3.34745e+07	2.33243e+07	0.834074	0.514909	1.43518	0.209682	1.72068	0.259518	2.83802e+07	2.86876e+07	1.94297e+07	1.46066	0.18416	1.47648	0.13266	1.01083	0.969463	1.23941e+07
AT4G11290.1	10	199	9	1.06586e+06	1.64939e+06	696810	1.52962	0.225454	2.36707	0.225454	1.54748	0.158882	2.09067e+06	2.34241e+06	2.01422e+06	1.03795	0.884903	1.16293	0.575353	1.12041	0.669796	891338	2.10437e+06	5.19333e+06	0.171631	8.43402e-08	0.405206	0.000185773	2.36091	0.0488638	1.57078e+06	3.69074e+06	5.04918e+06	0.311096	0.162768	0.730959	0.515687	2.34962	0.30301	3.21375e+06	2.26812e+06	6.24426e+06	0.514672	0.326528	0.363233	0.066673	0.705755	0.699793	1.16757e+06
AT4G14160.1	10	216	9	1.57328e+06	2.43685e+06	1.81782e+06	0.865478	0.567318	1.34054	0.567318	1.5489	0.107067	3.6606e+06	1.18895e+07	1.99883e+06	1.83137	0.247934	5.94821	0.00661403	3.24797	0.0188696	3.09693e+06	1.92204e+06	1.58768e+06	1.9506	0.132171	1.2106	0.562367	0.62063	0.253913	2.01445e+06	3.80201e+06	3.0989e+06	0.650053	0.462844	1.22689	0.572927	1.88737	0.225499	2.7229e+06	6.02876e+06	4.81456e+06	0.565554	0.0847874	1.25219	0.551169	2.2141	0.122293	3.16251e+06
AT4G22930.2	9	230	9	5.49813e+06	7.93787e+06	6.39463e+06	0.859805	0.457906	1.24133	0.457906	1.44374	0.139667	9.10101e+06	1.77193e+07	4.63566e+06	1.96326	0.00376654	3.82239	0.205836	1.94696	0.389821	4.55006e+06	7.60066e+06	7.27125e+06	0.625761	0.245392	1.0453	0.890056	1.67045	0.10928	3.66369e+06	1.34573e+06	662205	5.53256	0.00889588	2.03219	0.30425	0.367315	0.0815627	1.91937e+06	428891	5.41454e+06	0.354484	0.163484	0.0792109	0.0440797	0.223454	0.196437	3.05482e+07
AT4G24280.1	28	2125	9	4.66272e+07	4.70377e+07	4.0549e+07	1.1499	0.433856	1.16002	0.433856	1.0088	0.97363	3.85982e+07	5.2321e+07	4.77989e+07	0.807513	0.455914	1.09461	0.715412	1.35553	0.245983	3.78614e+07	4.94944e+07	3.66631e+07	1.03268	0.84036	1.34998	0.101698	1.30725	0.0588936	3.39926e+07	3.58353e+07	2.98677e+07	1.1381	0.699166	1.1998	0.659598	1.05421	0.91879	4.33079e+07	1.78679e+07	4.02202e+07	1.07677	0.803687	0.444251	0.0493669	0.412577	0.0168837	5.18844e+07
AT4G25100.2	9	1241	9	9.58216e+07	5.47658e+07	1.34899e+08	0.710321	0.247458	0.405976	0.247458	0.571539	0.20184	6.83967e+07	4.56047e+07	7.17028e+07	0.953891	0.840237	0.636024	0.0266968	0.666768	0.190122	2.3209e+07	4.7698e+07	6.92402e+07	0.335196	0.00276888	0.688878	0.281736	2.05515	0.101691	1.31138e+08	3.46509e+07	4.79642e+07	2.73409	0.0275695	0.722432	0.42162	0.264232	0.00516397	3.19396e+07	1.9071e+07	1.67907e+08	0.190222	0.000179661	0.11358	7.98545e-05	0.597095	0.189403	3.50479e+07
AT4G27560.1	9	124	9	3.64347e+06	3.33039e+06	1.77833e+06	2.04881	0.0229752	1.87276	0.0229752	0.914069	0.647312	2.75508e+06	2.49889e+06	1.10357e+06	2.49652	0.0338324	2.26437	0.0783326	0.907012	0.757108	3.76057e+06	2.25289e+06	1.3189e+06	2.85129	0.0163676	1.70816	0.0426039	0.599083	0.155897	713360	780781	459307	1.55312	0.0927909	1.69991	0.153663	1.09451	0.817392	1.34107e+06	1.1398e+06	869690	1.542	0.346266	1.31058	0.493795	0.849923	0.644366	2.18759e+06
AT4G28410.1	9	57	9	1.35489e+06	4.02431e+06	1.89911e+06	0.713433	0.263773	2.11904	0.263773	2.97021	0.242702	132253	1.30167e+06	987764	0.133891	0.0543414	1.31779	0.567194	9.84227	0.0730635	809220	913968	1.79359e+06	0.451173	0.168972	0.509574	0.287378	1.12944	0.771847	1.58054e+06	958456	3.9849e+06	0.396631	0.385311	0.240522	0.174085	0.606412	0.542377	1.16268e+06	7.60035e+06	8.27537e+06	0.140499	0.122288	0.918431	0.906054	6.53693	0.147664	1.60888e+06
AT4G31180.1	9	167	9	1.09471e+07	1.05732e+07	8.2986e+06	1.31915	0.522863	1.2741	0.522863	0.965848	0.913071	1.3336e+07	1.30871e+07	1.05503e+07	1.26404	0.338173	1.24045	0.217551	0.981336	0.906282	9.82213e+06	8.69204e+06	1.48834e+07	0.659939	0.0938911	0.58401	0.0539771	0.884944	0.611015	2.11722e+06	6.39655e+06	7.53555e+06	0.280964	0.0196116	0.848851	0.310982	3.02121	0.0113187	1.39642e+07	1.39549e+07	1.25803e+07	1.11001	0.828699	1.10926	0.723468	0.999333	0.998811	5.42351e+06
AT4G32470.1	9	1059	9	1.15256e+07	1.34656e+07	8.15959e+06	1.41253	0.135088	1.65028	0.135088	1.16832	0.56998	1.57019e+07	1.62203e+07	1.36747e+07	1.14825	0.433028	1.18616	0.350953	1.03301	0.874221	1.75514e+07	1.20802e+07	1.60613e+07	1.09278	0.731065	0.752131	0.0303807	0.688275	0.258146	7.17463e+06	2.19784e+07	1.48478e+07	0.483212	0.16073	1.48024	0.212938	3.06334	0.0822157	1.57812e+07	1.75703e+07	1.98949e+07	0.793229	0.50509	0.883153	0.657037	1.11337	0.703592	5.48494e+06
AT4G33030.1	9	184	9	1.23631e+07	1.09281e+07	8.12343e+06	1.5219	0.212329	1.34526	0.212329	0.883934	0.642559	1.4585e+07	1.20245e+07	1.39365e+07	1.04654	0.717975	0.862807	0.173176	0.82444	0.127388	1.23803e+07	1.1014e+07	1.47973e+07	0.836658	0.156924	0.744322	0.0509171	0.889638	0.511239	5.43072e+06	7.43414e+06	4.18766e+06	1.29684	0.673228	1.77525	0.141802	1.36891	0.54548	6.64635e+06	3.42152e+06	7.97935e+06	0.832943	0.612812	0.428797	0.125507	0.514797	0.0455373	5.00655e+06
AT4G33510.1	14	880	9	1.69623e+07	1.62488e+07	1.18353e+07	1.43319	0.105867	1.37291	0.105867	0.957938	0.803737	1.60794e+07	1.43424e+07	1.768e+07	0.909468	0.483715	0.811223	0.345589	0.891975	0.628304	1.77755e+07	2.40241e+07	1.76312e+07	1.00819	0.963204	1.36259	0.168531	1.35152	0.205549	1.1477e+07	8.63188e+06	8.61382e+06	1.33239	0.505563	1.0021	0.996513	0.752104	0.568927	5.16409e+07	2.20598e+07	1.32585e+07	3.89494	0.43612	1.66383	0.569811	0.427177	0.56085	1.21762e+07
AT4G35000.1	9	693	9	3.60734e+07	4.09895e+07	2.75625e+07	1.30879	0.00804472	1.48715	0.00804472	1.13628	0.46931	3.78117e+07	4.91047e+07	3.29425e+07	1.14781	0.125561	1.49062	0.00268228	1.29866	0.0182521	4.2412e+07	3.68361e+07	4.60344e+07	0.921311	0.481824	0.800188	0.0413177	0.868531	0.233046	6.23097e+07	3.32719e+07	1.66175e+07	3.74965	0.000911178	2.00223	0.105201	0.533976	0.0736574	3.65075e+07	2.62593e+07	3.0972e+07	1.17872	0.470415	0.847838	0.703253	0.719285	0.371918	4.49188e+07
AT4G35250.1	9	461	9	1.7031e+07	2.13449e+07	1.72915e+07	0.98493	0.909663	1.23441	0.909663	1.2533	0.144263	2.83406e+07	1.95386e+07	1.72341e+07	1.64445	0.0324963	1.13372	0.271134	0.68942	0.0251202	2.42656e+07	1.86249e+07	2.03331e+07	1.1934	0.535712	0.915987	0.476513	0.767543	0.39932	1.16044e+07	1.32454e+07	8.12605e+06	1.42805	0.548316	1.63	0.225278	1.14141	0.800799	1.50118e+07	7.73857e+06	9.97982e+06	1.50422	0.088423	0.775422	0.437995	0.515497	0.0140571	9.82899e+06
AT5G01600.1	9	292	9	8.20337e+06	4.50231e+06	6.09993e+06	1.34483	0.403425	0.738091	0.403425	0.548836	0.171778	1.21374e+07	4.52642e+06	7.54269e+06	1.60916	0.0923345	0.600107	0.0727134	0.372931	0.00175156	6.1559e+06	5.04885e+06	5.10987e+06	1.20471	0.688432	0.988059	0.968451	0.820165	0.67994	3.02043e+06	4.28505e+06	2.92137e+06	1.03391	0.846272	1.46679	0.300899	1.41869	0.510171	8.11556e+06	2.19119e+07	1.22938e+07	0.660134	0.526739	1.78235	0.12246	2.69998	0.0314964	4.39665e+06
AT5G01750.2	9	270	9	1.02284e+07	9.1198e+06	9.69589e+06	1.05492	0.771818	0.940584	0.771818	0.891617	0.494407	7.81186e+06	8.44682e+06	1.25293e+07	0.623489	0.235829	0.674167	0.204987	1.08128	0.754455	9.77073e+06	1.34644e+07	9.86993e+06	0.989949	0.957182	1.36419	0.0402961	1.37804	0.0282679	6.85342e+06	7.99209e+06	3.42e+06	2.00393	0.0548841	2.33687	0.094894	1.16615	0.756444	7.61347e+06	5.76508e+06	7.12658e+06	1.06832	0.832187	0.808954	0.467217	0.75722	0.264098	6.23587e+06
AT5G02960.1	9	200	9	6.21121e+06	8.55274e+06	3.33948e+06	1.85993	0.199684	2.5611	0.199684	1.37698	0.50536	3.32962e+06	1.73394e+07	3.08212e+06	1.0803	0.837201	5.6258	0.222408	5.20763	0.158994	3.92541e+06	8.4711e+06	8.01536e+06	0.489736	0.259698	1.05686	0.931093	2.15802	0.269432	5.22644e+06	5.17283e+06	3.45053e+06	1.51468	0.517335	1.49914	0.618939	0.989742	0.992472	8.37115e+06	4.38547e+06	5.22299e+06	1.60275	0.145475	0.839647	0.739116	0.523879	0.0728486	4.13766e+06
AT5G03290.1	14	1019	9	1.6127e+07	2.53031e+07	1.08331e+07	1.48868	0.0276183	2.33572	0.0276183	1.56899	0.0107993	2.31608e+07	3.03423e+07	1.62845e+07	1.42227	0.00141489	1.86327	0.00539554	1.31007	0.0777914	2.76026e+07	2.41192e+07	1.81496e+07	1.52084	0.0249847	1.32891	0.0754271	0.873801	0.446516	1.88759e+07	2.32106e+07	1.91257e+07	0.98694	0.92198	1.21359	0.124042	1.22964	0.28079	1.91443e+07	1.89898e+07	2.37902e+07	0.804712	0.415741	0.798219	0.39321	0.991931	0.930124	1.60268e+07
AT5G05010.2	9	137	9	3.29713e+06	4.17154e+06	2.74728e+06	1.20014	0.408461	1.51843	0.408461	1.2652	0.120558	3.84709e+06	2.68813e+06	3.74502e+06	1.02725	0.909908	0.717789	0.366442	0.698745	0.347409	3.22913e+06	4.49438e+06	6.11748e+06	0.527853	0.0176017	0.734678	0.229423	1.39182	0.262583	3.26762e+06	4.70943e+06	2.03509e+06	1.60563	0.337599	2.31411	0.0368001	1.44124	0.37965	4.73387e+06	6.20844e+06	6.75559e+06	0.700733	0.341432	0.919008	0.817516	1.3115	0.360337	4.79017e+06
AT5G10920.1	9	451	9	1.22797e+07	1.33815e+07	1.07672e+07	1.14047	0.362998	1.2428	0.362998	1.08973	0.566038	8.6947e+06	7.82158e+06	1.17453e+07	0.74027	0.101381	0.665933	0.128518	0.899581	0.72259	1.19173e+07	5.1376e+07	1.24857e+07	0.954481	0.497928	4.1148	0.00184154	4.31103	0.00166285	1.62627e+07	5.10304e+06	3.2423e+06	5.0158	0.0420517	1.5739	0.41646	0.313788	0.105529	8.73997e+06	5.95082e+06	9.90892e+06	0.882031	0.774021	0.600553	0.424626	0.680875	0.466208	3.30507e+07
AT5G12940.1	9	39	9	1.70917e+06	817964	1.37066e+06	1.24697	0.542873	0.596766	0.542873	0.478574	0.0964592	2.16868e+06	2.32893e+06	1.10207e+06	1.96783	0.0740995	2.11324	0.015605	1.07389	0.714503	1.86529e+06	1.65843e+06	3.19469e+06	0.583873	0.255848	0.519119	0.189559	0.889097	0.753522	2.17721e+06	1.69108e+06	2.14103e+06	1.0169	0.989299	0.789844	0.794179	0.77672	0.802413	2.25013e+06	3.03695e+06	3.60783e+06	0.623681	0.371193	0.841767	0.774257	1.34968	0.686117	3.34401e+06
AT5G14800.1	9	115	9	2.40375e+06	2.09726e+06	2.76176e+06	0.870371	0.606025	0.759393	0.606025	0.872494	0.687836	3.77628e+06	4.25322e+06	8.30127e+06	0.454904	0.0252509	0.512358	0.0205892	1.1263	0.686178	2.91608e+06	2.53114e+06	657193	4.43718	0.00294604	3.85144	0.000605683	0.867994	0.64458	1.989e+06	2.34178e+06	1.67287e+06	1.18897	0.748641	1.39985	0.35129	1.17736	0.715098	1.91376e+06	1.47473e+06	1.52804e+06	1.25243	0.756473	0.965112	0.908827	0.770592	0.716679	1.31804e+06
AT5G15090.2	11	1877	9	3.36297e+07	3.11995e+07	2.87883e+07	1.16817	0.252964	1.08376	0.252964	0.927736	0.654994	3.02683e+07	3.16354e+07	2.33779e+07	1.29474	0.0557249	1.35322	0.204868	1.04516	0.814098	2.39561e+07	3.16477e+07	2.49308e+07	0.960904	0.841068	1.26942	0.167061	1.32107	0.0988775	2.04726e+07	3.65525e+07	2.65126e+07	0.772184	0.557527	1.37868	0.165805	1.78543	0.0900377	3.71041e+07	2.09805e+07	3.11175e+07	1.19238	0.512132	0.674236	0.222859	0.565451	0.0364332	2.38618e+07
AT5G16760.1	9	76	9	1.322e+06	1.2551e+06	738142	1.79099	0.102956	1.70035	0.102956	0.949395	0.867683	1.59035e+06	1.84126e+06	1.82952e+06	0.869271	0.677351	1.00641	0.982142	1.15777	0.533056	1.39297e+06	1.91175e+06	1.52897e+06	0.91105	0.605017	1.25035	0.283503	1.37243	0.169261	755874	3.26566e+06	2.00256e+06	0.377453	0.0275655	1.63074	0.143709	4.32037	0.0873758	2.61472e+06	3.30117e+06	2.007e+06	1.3028	0.525309	1.64483	0.270375	1.26254	0.578826	2.01407e+06
AT5G19100.1	9	76	9	2.81579e+06	2.28559e+06	1.02948e+06	2.73515	0.0838962	2.22013	0.0838962	0.811703	0.623565	2.8085e+06	4.52595e+06	652043	4.30723	0.033753	6.94119	0.0842691	1.61152	0.428912	2.02861e+06	2.10905e+06	3.27408e+06	0.619596	0.173702	0.644167	0.188479	1.03966	0.892158	1.92269e+06	2.5693e+06	954068	2.01525	0.434038	2.693	0.193638	1.33631	0.640558	3.96119e+06	909786	724655	5.46632	0.173662	1.25548	0.687938	0.229675	0.201329	1.35383e+06
AT5G20250.4	9	91	9	2.06857e+06	3.66472e+06	5.29433e+06	0.390714	0.00947464	0.692197	0.00947464	1.77162	0.199473	2.02964e+06	2.22876e+06	6.74874e+06	0.300743	0.0009162	0.330249	0.00122491	1.09811	0.758129	2.93977e+06	7.21923e+06	1.60636e+06	1.83008	0.160563	4.49415	0.00075628	2.45571	0.0148626	1.22706e+06	3.31713e+06	2.28087e+06	0.53798	N/A	1.45433	0.351195	2.70331	N/A	2.08658e+06	2.11505e+06	3.19679e+06	0.652712	0.322943	0.661615	0.386133	1.01364	0.977674	3.32773e+06
AT5G20290.1	9	53	9	1.75559e+06	3.11156e+06	1.44513e+06	1.21484	0.549518	2.15314	0.549518	1.77237	0.425744	668804	1.25233e+07	2.63837e+06	0.253492	0.00502135	4.74662	0.416834	18.725	0.412597	2.18472e+06	2.41413e+06	3.09536e+06	0.705803	0.321187	0.779918	0.385408	1.10501	0.784389	938328	7.24467e+06	5.69099e+06	0.164879	0.0415593	1.27301	0.617844	7.72083	0.20154	7.17806e+06	618790	4.97964e+06	1.44148	0.713901	0.124264	0.0518202	0.0862058	0.272832	1.39585e+06
AT5G23020.1	11	214	9	3.81502e+06	5.78913e+06	3.22143e+06	1.18426	0.43236	1.79707	0.43236	1.51746	0.27951	1.53764e+07	2.61854e+07	7.9194e+06	1.94161	0.0304616	3.30648	0.140649	1.70296	0.350201	1.01682e+07	5.11263e+06	1.40936e+07	0.721474	0.460641	0.362762	0.105583	0.502806	0.0349793	8.82859e+06	6.14504e+06	6.23647e+06	1.41564	0.222015	0.985338	0.941239	0.696038	0.0359379	7.54915e+06	6.80394e+06	5.90933e+06	1.2775	0.335525	1.15139	0.380173	0.901285	0.631416	8.9007e+06
AT5G26667.2	9	509	9	6.97795e+07	4.26241e+07	5.29327e+07	1.31827	0.189189	0.805251	0.189189	0.61084	0.0357417	1.92369e+07	1.90068e+07	3.40468e+07	0.565014	0.0441692	0.558254	0.0312939	0.988036	0.960222	1.88786e+07	3.64922e+07	1.91309e+07	0.98681	0.955276	1.9075	0.0167414	1.93299	0.036467	7.59638e+07	1.01552e+07	1.24494e+07	6.10182	0.0415667	0.815718	0.218641	0.133684	0.0373568	9.94787e+06	5.51605e+06	8.44681e+06	1.17771	0.501923	0.653033	0.173187	0.554495	0.0119244	8.71923e+07
AT5G38530.1	9	235	9	8.5284e+06	7.77795e+06	7.66245e+06	1.11301	0.613523	1.01507	0.613523	0.912006	0.552049	7.3636e+06	4.88998e+06	1.14805e+07	0.641401	0.2342	0.425938	0.0443365	0.664074	0.19844	6.39141e+06	7.11894e+06	9.39546e+06	0.680266	0.0422304	0.7577	0.218859	1.11383	0.692836	5.56509e+06	4.00612e+06	4.86203e+06	1.1446	0.768683	0.823961	0.565215	0.719867	0.411328	5.78844e+06	2.24636e+06	6.87179e+06	0.842349	0.535376	0.326896	0.000498262	0.388077	0.0597009	7.83722e+06
AT5G41520.1	9	1143	9	2.02579e+07	2.67423e+07	2.16279e+07	0.936657	0.761381	1.23647	0.761381	1.32009	0.193865	1.75683e+07	2.54581e+07	3.42376e+07	0.51313	3.81932e-05	0.743572	0.0115579	1.44909	0.013091	2.92499e+07	2.98324e+07	2.51815e+07	1.16156	0.302574	1.1847	0.242067	1.01992	0.905124	1.39121e+07	1.90912e+07	1.60343e+07	0.867649	0.595767	1.19065	0.612378	1.37227	0.540604	3.59853e+07	1.19224e+07	2.30461e+07	1.56145	0.253257	0.51733	0.0365197	0.331314	0.0457778	1.86747e+07
AT5G44070.1	9	78	9	1.64975e+06	1.78646e+06	1.08286e+06	1.52351	0.157548	1.64975	0.157548	1.08286	0.756227	2.70614e+06	1.65877e+06	1.52094e+06	1.77925	0.149167	1.09062	0.869498	0.612964	0.206489	908207	2.40358e+06	277808	3.26918	0.0950183	8.65193	0.0440485	2.64651	0.162394	3.07685e+06	1.93143e+06	386827	7.95408	0.2186	4.993	0.377339	0.627728	0.660783	2.93064e+06	578524	4.78563e+06	0.612384	0.385427	0.120888	N/A	0.197405	N/A	1.82446e+06
AT5G48480.1	9	276	9	8.8352e+06	8.82712e+06	9.54836e+06	0.925311	0.785378	0.924464	0.785378	0.999085	0.997549	5.08396e+07	6.90951e+06	3.02805e+06	16.7895	0.00238887	2.28184	0.0386892	0.135908	0.00120203	7.0384e+06	1.06079e+07	1.5602e+07	0.451123	0.0127629	0.67991	0.260502	1.50715	0.350225	1.46083e+07	1.48775e+07	9.59883e+06	1.52189	0.542561	1.54993	0.431747	1.01842	0.974729	1.55205e+07	9.35426e+06	1.48701e+07	1.04374	0.919009	0.629066	0.258737	0.602702	0.240378	2.32052e+07
AT5G48880.4	10	209	9	1.77028e+07	1.09107e+07	1.15477e+07	1.53301	0.0388108	0.944834	0.0388108	0.616326	0.0043128	1.12116e+07	8.21658e+06	9.32939e+06	1.20175	0.258404	0.880721	0.555914	0.732868	0.114119	1.75259e+07	1.31459e+07	1.09797e+07	1.59621	0.0112498	1.19729	0.194495	0.750082	0.111077	1.67453e+07	5.53809e+06	1.68022e+06	9.96614	0.00739105	3.29605	0.261713	0.330725	0.0948389	9.62256e+06	1.06198e+06	3.74397e+06	2.57015	0.0820311	0.283651	0.0227287	0.110363	0.019334	3.1485e+07
AT5G50370.1	10	552	9	5.15998e+06	4.50534e+06	6.6635e+06	0.774365	0.341314	0.676122	0.341314	0.873131	0.557581	1.26934e+07	3.39123e+06	6.81237e+06	1.86328	0.461743	0.497804	0.0576939	0.267165	0.191364	4.06507e+06	5.27734e+06	6.12591e+06	0.663587	0.113757	0.861479	0.51808	1.29822	0.348378	2.79514e+06	9.39595e+06	5.29826e+06	0.527559	0.293665	1.77341	0.461548	3.36153	0.435886	7.07074e+06	4.63611e+06	4.16215e+06	1.69882	0.3951	1.11388	0.736505	0.655675	0.486884	1.07639e+07
AT5G53560.1	9	743	9	1.19542e+07	1.87847e+07	1.10938e+07	1.07756	0.545912	1.69327	0.545912	1.57139	0.158271	1.28276e+07	1.89647e+07	1.69971e+07	0.754695	0.124629	1.11576	0.661375	1.47843	0.159451	1.44923e+07	1.52027e+07	1.30515e+07	1.1104	0.371191	1.16483	0.407782	1.04902	0.791273	2.19386e+07	1.18568e+07	9.27117e+06	2.36633	0.112845	1.27889	0.536977	0.540453	0.302298	1.52665e+07	1.10588e+07	1.92134e+07	0.794576	0.420147	0.575577	0.0625566	0.724382	0.232401	1.45275e+07
AT5G56500.2	26	3848	9	4.52332e+06	2.27473e+06	9.07093e+06	0.498661	0.0838317	0.250771	0.0838317	0.502889	0.0279887	1.23281e+06	5.01291e+06	1.09664e+06	1.12417	0.821959	4.57116	0.0520652	4.06624	0.0605915	1.79797e+06	2.53855e+06	1.96643e+06	0.914336	0.626732	1.29095	0.186602	1.4119	0.0709042	4.3662e+06	1.59918e+06	1.37867e+06	3.16696	0.208557	1.15995	0.854326	0.366264	0.31711	1.03321e+06	762887	1.75416e+06	0.589006	0.340066	0.434902	0.122422	0.738366	0.676421	4.05213e+06
AT5G56630.1	12	205	9	3.18042e+06	1.05534e+07	3.47145e+06	0.916165	0.845641	3.04006	0.845641	3.31825	0.0158997	3.98478e+06	1.03346e+07	5.30805e+06	0.750706	0.310901	1.94697	0.358692	2.59351	0.254001	1.6999e+07	1.2973e+07	1.68356e+07	1.0097	0.977363	0.770565	0.51362	0.76316	0.421741	4.97549e+06	1.14504e+07	1.21944e+07	0.408013	0.134352	0.938991	0.843222	2.30137	0.166886	9.76143e+06	1.31495e+07	9.22018e+06	1.0587	0.89135	1.42617	0.448592	1.34709	0.406208	2.40108e+06
AT5G60360.1	9	498	9	9.41379e+06	1.57454e+07	8.81926e+06	1.06741	0.792418	1.78534	0.792418	1.67259	0.0301213	1.20592e+07	1.56012e+07	1.0044e+07	1.20063	0.449089	1.55328	0.0743681	1.29372	0.213355	1.24943e+07	1.02942e+07	1.40625e+07	0.888486	0.395844	0.732035	0.0326422	0.823912	0.227722	7.54566e+06	1.4126e+07	1.00547e+07	0.750461	0.589541	1.40491	0.257557	1.87207	0.0720823	1.14469e+07	7.047e+06	9.85775e+06	1.16121	0.53628	0.71487	0.414231	0.615623	0.10251	3.18999e+06
AT5G63600.2	9	357	9	1.1591e+07	6.78977e+06	1.75321e+07	0.66113	0.443497	0.387276	0.443497	0.58578	0.41421	1.21952e+07	1.64047e+07	5.15347e+06	2.36641	0.0180899	3.18323	0.258965	1.34517	0.663145	1.55385e+07	1.11409e+07	9.24528e+06	1.6807	0.0929921	1.20504	0.580695	0.716988	0.341045	7.7279e+06	3.10775e+06	1.16031e+07	0.666021	0.615182	0.267839	0.115884	0.402147	0.0783965	4.01007e+06	2.95007e+06	2.9314e+06	1.36797	0.358809	1.00637	0.986729	0.735667	0.400915	1.1027e+07
AT5G64370.1	9	186	9	1.22042e+07	7.71675e+06	1.13545e+07	1.07484	0.773891	0.67962	0.773891	0.632301	0.0629271	9.63267e+06	1.30671e+07	1.48086e+07	0.650478	0.332058	0.882397	0.718841	1.35654	0.518282	1.24484e+07	2.04511e+07	1.64149e+07	0.758361	0.13282	1.24588	0.164552	1.64287	0.0161232	9.55263e+06	7.03807e+06	6.00697e+06	1.59026	0.0626128	1.17165	0.524382	0.736768	0.296387	8.01918e+06	6.98036e+06	4.98247e+06	1.60948	0.22971	1.40098	0.306323	0.870458	0.661533	1.0134e+07
ATCG00160.1	9	528	9	5.37161e+07	4.52917e+07	7.69614e+07	0.697961	0.313749	0.588498	0.313749	0.843168	0.0952678	4.89218e+07	3.92612e+07	5.89228e+07	0.830271	0.0590655	0.666316	0.00515038	0.802528	0.051602	5.65405e+07	5.79718e+07	5.35475e+07	1.05589	0.546225	1.08262	0.680082	1.02531	0.899838	5.70028e+07	2.57361e+07	3.04375e+07	1.87278	0.155309	0.84554	0.666098	0.451489	0.0653467	2.30559e+07	3.14384e+07	3.58591e+07	0.642957	0.107162	0.87672	0.605416	1.36357	0.366754	4.09319e+07
AT1G02560.1	8	1101	8	6.62275e+07	6.53357e+07	6.29387e+07	1.05225	0.638592	1.03808	0.638592	0.986534	0.946261	5.91454e+07	6.03537e+07	5.97651e+07	0.989631	0.938658	1.00985	0.937021	1.02043	0.764132	7.86162e+07	6.65849e+07	6.4225e+07	1.22408	0.363519	1.03674	0.731714	0.846961	0.450782	6.21979e+07	4.14687e+07	4.42997e+07	1.40402	0.0748267	0.936094	0.787814	0.666722	0.194927	4.65258e+07	4.20852e+07	4.8891e+07	0.951622	0.854158	0.860795	0.560132	0.904556	0.670944	7.61663e+07
AT1G03860.3	11	1242	8	1.63964e+08	2.75056e+07	6.42458e+07	2.55213	0.328292	0.42813	0.328292	0.167754	0.152715	2.54669e+07	3.01746e+07	3.46181e+07	0.735653	0.0790516	0.871642	0.174432	1.18486	0.272343	3.67972e+07	2.94923e+07	2.69284e+07	1.36648	0.205469	1.09521	0.462746	0.801482	0.38161	2.65949e+07	1.66708e+07	1.10291e+07	2.41135	0.00527491	1.51153	0.34633	0.626841	0.285677	2.28168e+07	1.76591e+07	1.91285e+07	1.19282	0.49665	0.923184	0.742584	0.773953	0.2356	2.6102e+08
AT1G05010.1	8	89	8	9.3368e+06	7.48006e+06	9.62699e+06	0.969858	0.797256	0.776989	0.797256	0.801137	0.210339	5.78623e+06	5.98286e+06	8.34435e+06	0.693431	0.286081	0.716996	0.332301	1.03398	0.937659	1.26129e+07	7.91598e+06	7.21447e+06	1.74828	0.0976126	1.09724	0.613594	0.627608	0.175407	8.00058e+06	4.10014e+06	1.61563e+06	4.95198	0.113413	2.5378	0.340304	0.512481	0.41559	5.81945e+06	1.26135e+06	4.83042e+06	1.20475	0.606486	0.261125	0.030247	0.216746	0.0143783	1.32604e+07
AT1G06290.1	8	107	8	1.55349e+06	1.64959e+06	2.50258e+06	0.620756	0.310095	0.659153	0.310095	1.06186	0.893196	878035	2.36078e+06	1.67666e+06	0.52368	0.154296	1.40802	0.565684	2.68871	0.218402	1.3497e+06	1.55541e+06	2.37238e+06	0.568924	0.120727	0.655635	0.211656	1.15241	0.732765	1.34053e+06	4.05006e+06	4.53625e+06	0.295514	0.212258	0.892821	0.819729	3.02125	0.283428	4.23819e+06	4.90888e+06	3.91592e+06	1.0823	0.886417	1.25357	0.657212	1.15825	0.772714	2.68304e+06
AT1G06690.1	8	210	8	1.29189e+07	7.24335e+06	1.14672e+07	1.1266	0.45535	0.63166	0.45535	0.560679	0.000116806	1.25855e+07	1.47847e+07	1.26814e+07	0.992436	0.968068	1.16585	0.588123	1.17474	0.519117	8.01553e+06	9.1698e+06	5.29984e+06	1.51241	0.138044	1.7302	0.016601	1.144	0.537354	1.12337e+07	3.90146e+06	3.49189e+06	3.21709	0.0166518	1.11729	0.788063	0.347298	0.00590077	3.63371e+06	3.20533e+06	2.17354e+06	1.6718	0.215311	1.47471	0.248147	0.882107	0.679498	1.33349e+07
AT1G12230.2	8	260	8	5.0726e+06	5.99454e+06	5.19899e+06	0.97569	0.842522	1.15302	0.842522	1.18175	0.323503	3.72021e+06	6.38022e+06	7.5505e+06	0.492711	0.0383552	0.845006	0.417443	1.71501	0.00128961	6.53591e+06	7.34506e+06	5.90381e+06	1.10707	0.636415	1.24412	0.234458	1.1238	0.63096	1.85848e+07	9.81299e+06	9.11677e+06	2.03853	0.0279682	1.07637	0.885811	0.528011	0.261806	1.36484e+07	1.76366e+07	7.15733e+06	1.90691	0.521815	2.46414	0.0337723	1.29222	0.683187	3.71728e+06
AT1G16880.1	8	570	8	3.90427e+07	3.37545e+07	3.04136e+07	1.28373	0.287988	1.10985	0.287988	0.864554	0.484282	3.18583e+07	3.14397e+07	4.82362e+07	0.660464	0.14042	0.651787	0.134576	0.986863	0.96111	3.10055e+07	3.30391e+07	3.81822e+07	0.812043	0.24252	0.865303	0.393973	1.06559	0.514165	1.25406e+07	3.26054e+07	2.14438e+07	0.584815	0.452572	1.52051	0.268622	2.59998	0.0799684	2.53178e+07	1.61207e+07	3.60628e+07	0.702048	0.275244	0.447017	0.0306878	0.636732	0.300809	1.78465e+07
AT1G17050.1	9	234	8	5.19996e+07	1.41874e+07	4.03561e+07	1.28852	0.512137	0.351556	0.512137	0.272838	0.00634483	5.38884e+07	2.43295e+07	9.0018e+07	0.59864	0.0384475	0.270274	0.00347896	0.451479	0.0192739	1.72429e+07	4.45493e+07	2.86185e+07	0.602508	0.129586	1.55666	0.0483463	2.58363	0.00237363	2.65389e+07	5.16095e+06	3.17019e+06	8.37139	0.0434754	1.62796	0.0523635	0.194467	0.0575247	3.30281e+06	2.42859e+06	2.9051e+06	1.1369	0.688008	0.835975	0.681046	0.735312	0.333707	1.09606e+07
AT1G20260.1	33	5057	8	2.47285e+08	9.83796e+07	1.51548e+08	1.63173	0.0795041	0.649166	0.0795041	0.397839	0.00310748	1.08951e+08	1.42697e+08	1.03545e+08	1.0522	0.657187	1.37812	0.0701589	1.30974	0.125556	1.02692e+08	1.0399e+08	1.75849e+08	0.58398	0.0604933	0.591357	0.0847373	1.01263	0.88527	7.14096e+07	8.35255e+07	6.02318e+07	1.18558	0.655734	1.38673	0.398251	1.16967	0.716709	8.79579e+07	9.635e+07	1.35423e+08	0.649503	0.299673	0.711473	0.373606	1.09541	0.602701	8.11733e+07
AT1G21440.2	9	595	8	2.02614e+07	2.73024e+07	4.45998e+07	0.454294	0.115658	0.612164	0.115658	1.34751	0.659417	1.11203e+07	1.32891e+07	1.51277e+07	0.735092	0.386245	0.878462	0.668652	1.19504	0.479652	1.20442e+07	2.84587e+07	3.57964e+07	0.336464	0.344559	0.795018	0.794384	2.36286	0.0941833	4.62804e+07	6.178e+06	6.03737e+06	7.66566	0.157683	1.02329	0.938992	0.133491	0.159227	2.01628e+07	6.66229e+06	1.40509e+07	1.43498	0.455687	0.474155	0.141964	0.330425	0.0921879	1.44336e+08
AT1G23800.1	8	132	8	4.05233e+06	2.50698e+06	4.18523e+06	0.968244	0.925016	0.599006	0.925016	0.618652	0.0369206	1.92923e+06	3.97836e+06	1.87313e+06	1.02995	0.94457	2.12391	0.174643	2.06215	0.149994	5.75982e+06	2.95937e+06	4.81186e+06	1.197	0.616475	0.615015	0.0925072	0.513796	0.171379	5.8406e+06	8.0841e+06	7.25277e+06	0.805292	0.60856	1.11462	0.757346	1.38412	0.612974	3.89562e+06	3.72016e+06	7.02475e+06	0.554555	0.306691	0.529578	0.272014	0.95496	0.852855	2.1661e+06
AT1G26630.1	10	1079	8	3.01124e+07	3.55796e+07	2.72189e+07	1.1063	0.609827	1.30716	0.609827	1.18156	0.340809	3.84519e+07	1.79808e+08	2.58244e+07	1.48897	0.0512465	6.96272	0.299955	4.67619	0.338288	2.3162e+07	3.59317e+07	3.70808e+07	0.624635	0.0157441	0.969011	0.849994	1.55132	0.0249192	1.79335e+07	7.5872e+07	2.08312e+07	0.860899	0.395944	3.64224	0.265065	4.23074	0.436946	3.19603e+07	2.20276e+07	2.35798e+07	1.35541	0.369208	0.934171	0.844393	0.689219	0.0565624	1.60199e+07
AT1G35680.1	8	452	8	2.58183e+07	2.2235e+07	2.43609e+07	1.05983	0.708981	0.912731	0.708981	0.861209	0.20775	2.82683e+07	3.13005e+07	2.65667e+07	1.06405	0.546981	1.17819	0.452072	1.10727	0.640038	2.35707e+07	2.75009e+07	2.64497e+07	0.891153	0.513297	1.03974	0.798615	1.16674	0.439276	2.29739e+07	1.77808e+07	1.21513e+07	1.89065	0.0246294	1.46329	0.475919	0.773958	0.664512	1.86146e+07	8.70934e+06	1.49038e+07	1.24898	0.54249	0.584372	0.201858	0.467877	0.0994639	3.00946e+07
AT1G49970.1	8	327	8	2.53449e+07	1.92318e+07	1.90901e+07	1.32765	0.509329	1.00742	0.509329	0.758804	0.511227	1.86108e+07	1.69794e+07	1.47017e+07	1.26589	0.125431	1.15492	0.167177	0.912342	0.481992	2.91681e+07	2.97379e+07	1.95099e+07	1.49504	0.438848	1.52425	0.233714	1.01954	0.970914	4.99238e+07	9.86707e+06	6.79255e+06	7.34979	0.0119136	1.45263	0.205944	0.197643	0.0173321	1.02599e+07	5.93918e+06	1.5107e+07	0.679149	0.342592	0.393141	0.107243	0.578873	0.053569	3.27804e+07
AT1G54780.1	8	446	8	1.21481e+07	1.65514e+07	1.2646e+07	0.960635	0.806751	1.30883	0.806751	1.36246	0.106701	2.08268e+07	1.08651e+07	2.11744e+07	0.983585	0.955487	0.513123	0.0954059	0.521686	0.0684788	1.71534e+07	1.47045e+07	2.42607e+07	0.707044	0.101269	0.606104	0.0557273	0.857237	0.575793	5.59128e+06	1.6879e+07	8.66427e+06	0.645326	0.668204	1.94812	0.329222	3.01881	0.301693	1.36453e+07	5.92053e+06	1.97125e+07	0.692218	0.333464	0.300344	0.0338745	0.433886	0.0381298	3.79737e+06
AT1G55450.1	8	200	8	4.22269e+06	3.12791e+06	3.47316e+06	1.21581	0.418353	0.900595	0.418353	0.740739	0.24792	5.28549e+06	1.52718e+07	5.60275e+06	0.943373	0.891548	2.72577	0.222964	2.88939	0.202915	1.39264e+07	4.81764e+06	3.91332e+06	3.55872	0.0516734	1.23109	0.370979	0.345936	0.0955842	5.29726e+06	7.78583e+06	4.99191e+06	1.06117	0.85115	1.55969	0.171934	1.46978	0.415035	1.06072e+07	6.5682e+06	4.40973e+06	2.4054	0.0828173	1.48948	0.108228	0.619223	0.247907	3.90122e+06
AT1G56190.1	26	5715	8	1.92153e+07	1.67613e+07	2.09855e+07	0.915649	0.544094	0.798711	0.544094	0.87229	0.205952	1.91757e+07	1.74613e+07	2.11683e+07	0.90587	0.645504	0.824879	0.419373	0.910593	0.566723	1.98422e+07	2.23153e+07	2.44948e+07	0.81006	0.182831	0.911024	0.492719	1.12464	0.438992	2.61701e+07	5.93727e+06	5.89625e+06	4.43843	0.0157138	1.00696	0.990856	0.226872	0.00565967	6.21599e+06	3.83693e+06	1.34264e+07	0.462969	0.168461	0.285775	0.0843878	0.617267	0.278095	2.7252e+07
AT1G60710.1	12	531	8	1.55853e+07	1.32941e+07	1.29212e+07	1.20618	0.118576	1.02886	0.118576	0.852987	0.119295	1.81938e+07	2.08168e+07	9.90645e+06	1.83656	0.028146	2.10134	0.0238483	1.14417	0.576296	1.72109e+07	1.27523e+07	1.24074e+07	1.38714	0.0301354	1.02779	0.858199	0.74094	0.0735528	1.3613e+07	9.14572e+06	7.87505e+06	1.72863	0.05212	1.16135	0.475771	0.671835	0.220741	1.25681e+07	8.72853e+06	1.18771e+07	1.05818	0.800339	0.734906	0.162106	0.694498	0.22084	1.13325e+07
AT1G62640.2	8	150	8	7.67884e+06	9.41281e+06	5.63347e+06	1.36307	0.335555	1.67087	0.335555	1.22581	0.365957	2.2009e+07	1.38718e+07	6.62317e+06	3.32303	0.00140538	2.09444	0.0173122	0.63028	0.00272372	3.67821e+06	1.42759e+07	1.34862e+07	0.27274	0.000665673	1.05856	0.807561	3.8812	0.000588841	7.89674e+06	7.11855e+06	2.34626e+06	3.36567	0.210251	3.034	0.336963	0.901454	0.914763	1.66076e+07	1.57495e+06	7.30045e+06	2.27488	0.213808	0.215733	0.0419435	0.0948328	0.0550195	4.75183e+06
AT1G64510.2	8	554	8	3.3183e+07	3.92895e+07	3.06508e+07	1.08261	0.524668	1.28184	0.524668	1.18403	0.272825	2.97818e+07	2.12327e+07	2.57643e+07	1.15593	0.358796	0.824112	0.0217174	0.712941	0.0488662	3.55497e+07	3.7368e+07	3.90744e+07	0.909797	0.579669	0.956329	0.661028	1.05115	0.794922	2.48583e+07	2.25154e+07	2.55692e+07	0.972201	0.886702	0.880568	0.488651	0.905747	0.599045	1.87238e+07	1.72789e+07	2.07957e+07	0.900367	0.678983	0.830885	0.503693	0.922829	0.390378	3.22947e+07
AT1G69830.1	8	116	8	1.66854e+07	1.44949e+07	6.97806e+06	2.39112	0.00608006	2.07722	0.00608006	0.86872	0.467071	3.17257e+07	1.94703e+07	1.77606e+07	1.7863	0.126611	1.09626	0.811589	0.613708	0.226881	1.42909e+07	1.60306e+07	6.91684e+06	2.0661	0.00149848	2.31762	0.000748634	1.12174	0.486957	1.06826e+07	5.28269e+06	2.09177e+06	5.10695	0.000419059	2.52546	0.247738	0.494514	0.214918	4.81229e+06	784061	7.5746e+06	0.635319	0.393898	0.103512	0.0356919	0.162929	0.0527146	1.13781e+07
AT1G70770.2	8	121	8	3.43069e+06	556061	786735	4.36067	0.0470599	0.706795	0.0470599	0.162084	0.0217609	579295	1.71495e+06	972129	0.595903	0.383899	1.76411	0.499952	2.9604	0.483763	1.0284e+06	734057	1.27618e+06	0.805842	0.367013	0.575198	0.089627	0.713785	0.28525	990043	3.39066e+06	2.4689e+06	0.401006	0.554151	1.37335	0.694543	3.42476	0.336374	1.39508e+06	178235	1.54895e+06	0.90066	0.779179	0.115068	N/A	0.12776	N/A	3.3217e+06
AT1G74090.1	10	387	8	4.9741e+06	7.04163e+06	5.05052e+06	0.984868	0.944597	1.39424	0.944597	1.41566	0.204718	2.76048e+06	1.6038e+07	6.27779e+06	0.439722	0.0846258	2.55471	0.00136489	5.80984	0.000821959	9.92598e+06	1.10357e+07	5.6161e+06	1.76741	0.134348	1.96502	0.301098	1.1118	0.849168	5.6259e+06	1.19487e+07	2.21857e+07	0.253583	0.112399	0.538577	0.125358	2.12387	0.08808	7.61306e+06	2.04206e+07	1.35313e+07	0.562627	0.06849	1.50914	0.233869	2.68231	0.0324779	8.23525e+06
AT1G74960.2	8	261	8	1.21907e+07	1.03263e+07	1.28547e+07	0.948339	0.708933	0.80331	0.708933	0.84707	0.113171	1.18604e+07	1.23952e+07	1.34665e+07	0.880731	0.462195	0.920445	0.625658	1.04509	0.688458	1.36179e+07	1.23204e+07	1.71112e+07	0.795846	0.0731797	0.720017	0.0242523	0.904719	0.417862	1.09743e+07	1.21377e+07	1.44272e+07	0.760671	0.570362	0.841307	0.622863	1.10601	0.773064	1.01821e+07	7.29423e+06	1.10972e+07	0.917538	0.851983	0.657306	0.460505	0.71638	0.136167	1.12782e+07
AT1G75330.1	8	721	8	3.36389e+07	2.81643e+07	2.82957e+07	1.18883	0.226688	0.995353	0.226688	0.837253	0.22541	4.6053e+07	3.58532e+07	5.58746e+07	0.824221	0.146699	0.641672	0.0700253	0.778519	0.242446	2.92284e+07	2.92585e+07	2.59503e+07	1.12632	0.313074	1.12748	0.304797	1.00103	0.99068	1.70004e+07	1.38624e+07	9.38385e+06	1.81167	0.00156197	1.47726	0.0326069	0.815413	0.229702	1.35411e+07	1.10855e+07	1.80615e+07	0.749723	0.0700896	0.613765	0.0767251	0.818656	0.422909	2.52302e+07
AT1G79040.1	8	1488	8	1.14797e+08	1.20711e+08	1.19365e+08	0.961731	0.774133	1.01128	0.774133	1.05152	0.665159	1.10666e+08	8.54164e+07	1.01236e+08	1.09314	0.57478	0.843734	0.252742	0.771841	0.16433	1.0814e+08	9.80719e+07	1.19599e+08	0.904188	0.491288	0.820009	0.0384941	0.906901	0.567802	5.25022e+07	1.34114e+08	1.21341e+08	0.432682	0.00999441	1.10526	0.568478	2.55445	0.0470877	9.22198e+07	9.07212e+07	1.39281e+08	0.662112	0.143858	0.651352	0.0600418	0.983749	0.949804	6.50173e+07
AT2G17265.1	8	674	8	5.90995e+07	6.51843e+07	4.3328e+07	1.364	0.138419	1.50444	0.138419	1.10296	0.471859	6.90449e+07	6.93836e+07	7.0088e+07	0.985118	0.928184	0.989949	0.954853	1.0049	0.973538	6.35356e+07	5.41481e+07	6.38309e+07	0.995374	0.969281	0.848306	0.184122	0.852248	0.31822	3.69672e+07	2.40056e+07	1.72266e+07	2.14593	0.00193945	1.39351	0.105617	0.649375	0.0513464	2.82337e+07	1.44783e+07	2.33824e+07	1.20748	0.577751	0.619196	0.185928	0.512802	0.150303	2.68375e+07
AT2G17720.1	8	139	8	6.27126e+06	2.64242e+06	3.09475e+06	2.02642	0.0128556	0.853842	0.0128556	0.421355	0.00301107	2.23507e+06	2.41638e+06	2.64854e+07	0.0843888	0.174281	0.0912346	0.126242	1.08112	0.891745	5.47153e+06	3.00781e+06	3.84667e+06	1.42241	0.508739	0.781926	0.526918	0.549721	0.305353	1.09905e+07	2.46395e+06	1.58176e+06	6.94826	0.0340552	1.55773	0.351911	0.22419	0.0353869	3.76401e+06	2.3758e+06	4.91462e+06	0.765879	0.565646	0.483416	0.0716332	0.63119	0.448873	1.61035e+07
AT2G18980.1	14	1649	8	1.43939e+07	2.05425e+06	4.96931e+06	2.89655	0.357353	0.413387	0.357353	0.142717	0.217009	4.59302e+06	5.07043e+06	5.96308e+06	0.770243	0.485518	0.850303	0.720235	1.10394	0.874337	3.97956e+06	3.64041e+06	3.08301e+06	1.29081	0.52217	1.1808	0.575698	0.914777	0.797456	2.48614e+07	5.39007e+06	4.23768e+06	5.86675	0.208377	1.27194	0.601774	0.216805	0.236857	8.85784e+06	1.73152e+06	5.73575e+06	1.54432	0.346229	0.301883	0.100844	0.195479	0.0218256	8.58051e+06
AT2G19730.1	10	1663	8	6.30712e+07	5.69255e+07	5.62809e+07	1.12065	0.304199	1.01145	0.304199	0.902559	0.549526	6.8597e+07	7.28138e+07	7.68005e+07	0.893184	0.332288	0.948091	0.732869	1.06147	0.683371	5.69775e+07	6.51004e+07	7.19763e+07	0.791615	0.235904	0.904471	0.582635	1.14256	0.500156	6.65221e+07	6.42081e+07	6.73576e+07	0.987596	0.956722	0.953243	0.676311	0.965215	0.849081	8.15386e+07	8.21685e+07	9.90662e+07	0.823072	0.205798	0.82943	0.383255	1.00772	0.969078	6.42999e+07
AT2G19760.1	9	1081	8	2.15923e+07	1.36664e+07	1.72346e+07	1.25285	0.0602888	0.792958	0.0602888	0.632926	0.00317365	2.01952e+07	2.05934e+07	1.55336e+07	1.3001	0.0823182	1.32573	0.115144	1.01972	0.883394	1.69111e+07	1.34055e+07	2.06099e+07	0.820532	0.126196	0.65044	0.000707946	0.792706	0.0987768	2.06093e+07	3.36165e+07	1.07052e+07	1.92516	0.314961	3.14019	0.0647181	1.63113	0.488431	1.80909e+07	1.2474e+07	2.13829e+07	0.846045	0.629128	0.583361	0.176158	0.689515	0.106956	2.8241e+07
AT2G27020.2	8	381	8	6.29629e+06	8.40746e+06	5.55642e+06	1.13316	0.695036	1.51311	0.695036	1.3353	0.225214	5.26304e+06	1.04597e+07	7.40812e+06	0.710442	0.26671	1.41192	0.367178	1.98739	0.160075	6.1033e+06	6.4915e+06	7.16348e+06	0.852002	0.516336	0.906194	0.608832	1.06361	0.787239	7.50084e+06	7.63374e+06	5.70158e+06	1.31557	0.435007	1.33888	0.370254	1.01772	0.968469	7.03728e+06	5.18741e+06	4.96022e+06	1.41874	0.193736	1.0458	0.840516	0.737133	0.164811	4.38322e+06
AT2G30390.2	8	125	8	5.42635e+06	5.76346e+06	4.03581e+06	1.34455	0.19662	1.42808	0.19662	1.06213	0.847823	7.91463e+06	6.65518e+06	7.07689e+06	1.11838	0.674605	0.94041	0.761651	0.84087	0.47339	9.23737e+06	6.5838e+06	6.51371e+06	1.41814	0.0532595	1.01076	0.95363	0.712735	0.0518726	5.35848e+06	3.30291e+06	3.23731e+06	1.65523	0.312275	1.02026	0.963368	0.61639	0.38624	4.65735e+06	1.50449e+06	3.21838e+06	1.44711	0.495351	0.467468	0.0621711	0.323035	0.137218	3.27421e+06
AT2G31670.1	8	872	8	2.95473e+07	2.5663e+07	2.05938e+07	1.43477	0.0413198	1.24615	0.0413198	0.86854	0.335941	2.29954e+07	2.77721e+07	1.97881e+07	1.16208	0.479745	1.40347	0.229479	1.20772	0.497362	2.60502e+07	2.66668e+07	3.05605e+07	0.852416	0.338064	0.872591	0.379126	1.02367	0.903825	2.66714e+07	1.96541e+07	1.48919e+07	1.791	0.155092	1.31978	0.504706	0.736898	0.423772	2.3118e+07	1.12976e+07	2.20056e+07	1.05055	0.838006	0.513394	0.0648911	0.488691	0.0188275	2.77387e+07
AT2G34040.1	8	228	8	7.75062e+06	5.21981e+06	5.95474e+06	1.30159	0.627422	0.87658	0.627422	0.673469	0.418469	3.13556e+06	5.39325e+06	4.038e+06	0.776514	0.388788	1.33563	0.243599	1.72003	0.0440698	5.28257e+06	5.06028e+06	7.56255e+06	0.698518	0.0602123	0.669123	0.0773829	0.957919	0.873111	1.20209e+07	4.15914e+06	6.41976e+06	1.87249	0.4337	0.647865	0.297625	0.345991	0.273415	5.44109e+06	4.54867e+06	5.5394e+06	0.982252	0.960534	0.821149	0.636655	0.835985	0.299755	2.66165e+07
AT2G38700.1	8	223	8	2.68758e+06	934070	3.41911e+06	0.786048	0.615582	0.273191	0.615582	0.34755	0.200173	1.13451e+06	4.50526e+06	976089	1.16231	0.845279	4.61563	0.294786	3.9711	0.150774	1.82784e+06	2.57399e+06	1.6166e+06	1.13067	0.705129	1.59222	0.0922399	1.40821	0.245778	6.04344e+06	8.04487e+06	6.11572e+06	0.988181	0.977307	1.31544	0.544588	1.33118	0.668486	3.00919e+06	7.07008e+06	4.25972e+06	0.706429	0.375138	1.65975	0.0695893	2.34949	0.0268448	8.19537e+06
AT2G39460.1	8	947	8	2.02317e+07	2.36188e+07	2.65064e+07	0.763274	0.143998	0.891061	0.143998	1.16742	0.573873	2.59984e+07	3.24294e+07	2.54812e+07	1.0203	0.870662	1.27268	0.476146	1.24736	0.496628	2.68616e+07	2.30935e+07	2.33814e+07	1.14885	0.58441	0.987689	0.966059	0.859722	0.503501	4.20496e+07	3.44997e+07	1.58471e+07	2.65345	0.146941	2.17703	0.250525	0.820453	0.783681	2.78179e+07	2.71186e+07	2.79935e+07	0.993725	0.976621	0.968746	0.894587	0.974863	0.904332	4.7745e+07
AT2G39770.2	8	179	8	5.01769e+06	5.23609e+06	4.4231e+06	1.13443	0.419132	1.1838	0.419132	1.04353	0.773197	2.24384e+06	2.22361e+06	3.51002e+06	0.639266	0.0166813	0.633504	0.0371643	0.990985	0.965565	4.27907e+06	5.20301e+06	5.59866e+06	0.764302	0.219553	0.92933	0.701414	1.21592	0.188361	1.21888e+06	3.15069e+06	1.02009e+06	1.19488	0.234831	3.08865	0.0151342	2.5849	0.111746	1.58036e+06	1.80067e+06	1.87221e+06	0.844118	0.611071	0.961788	0.949987	1.1394	0.832678	3.23661e+06
AT2G41800.1	8	283	8	1.76496e+06	981893	947075	1.86359	0.116916	1.03676	0.116916	0.556327	0.045357	1.97044e+06	2.60099e+06	1.60514e+06	1.22758	0.698703	1.62041	0.409012	1.32	0.466193	652335	1.38508e+06	1.32712e+06	0.491542	0.122756	1.04367	0.884739	2.12326	0.148056	2.45666e+06	3.15784e+06	844661	2.90846	0.0546629	3.73858	0.415172	1.28542	0.793452	2.55561e+06	558945	1.11401e+06	2.29406	0.0420033	0.501739	0.361031	0.218713	0.0030626	886200
AT2G42220.1	8	336	8	3.39893e+07	3.18289e+07	2.78241e+07	1.22158	0.236104	1.14393	0.236104	0.936441	0.697027	2.87581e+07	2.75379e+07	2.43676e+07	1.18018	0.25184	1.1301	0.537697	0.957572	0.814966	3.34837e+07	3.92249e+07	3.3274e+07	1.0063	0.963468	1.17884	0.553528	1.17146	0.59506	3.81362e+07	1.82726e+07	7.67579e+06	4.96838	0.00473731	2.38055	0.209069	0.47914	0.133409	1.24512e+07	4.38876e+06	3.20922e+07	0.387983	0.117018	0.136755	0.0320772	0.352476	0.0978601	3.76863e+07
AT2G43030.1	8	852	8	5.13857e+07	5.10992e+07	5.40753e+07	0.950261	0.684522	0.944963	0.684522	0.994425	0.967059	4.14377e+07	5.11902e+07	5.65865e+07	0.73229	0.051819	0.904636	0.215426	1.23535	0.182832	4.03558e+07	5.81844e+07	6.07628e+07	0.664153	0.0143556	0.957566	0.723743	1.44179	0.0147094	2.93548e+07	4.2002e+07	2.7048e+07	1.08529	0.732952	1.55287	0.195556	1.43084	0.429518	3.34548e+07	2.00541e+07	4.09999e+07	0.815971	0.352494	0.489126	0.0328385	0.599439	0.000350412	5.05237e+07
AT2G43560.1	8	465	8	4.07008e+07	2.59569e+07	3.65159e+07	1.11461	0.54444	0.710838	0.54444	0.637749	0.0395659	4.94676e+07	2.96692e+07	7.98694e+07	0.619355	0.0335386	0.371472	0.0012666	0.599771	0.00349396	4.7582e+07	3.0615e+07	4.95114e+07	0.961031	0.804941	0.618342	0.00421601	0.643415	0.060703	1.75633e+07	2.63194e+07	2.82089e+07	0.622617	0.260861	0.93302	0.782935	1.49854	0.196887	2.28101e+07	1.41601e+07	2.34253e+07	0.97374	0.927044	0.60448	0.14293	0.620782	0.116081	2.4404e+07
AT2G45790.1	8	310	8	9.2778e+06	8.77882e+06	6.06443e+06	1.52987	0.0785483	1.44759	0.0785483	0.946219	0.794131	7.43567e+06	4.78093e+06	7.56731e+06	0.982605	0.942569	0.631788	0.0717057	0.642972	0.188745	5.23163e+06	5.27588e+06	4.04071e+06	1.29473	0.286674	1.30568	0.215767	1.00846	0.968106	5.3798e+06	8.6794e+06	7.61035e+06	0.706906	N/A	1.14047	0.529705	1.61333	N/A	1.02556e+07	2.86428e+06	4.6034e+06	2.22783	0.0286161	0.62221	0.0636434	0.27929	0.00796694	5.38197e+06
AT2G47940.1	8	203	8	8.45736e+06	7.64618e+06	7.01697e+06	1.20527	0.3569	1.08967	0.3569	0.904086	0.631433	6.11412e+06	1.03504e+07	9.26048e+06	0.660238	0.067512	1.1177	0.69128	1.69287	0.1574	8.90414e+06	1.30779e+07	9.9325e+06	0.896465	0.689191	1.31668	0.22783	1.46875	0.144815	7.62061e+06	7.84089e+06	6.90723e+06	1.10328	0.671085	1.13517	0.533343	1.0289	0.909602	4.75021e+06	2.8255e+06	1.0369e+07	0.458117	0.378479	0.272495	0.241787	0.594815	0.237582	1.0741e+07
AT3G02200.2	8	142	8	4.12428e+06	5.92544e+06	3.7146e+06	1.11029	0.636534	1.59518	0.636534	1.43672	0.05086	6.9377e+06	3.77095e+06	6.2328e+06	1.1131	0.683416	0.605017	0.152384	0.543544	0.117147	5.60801e+06	6.62824e+06	6.79204e+06	0.825674	0.382385	0.975884	0.933871	1.18192	0.581864	2.31061e+06	3.06562e+06	3.94909e+06	0.585099	0.676351	0.776285	0.733162	1.32676	0.353393	6.66591e+06	1.12699e+07	7.1841e+06	0.92787	0.906385	1.56872	0.470227	1.69067	0.251346	3.41482e+06
AT3G02560.3	10	1502	8	2.49794e+07	2.39728e+07	2.49396e+07	1.0016	0.985503	0.961234	0.985503	0.959703	0.751977	2.27234e+07	2.4474e+07	2.47787e+07	0.917054	0.567499	0.987703	0.922501	1.07704	0.516027	2.51652e+07	2.75341e+07	2.68636e+07	0.936775	0.366332	1.02496	0.825627	1.09414	0.442763	2.04679e+07	1.57393e+07	1.75315e+07	1.16749	0.120777	0.897772	0.478123	0.768973	0.218085	2.51725e+07	1.5002e+07	1.97366e+07	1.27542	0.483367	0.760108	0.415985	0.595967	0.0965517	2.67229e+07
AT3G02630.1	10	219	8	2.46771e+06	3.16436e+06	2.07248e+06	1.19071	0.576527	1.52685	0.576527	1.2823	0.211084	3.31014e+06	5.08174e+06	5.5359e+06	0.59794	0.316258	0.917961	0.810081	1.5352	0.074246	3.59259e+06	3.4956e+06	4.65699e+06	0.771441	0.226729	0.750615	0.206872	0.973003	0.910192	1.69207e+06	1.90961e+06	895147	1.89027	0.0712162	2.13329	0.156347	1.12856	0.82079	2.1819e+06	1.78128e+06	2.44695e+06	0.89168	0.785332	0.72796	0.464756	0.816392	0.685925	3.55008e+06
AT3G04120.1	41	19059	8	8.82671e+07	3.8294e+07	7.34517e+07	1.2017	0.676367	0.521349	0.676367	0.433842	0.0895598	5.24791e+07	5.29379e+07	5.02256e+07	1.04487	0.834631	1.054	0.495365	1.00874	0.962335	3.79911e+07	1.4484e+08	4.18981e+07	0.906751	0.355697	3.45695	0.100333	3.81246	0.089353	2.58245e+08	8.95051e+07	1.2101e+08	2.13408	0.114715	0.739653	0.573215	0.34659	0.0209669	9.34864e+07	3.94186e+08	1.28797e+08	0.725843	0.725199	3.06052	0.0360764	4.2165	0.00483554	1.78679e+08
AT3G06050.1	8	960	8	2.43689e+07	2.32602e+07	2.99439e+07	0.81382	0.171888	0.776792	0.171888	0.954501	0.724207	2.89558e+07	3.22783e+07	2.162e+07	1.3393	0.26379	1.49298	0.153114	1.11474	0.700433	3.02741e+07	3.31255e+07	2.54268e+07	1.19064	0.273405	1.30278	0.180468	1.09419	0.685892	3.05348e+07	1.93334e+07	1.61637e+07	1.88909	0.0778833	1.19609	0.459661	0.633158	0.0162329	2.27542e+07	2.25357e+07	1.80032e+07	1.2639	0.128287	1.25176	0.416157	0.9904	0.966559	3.48737e+07
AT3G06350.1	8	192	8	4.46893e+06	3.63003e+06	4.34289e+06	1.02902	0.895716	0.835857	0.895716	0.812282	0.362462	6.50027e+06	4.04765e+06	5.60408e+06	1.15992	0.654759	0.722269	0.471812	0.622689	0.188237	4.48068e+06	4.83831e+06	4.76899e+06	0.939544	0.797882	1.01453	0.941119	1.07982	0.735117	3.3357e+06	4.69797e+06	3.57196e+06	0.933858	0.888342	1.31524	0.347149	1.40839	0.303196	4.88445e+06	3.84014e+06	3.81405e+06	1.28065	0.592132	1.00684	0.984809	0.786197	0.52112	1.82532e+06
AT3G06650.2	27	2058	8	5.17767e+07	6.05683e+07	6.92576e+07	0.747595	0.158155	0.874536	0.158155	1.1698	0.338907	4.18644e+07	1.04778e+08	8.31026e+07	0.503767	0.000105034	1.26082	0.368659	2.50279	0.0260191	9.10313e+07	6.17355e+07	5.53629e+07	1.64427	0.00162758	1.11511	0.433109	0.678179	0.00501075	7.21697e+07	6.2159e+07	5.44191e+07	1.32618	0.608045	1.14223	0.827521	0.86129	0.818428	1.30223e+08	2.47543e+07	9.58897e+07	1.35805	0.598045	0.258154	0.094183	0.190092	0.0815909	5.29212e+07
AT3G10410.1	8	241	8	2.39338e+06	7.45039e+06	4.3248e+06	0.553408	0.0851793	1.72271	0.0851793	3.11291	0.00174178	4.83666e+06	6.44859e+06	4.61467e+06	1.04811	0.797122	1.39741	0.276969	1.33327	0.314289	6.03706e+06	4.86175e+06	6.38535e+06	0.945454	0.879008	0.761392	0.369784	0.805319	0.556777	1.27387e+06	6.2863e+06	1.31173e+07	0.0971137	0.13537	0.479238	0.1804	4.93481	0.098335	3.64462e+06	1.43697e+07	3.09556e+06	1.17737	0.580496	4.64204	0.00750474	3.94272	0.0102143	778443
AT3G11400.2	8	498	8	1.37702e+07	1.97066e+07	1.43729e+07	0.958071	0.844017	1.3711	0.844017	1.4311	0.15707	1.24985e+07	2.37196e+07	1.43392e+07	0.871631	0.470721	1.65418	0.0179653	1.8978	0.00611573	1.51977e+07	1.90287e+07	1.88304e+07	0.807086	0.183333	1.01053	0.945863	1.25208	0.108851	7.97679e+06	1.47515e+07	1.10854e+07	0.719577	0.346625	1.33072	0.251583	1.8493	0.20508	1.92584e+07	8.90624e+06	1.43185e+07	1.345	0.227998	0.622008	0.122476	0.462459	0.00572895	1.35994e+07
AT3G11630.1	18	3763	8	4.07713e+08	3.35245e+08	4.08574e+08	0.997891	0.977583	0.820525	0.977583	0.822259	0.041642	3.58916e+08	3.71156e+08	3.88022e+08	0.92499	0.338585	0.956533	0.662601	1.0341	0.753767	3.76076e+08	5.18508e+08	3.86774e+08	0.972343	0.802977	1.3406	0.181187	1.37873	0.137676	4.36148e+08	1.90788e+08	1.97804e+08	2.20495	0.0322738	0.964528	0.725582	0.437438	0.0344129	3.43837e+08	2.28527e+08	2.71616e+08	1.26589	0.161218	0.841359	0.292766	0.664637	0.0210186	5.19482e+08
AT3G13470.1	49	7192	8	1.6414e+07	1.63999e+07	1.51918e+07	1.08045	0.580288	1.07952	0.580288	0.999145	0.996105	1.38677e+07	1.73934e+07	2.46584e+07	0.562392	0.0551153	0.705375	0.161989	1.25424	0.293114	2.25129e+07	2.59748e+07	3.28896e+07	0.684497	0.0160483	0.789756	0.0786735	1.15378	0.450368	1.74109e+07	1.15916e+07	9.18555e+06	1.89547	0.0128539	1.26194	0.526989	0.665766	0.353248	1.10816e+07	6.60108e+06	1.17443e+07	0.943575	0.862999	0.562067	0.19258	0.595678	0.0815093	2.69292e+07
AT3G15000.1	8	303	8	9.65975e+06	1.07999e+07	8.73992e+06	1.10524	0.733036	1.2357	0.733036	1.11804	0.650805	7.22267e+06	6.33191e+06	1.17219e+07	0.616167	0.135194	0.540176	0.0874592	0.876672	0.663459	1.06857e+07	1.15648e+07	7.95716e+06	1.3429	0.140344	1.45338	0.0797954	1.08227	0.5517	1.67586e+07	7.83042e+06	6.57419e+06	2.54915	0.160649	1.19108	0.635832	0.467248	0.252081	7.12156e+06	3.81351e+06	7.31673e+06	0.973325	0.934718	0.521204	0.156118	0.535488	0.0803367	2.20056e+07
AT3G16520.3	8	47	8	5.51469e+06	8.61505e+06	5.60591e+06	0.983728	0.942181	1.53678	0.942181	1.5622	0.158873	3.92904e+06	5.39112e+06	3.39241e+06	1.15819	0.719794	1.58917	0.42616	1.37212	0.539625	7.04626e+06	7.05406e+06	6.29717e+06	1.11896	0.649046	1.1202	0.641452	1.00111	0.995481	5.43562e+06	3.47236e+06	4.38096e+06	1.24074	0.490177	0.792601	0.51666	0.638816	0.294291	3.41214e+06	1.92269e+06	2.84754e+06	1.19828	0.67	0.67521	0.477576	0.563485	0.123154	6.54024e+06
AT3G16950.2	15	985	8	1.67622e+07	1.07318e+07	2.03712e+07	0.822836	0.485989	0.526811	0.485989	0.640239	0.162065	9.74074e+06	2.00526e+07	7.49839e+06	1.29904	0.225263	2.67425	0.00171002	2.05863	0.00653172	1.27346e+07	1.17876e+07	1.17231e+07	1.08628	0.742388	1.0055	0.983012	0.925638	0.808955	5.37192e+06	6.8003e+06	4.38743e+06	1.22439	0.391154	1.54995	0.545153	1.2659	0.810782	8.93894e+06	5.64649e+06	8.93909e+06	0.999984	0.999946	0.631663	0.194282	0.631674	0.110985	1.56023e+07
AT3G20630.1	8	77	8	456030	575149	485008	0.940251	0.86011	1.18585	0.86011	1.26121	0.630394	1.3043e+06	895038	781372	1.66925	0.463309	1.14547	0.840697	0.68622	0.622902	1.21451e+06	644820	800658	1.51689	0.46441	0.805362	0.751341	0.530929	0.565077	294747	4.04382e+06	2.72369e+06	0.108216	0.126304	1.48469	0.496225	13.7196	0.197862	1.43768e+06	3.76823e+06	1.71781e+06	0.836927	0.706764	2.19362	0.0616925	2.62105	0.0413691	486246
AT3G21200.1	8	201	8	1.33774e+07	1.32433e+07	8.72062e+06	1.53399	0.495521	1.51862	0.495521	0.98998	0.98403	1.07644e+07	1.0337e+07	7.09712e+06	1.51673	0.00113208	1.4565	0.0702696	0.96029	0.784256	1.13186e+07	1.0473e+07	1.31227e+07	0.862524	0.440291	0.798086	0.19309	0.925291	0.760779	1.00736e+07	1.79235e+06	5.21915e+06	1.93013	0.586201	0.343418	0.518663	0.177925	0.0967331	4.09866e+06	375233	4.93678e+06	0.83023	0.755203	0.0760077	0.142513	0.0915502	0.0602552	4.01726e+06
AT3G22110.1	8	538	8	1.82331e+07	1.26356e+07	2.08511e+07	0.874443	0.297631	0.60599	0.297631	0.693002	0.0130608	1.03035e+07	1.55845e+07	1.51304e+07	0.680978	0.297928	1.03001	0.930295	1.51255	0.295708	1.28335e+07	1.84218e+07	1.23881e+07	1.03596	0.834573	1.48706	0.0570625	1.43545	0.0488407	1.92928e+07	7.78795e+06	5.2179e+06	3.69743	0.00843126	1.49255	0.291202	0.403671	0.0300761	8.80539e+06	8.33668e+06	2.63154e+07	0.33461	0.215697	0.316799	0.206398	0.94677	0.896272	2.29561e+07
AT3G27830.1	8	1625	8	1.45024e+08	1.36465e+08	2.09582e+08	0.691966	0.0129709	0.651127	0.0129709	0.940981	0.633805	1.07848e+08	1.04587e+08	1.3624e+08	0.791608	0.105953	0.767666	0.210158	0.969755	0.893822	1.48795e+08	1.39424e+08	1.57696e+08	0.943554	0.696642	0.884131	0.232008	0.937022	0.716434	1.87338e+08	2.40278e+08	2.64334e+08	0.708718	0.417534	0.908995	0.73593	1.28259	0.407641	1.90332e+08	2.32879e+08	2.31671e+08	0.82156	0.3616	1.00521	0.980842	1.22354	0.350004	1.67948e+08
AT3G43540.1	8	103	8	8.63606e+07	1.50958e+07	6.90215e+07	1.25121	0.459088	0.218711	0.459088	0.174799	0.000629369	3.50035e+06	6.08798e+07	1.14232e+08	0.0306425	8.47205e-05	0.532948	0.0845806	17.3925	0.0513254	4.44483e+06	1.02962e+08	1.6173e+07	0.27483	0.0712089	6.36629	8.23099e-06	23.1644	3.4959e-07	5.30196e+07	1.89038e+07	5.99218e+06	8.84814	0.00728645	3.15474	N/A	0.356543	N/A	1.13227e+07	1.13867e+06	7.86546e+06	1.43955	0.739504	0.144769	0.261111	0.100566	0.514645	3.52212e+07
AT3G44310.1	10	431	8	2.45372e+07	2.41851e+07	2.25753e+07	1.08691	0.62733	1.07131	0.62733	0.985649	0.923652	3.40731e+07	2.12487e+07	3.86339e+07	0.881949	0.353825	0.55	0.0175285	0.623619	0.0847563	1.41909e+07	1.50947e+07	1.89432e+07	0.749126	0.0380113	0.796839	0.109855	1.06369	0.585463	1.01422e+07	7.65575e+06	3.20065e+06	3.1688	0.185215	2.39194	0.0471947	0.75484	0.601978	1.24637e+07	3.35625e+06	1.62325e+07	0.767824	0.428756	0.206761	0.0156818	0.269282	0.0123435	7.95514e+06
AT3G45300.1	8	92	8	2.058e+06	814210	2.48751e+06	0.827331	0.769277	0.327319	0.769277	0.395632	0.0652256	2.12565e+06	3.2328e+06	2.86233e+06	0.742628	0.517484	1.12943	0.755386	1.52086	0.465983	1.96689e+06	899823	1.33527e+06	1.47303	0.525758	0.67389	0.152009	0.457484	0.319755	2.08584e+06	1.16726e+07	757905	2.75212	0.316109	15.4012	0.0830404	5.59612	0.293842	3.61873e+06	683169	509404	7.10385	0.152912	1.34111	0.664199	0.188787	0.106258	3.74466e+06
AT3G48530.1	8	231	8	6.13435e+06	1.35793e+07	4.34186e+06	1.41284	0.374552	3.12753	0.374552	2.21365	0.34665	8.79441e+06	5.32021e+06	2.92474e+06	3.0069	0.149616	1.81904	0.295412	0.604954	0.386005	5.6588e+06	2.70094e+06	6.86385e+06	0.824435	0.501837	0.393502	0.0170809	0.477299	0.0359757	9.12199e+06	8.34563e+06	5.42557e+06	1.6813	0.0102288	1.5382	0.331553	0.914891	0.858228	8.62602e+06	3.4579e+06	4.7079e+06	1.83224	0.308733	0.734489	0.499937	0.400869	0.162856	5.38794e+06
AT3G49560.1	8	274	8	3.64346e+07	2.49008e+07	2.94268e+07	1.23815	0.231349	0.846195	0.231349	0.683438	0.0330533	1.5725e+07	1.6888e+07	1.91064e+07	0.823026	0.653994	0.883894	0.740109	1.07396	0.587294	3.91874e+07	3.89458e+07	2.3672e+07	1.65543	0.0549582	1.64523	0.0166506	0.993835	0.975721	2.29399e+07	1.88849e+07	6.24103e+06	3.67567	0.00453795	3.02593	0.32739	0.823234	0.830929	1.43723e+07	5.1302e+06	9.25929e+06	1.55221	0.389465	0.55406	0.219273	0.35695	0.0936992	2.60138e+07
AT3G51840.1	8	85	8	1.58732e+06	1.13885e+06	1.72704e+06	0.919098	0.748007	0.659426	0.748007	0.71747	0.214248	1.50692e+06	5.40577e+06	1.24459e+06	1.21077	0.566032	4.3434	0.427592	3.5873	0.456272	2.05272e+06	1.59213e+06	856347	2.39707	0.206448	1.85921	0.00580418	0.775621	0.651218	1.51965e+06	809010	472720	3.21469	0.0324478	1.7114	0.345839	0.532368	0.162193	535100	907129	549169	0.974381	0.954177	1.65182	0.218371	1.69525	0.263802	1.07091e+06
AT3G53900.2	8	512	8	1.80564e+07	1.48813e+07	1.95356e+07	0.92428	0.535091	0.761751	0.535091	0.824156	0.347074	1.38923e+07	1.71828e+07	1.43249e+07	0.969801	0.856344	1.19951	0.343896	1.23686	0.271228	2.44688e+07	1.52805e+07	1.48296e+07	1.65	0.0814332	1.03041	0.841854	0.624488	0.123654	1.38964e+07	1.99507e+07	1.4726e+07	0.943667	0.859982	1.3548	0.286816	1.43567	0.296782	1.39485e+07	1.68772e+07	1.39784e+07	0.997858	0.992414	1.20737	0.500061	1.20997	0.474216	1.8045e+07
AT3G54110.1	8	390	8	4.51766e+06	7.10092e+06	3.47626e+06	1.29957	0.275789	2.04269	0.275789	1.57182	0.0614724	8.39432e+06	9.60306e+06	3.61754e+06	2.32045	0.00925844	2.65458	0.0129699	1.14399	0.582809	8.41388e+06	7.39717e+06	1.12732e+07	0.746358	0.108044	0.656171	0.0262972	0.879163	0.582669	6.00176e+06	1.70895e+07	1.734e+07	0.346121	0.284365	0.98555	0.979234	2.84741	0.347627	2.46601e+07	7.24272e+07	1.76408e+07	1.3979	0.779505	4.10566	0.00961887	2.93702	0.0731063	5.98478e+06
AT3G54400.1	8	253	8	7.41301e+06	7.8605e+06	1.1293e+07	0.656425	0.150648	0.69605	0.150648	1.06036	0.840839	7.21449e+06	1.71789e+07	9.63919e+06	0.748454	0.206824	1.7822	0.122813	2.38117	0.0523357	7.92272e+06	1.00375e+07	5.34218e+06	1.48305	0.213712	1.87891	0.00992012	1.26692	0.327122	1.9655e+07	7.79979e+06	2.0125e+06	9.76643	0.00811864	3.87566	0.328167	0.396835	0.25302	5.28147e+06	3.27207e+06	5.66889e+06	0.931659	0.865448	0.577198	0.30528	0.619537	0.138152	9.75099e+06
AT3G54640.1	8	272	8	7.0338e+06	6.42416e+06	7.25432e+06	0.969602	0.855829	0.885563	0.855829	0.913326	0.556559	1.08404e+07	6.92456e+06	9.59028e+06	1.13036	0.580616	0.722039	0.254538	0.638771	0.0522697	9.7211e+06	9.68532e+06	8.68145e+06	1.11975	0.517964	1.11563	0.484549	0.996319	0.982646	1.24522e+07	5.90479e+06	2.69161e+06	4.62632	0.00858255	2.19378	0.27387	0.474195	0.145023	7.09026e+06	7.32678e+06	6.57852e+06	1.07779	0.722219	1.11374	0.803521	1.03336	0.933929	1.0355e+07
AT3G56090.1	8	319	8	1.49946e+07	1.29566e+07	1.23025e+07	1.21883	0.198522	1.05317	0.198522	0.864085	0.494639	1.23145e+07	1.2656e+07	8.60484e+06	1.43111	0.101912	1.47081	0.00952473	1.02774	0.846958	1.32326e+07	1.28961e+07	1.18043e+07	1.121	0.332383	1.09249	0.570894	0.974573	0.847515	6.23126e+06	5.23627e+06	2.68051e+06	2.32465	0.115226	1.95346	0.220421	0.840323	0.73811	8.79214e+06	8.67353e+06	9.93113e+06	0.885311	0.702827	0.873368	0.798798	0.98651	0.980416	1.23567e+07
AT3G57560.1	8	464	8	1.33281e+07	1.4401e+07	1.38898e+07	0.959561	0.833775	1.03681	0.833775	1.0805	0.551943	1.44696e+07	1.93656e+07	2.08887e+07	0.692701	0.0498789	0.927089	0.704341	1.33837	0.208856	1.51455e+07	1.57388e+07	1.38559e+07	1.09307	0.429084	1.13589	0.282601	1.03917	0.710171	7.80952e+06	5.94483e+06	3.82722e+06	2.04052	0.111757	1.5533	0.408937	0.761229	0.588173	7.60721e+06	5.56915e+06	8.01059e+06	0.949645	0.925624	0.695224	0.573904	0.732089	0.446132	9.62075e+06
AT3G57890.1	8	143	8	4.05607e+06	2.9108e+06	3.71605e+06	1.0915	0.711671	0.783303	0.711671	0.717639	0.159525	4.25793e+06	4.36778e+06	3.13342e+06	1.35888	0.186999	1.39393	0.121776	1.0258	0.882268	2.42163e+06	3.81921e+06	2.74936e+06	0.880797	0.563109	1.38912	0.0654573	1.57712	0.061354	4.19178e+06	3.3985e+06	3.09449e+06	1.35459	0.464081	1.09824	0.726987	0.810753	0.38805	3.71624e+06	2.4906e+06	3.22511e+06	1.15228	0.48601	0.772251	0.299271	0.670194	0.177951	2.66749e+06
AT4G01050.2	8	639	8	3.47794e+07	4.38747e+07	4.08316e+07	0.851775	0.232989	1.07453	0.232989	1.26152	0.127277	3.92054e+07	4.34233e+07	3.63775e+07	1.07774	0.38195	1.19369	0.0626513	1.10759	0.199195	5.12286e+07	3.65293e+07	4.65687e+07	1.10007	0.563509	0.784417	0.0265164	0.713064	0.0862429	2.51097e+07	3.56328e+07	3.27277e+07	0.767231	0.534495	1.08877	0.771101	1.41909	0.383313	2.81193e+07	2.4885e+07	3.70069e+07	0.759841	0.179541	0.672442	0.0326294	0.884978	0.602136	4.25773e+07
AT4G01100.2	8	94	8	1.4114e+06	2.45188e+06	1.27408e+06	1.10778	0.760002	1.92443	0.760002	1.73719	0.360481	1.06023e+06	1.22612e+06	1.21524e+06	0.872443	0.455272	1.00896	0.973019	1.15647	0.582327	908862	909546	1.2201e+06	0.744911	0.105608	0.745471	0.157824	1.00075	0.997535	3.23893e+06	1.86938e+06	816380	3.96743	0.0313012	2.28984	0.0363143	0.57716	0.0831689	2.38914e+06	3.26486e+06	1.62737e+06	1.4681	0.601936	2.00622	0.0563513	1.36654	0.525865	1.24379e+06
AT4G01610.1	8	155	8	2.36737e+06	6.98752e+06	2.99034e+06	0.791671	0.580453	2.33669	0.580453	2.9516	0.00269967	4.01665e+06	1.53841e+06	7.23456e+06	0.555203	0.0647561	0.212648	0.00719392	0.383009	0.00255771	4.05585e+06	1.74664e+06	4.32233e+06	0.938349	0.830078	0.404096	0.0681808	0.430646	0.0307386	1.5872e+06	2.03275e+06	1.28674e+06	1.2335	0.723126	1.57976	0.535235	1.28071	0.802996	1.7122e+06	3.03914e+06	1.72805e+06	0.990829	0.987645	1.75871	0.294833	1.77498	0.367915	2.38068e+06
AT4G04020.1	9	178	8	1.50725e+07	1.13876e+07	3.0475e+07	0.494586	0.259526	0.373672	0.259526	0.755526	0.139457	1.42555e+07	1.00841e+07	9.69959e+06	1.4697	0.345806	1.03964	0.929228	0.707382	0.352978	1.12876e+07	1.18243e+07	4.17517e+06	2.70351	0.00101944	2.83206	0.000103714	1.04755	0.810622	1.90958e+07	2.77105e+07	1.14797e+07	1.66344	0.528957	2.41388	0.359729	1.45113	0.725674	2.75204e+07	1.85251e+07	1.9662e+07	1.39967	0.495073	0.942175	0.867939	0.67314	0.501278	1.77418e+07
AT4G11260.1	8	297	8	1.27129e+07	1.09236e+07	7.44943e+06	1.70657	0.0241106	1.46636	0.0241106	0.859248	0.476323	1.01401e+07	8.75152e+06	5.57235e+06	1.81972	0.420324	1.57053	0.542667	0.863057	0.842981	1.0736e+07	1.28832e+07	7.74856e+06	1.38554	0.13441	1.66266	0.0959726	1.2	0.527358	9.22173e+06	7.61883e+06	7.08884e+06	1.30088	0.480024	1.07476	0.821188	0.826182	0.4605	8.69268e+06	6.46677e+06	1.16827e+07	0.744064	0.369124	0.553534	0.156953	0.743933	0.237331	8.33525e+06
AT4G12060.1	8	509	8	1.89857e+07	2.16763e+07	1.91643e+07	0.990678	0.944439	1.13108	0.944439	1.14172	0.560556	1.67799e+07	2.21754e+07	2.23742e+07	0.749967	0.112568	0.991118	0.948767	1.32155	0.0574366	2.29064e+07	2.08534e+07	2.33105e+07	0.982664	0.935975	0.894591	0.349152	0.910372	0.708784	1.07585e+07	1.75685e+07	7.18423e+06	1.49752	0.215288	2.44542	0.0366624	1.63299	0.315244	1.60394e+07	8.57162e+06	1.57106e+07	1.02093	0.956842	0.545596	0.138308	0.534411	0.154853	1.53977e+07
AT4G12800.2	8	637	8	2.28188e+07	3.26654e+07	1.92545e+07	1.18511	0.417383	1.69651	0.417383	1.43152	0.0237788	2.95042e+07	3.08473e+07	2.32402e+07	1.26953	0.1084	1.32732	0.37087	1.04552	0.877717	2.78479e+07	2.99684e+07	3.34244e+07	0.833161	0.130375	0.896604	0.51801	1.07615	0.63615	1.20557e+07	8.34962e+06	6.55083e+06	1.84033	0.228997	1.27459	0.731352	0.692586	0.603759	1.67587e+07	3.68421e+06	1.63433e+07	1.02542	0.950898	0.225426	0.0161006	0.219839	0.0568439	9.4286e+06
AT4G16720.1	8	383	8	1.08999e+07	1.57011e+07	7.14855e+06	1.52477	0.160086	2.1964	0.160086	1.44048	0.25229	1.46368e+08	1.85938e+07	6.88919e+07	2.1246	0.178632	0.269899	0.251031	0.127035	0.000596309	4.86856e+07	1.54397e+07	2.07918e+07	2.34158	0.151178	0.742585	0.400849	0.317131	0.111279	8.57405e+06	1.22785e+08	1.35832e+08	0.0631225	0.0659931	0.903952	0.800669	14.3206	0.102478	2.39401e+08	1.28432e+08	2.87255e+08	0.833408	0.501688	0.447101	0.0128974	0.536474	0.188049	4.63647e+06
AT4G17830.2	8	351	8	7.32432e+06	9.71007e+06	7.8063e+06	0.938257	0.850345	1.24388	0.850345	1.32573	0.164991	9.54738e+06	1.03314e+07	8.09729e+06	1.17908	0.354788	1.2759	0.33486	1.08212	0.703009	1.00795e+07	9.45382e+06	1.3131e+07	0.767607	0.022651	0.71996	0.0398088	0.937928	0.637775	8.77497e+06	7.02865e+06	8.4897e+06	1.0336	0.537372	0.827903	0.255272	0.800988	0.360257	8.93816e+06	1.30841e+07	9.46836e+06	0.944004	0.841713	1.38188	0.410657	1.46385	0.410925	1.38167e+07
AT4G20110.1	8	114	8	2.22416e+06	1.48802e+06	2.19405e+06	1.01372	0.969955	0.678203	0.969955	0.669023	0.271646	4.88253e+06	1.95144e+06	1.61552e+06	3.02228	0.125595	1.20794	0.659121	0.399679	0.132728	1.95764e+06	1.3377e+06	1.41468e+06	1.3838	0.479318	0.945584	0.862053	0.683325	0.421318	1.58826e+06	1.03155e+06	1.27128e+06	1.24934	0.522682	0.81143	0.562784	0.649485	0.272239	1.97459e+06	1.00103e+06	2.0313e+06	0.97208	0.941243	0.492803	0.251021	0.506957	0.232944	2.87162e+06
AT4G21210.1	8	158	8	6.60693e+06	5.43074e+06	5.89217e+06	1.12131	0.598663	0.921687	0.598663	0.821975	0.212836	5.52006e+06	7.90586e+06	5.44809e+06	1.01321	0.966297	1.45113	0.289472	1.4322	0.278035	6.16988e+06	6.58729e+06	5.01609e+06	1.23002	0.289881	1.31323	0.0986959	1.06765	0.705042	1.17891e+07	1.64893e+06	910135	12.9531	0.000245879	1.81174	0.265559	0.13987	0.00511724	4.08404e+06	712853	3.75248e+06	1.08836	0.894655	0.189969	0.139752	0.174546	0.0899063	8.22737e+06
AT4G24800.3	8	90	8	4.92792e+06	3.41099e+06	4.10441e+06	1.20064	0.642523	0.831056	0.642523	0.692177	0.327976	1.86226e+06	1.82133e+06	1.92398e+06	0.967923	0.933094	0.946649	0.892739	0.978021	0.957452	2.38817e+06	3.11815e+06	2.02171e+06	1.18127	0.585973	1.54233	0.123381	1.30566	0.235559	2.92704e+06	1.12994e+06	1.08998e+06	2.68541	0.102085	1.03666	0.947631	0.386035	0.0154644	2.1925e+06	1.42089e+06	1.30375e+06	1.68168	0.133686	1.08985	0.783643	0.648069	0.177017	4.85678e+06
AT4G27000.1	8	453	8	8.12801e+06	6.11912e+06	4.58654e+06	1.77215	0.0747021	1.33415	0.0747021	0.752844	0.251709	8.14656e+06	7.41265e+06	7.56698e+06	1.07659	0.781749	0.979606	0.943847	0.909912	0.713975	6.7358e+06	7.79275e+06	5.94387e+06	1.13323	0.58693	1.31106	0.14348	1.15691	0.563058	1.35708e+07	8.80887e+06	2.9719e+06	4.56638	0.163552	2.96405	0.099456	0.649103	0.559561	1.54916e+07	5.49463e+06	7.28234e+06	2.12728	0.0946135	0.754514	0.29023	0.354685	0.0483019	1.8504e+07
AT4G27700.1	8	433	8	3.09961e+07	3.31367e+07	2.3549e+07	1.31624	0.206715	1.40714	0.206715	1.06906	0.699818	2.95711e+07	3.96444e+07	2.34645e+07	1.26025	0.122449	1.68955	0.0994755	1.34065	0.278476	2.76024e+07	3.64968e+07	3.31588e+07	0.83243	0.378948	1.10066	0.556115	1.32223	0.16113	2.72721e+07	3.39372e+07	2.07895e+07	1.31182	0.334416	1.63242	0.0970496	1.24439	0.460494	3.88368e+07	1.1765e+07	3.04686e+07	1.27465	0.571881	0.386136	0.0814208	0.302935	0.0499296	1.65545e+07
AT4G29120.1	8	241	8	5.55695e+06	4.97621e+06	4.84101e+06	1.14789	0.384363	1.02793	0.384363	0.895492	0.522823	5.17578e+06	5.24808e+06	3.19392e+06	1.62051	0.0694494	1.64315	0.0613572	1.01397	0.947448	3.93143e+06	3.96725e+06	4.82459e+06	0.814874	0.150456	0.822298	0.107216	1.00911	0.951011	2.00433e+06	4.72366e+06	2.93029e+06	0.684006	0.330665	1.61201	0.061874	2.35672	0.0324199	4.01345e+06	5.09321e+06	3.87509e+06	1.0357	0.905157	1.31435	0.354675	1.26904	0.350665	1.48029e+06
AT4G30530.1	8	264	8	3.17118e+06	3.42109e+06	5.63145e+06	0.563119	0.0388595	0.607498	0.0388595	1.07881	0.750752	2.36305e+06	6.86708e+06	6.40823e+06	0.368752	0.0838147	1.0716	0.817401	2.90602	0.00475767	1.95518e+06	4.12328e+06	3.95494e+06	0.494364	0.00175392	1.04256	0.840716	2.1089	0.017449	5.40245e+06	4.79626e+06	4.81364e+06	1.12232	0.748774	0.996388	0.991557	0.887793	0.806425	7.0238e+06	2.76541e+06	3.99176e+06	1.75958	0.00280306	0.692779	0.157799	0.39372	7.25613e-05	2.7734e+06
AT4G34120.1	8	412	8	1.51376e+07	1.76271e+07	1.40186e+07	1.07983	0.591851	1.25741	0.591851	1.16445	0.457135	1.50748e+07	1.30814e+07	1.51355e+07	0.995986	0.974947	0.864284	0.386751	0.867768	0.337853	1.77773e+07	1.81001e+07	1.4757e+07	1.20467	0.441204	1.22654	0.136711	1.01816	0.93584	7.29202e+06	1.27428e+07	5.01982e+06	1.45265	0.446824	2.53851	0.041163	1.7475	0.310045	9.19949e+06	4.37679e+06	6.8607e+06	1.3409	0.525585	0.637951	0.467777	0.475765	0.0154511	2.25035e+07
AT4G38740.1	15	3126	8	1.73087e+08	2.76104e+08	2.56224e+08	0.675532	0.318118	1.07759	0.318118	1.59517	0.129483	4.21845e+08	2.88927e+08	4.15272e+08	1.01583	0.972067	0.695752	0.392783	0.684912	0.485602	2.32173e+08	1.65299e+08	1.99801e+08	1.16202	0.57182	0.827317	0.504267	0.711964	0.205857	1.48655e+08	1.1989e+09	6.42982e+08	0.231197	0.0109265	1.86459	0.0160983	8.06494	0.00970029	7.74776e+08	4.33877e+08	8.40894e+08	0.921371	0.831046	0.515971	0.207163	0.560003	0.116218	1.93676e+08
AT4G39090.1	8	194	8	3.52123e+06	1.33896e+07	1.06716e+07	0.329963	0.117506	1.25469	0.117506	3.80253	0.00111681	5.49904e+06	3.8055e+06	2.08118e+07	0.264227	7.38778e-07	0.182853	1.72451e-06	0.69203	0.174711	6.074e+06	4.01244e+06	1.95646e+07	0.310459	7.23071e-05	0.205087	2.723e-07	0.660592	0.351867	5.5458e+06	1.27025e+07	2.62241e+07	0.211477	0.163692	0.484383	0.255468	2.29047	0.421543	1.76359e+06	3.76381e+07	4.05391e+06	0.435034	0.205158	9.2844	0.000209077	21.3418	9.79522e-05	2.64613e+06
AT4G39280.1	8	118	8	3.11237e+06	3.85007e+06	1.5079e+06	2.06404	0.0673784	2.55326	0.0673784	1.23702	0.41071	3.52762e+06	4.50566e+06	2.27794e+06	1.5486	0.308846	1.97795	0.0825218	1.27725	0.441833	3.62757e+06	3.63326e+06	3.34664e+06	1.08395	0.719248	1.08564	0.764977	1.00157	0.99579	1.1356e+06	2.77095e+07	1.11447e+07	0.101896	0.436093	2.48634	0.386492	24.4007	0.329755	1.40987e+07	7.65843e+07	4.40906e+06	3.19766	0.396674	17.3697	0.0354907	5.43202	0.0722098	347130
AT5G02780.1	8	238	8	1.74851e+06	2.22921e+06	1.53039e+06	1.14253	0.733489	1.45663	0.733489	1.27492	0.385765	6.89752e+06	1.52879e+06	1.81646e+06	3.79723	0.000633644	0.841632	0.630008	0.221644	6.61766e-05	5.24857e+06	1.68276e+06	2.29219e+06	2.28976	0.0215381	0.734127	0.346691	0.320613	0.00606079	3.82694e+06	9.40341e+06	6.73603e+06	0.568131	0.576197	1.39599	0.652038	2.45716	0.491657	1.44729e+06	1.42549e+07	1.7962e+06	0.805749	0.768691	7.93616	0.0106087	9.84942	0.00786512	1.36097e+06
AT5G08410.2	8	108	8	1.27072e+07	7.06863e+06	5.38802e+06	2.35841	0.0796406	1.31192	0.0796406	0.556271	0.172377	1.27329e+07	2.53813e+06	2.40187e+06	5.30122	0.0192371	1.05673	0.811477	0.199337	0.00975501	7.86576e+06	5.62811e+06	5.80944e+06	1.35396	0.332207	0.968787	0.885207	0.71552	0.358417	2.73312e+06	1.12808e+06	450965	6.06061	0.000344432	2.50148	0.355121	0.412744	0.190341	834664	1.52853e+06	1.0376e+06	0.804414	0.63025	1.47313	0.595252	1.83131	0.411833	6.35773e+06
AT5G08570.1	15	611	8	9.4583e+06	1.10896e+07	1.26779e+07	0.746047	0.245857	0.874715	0.245857	1.17247	0.475551	1.23836e+07	1.1131e+07	1.02029e+07	1.21374	0.160268	1.09097	0.53466	0.89885	0.443704	1.01591e+07	1.2527e+07	8.97671e+06	1.13172	0.445609	1.3955	0.0259948	1.23308	0.215152	7.26432e+06	4.83101e+06	2.57225e+06	2.82411	0.109232	1.87812	0.249917	0.665032	0.501846	7.09518e+06	2.65645e+06	3.08696e+06	2.29844	0.0492553	0.860541	0.759534	0.374403	0.0364253	7.24736e+06
AT5G09900.1	10	481	8	2.05052e+07	2.73617e+07	1.20103e+07	1.7073	0.0583651	2.27818	0.0583651	1.33438	0.356132	2.89124e+07	2.78023e+07	9.76331e+06	2.96133	0.0001531	2.84763	0.00360937	0.961604	0.800623	1.79963e+07	1.75502e+07	1.59311e+07	1.12963	0.429093	1.10163	0.593006	0.975216	0.87765	8.18417e+06	1.07513e+07	1.10604e+07	0.739949	0.126939	0.972052	0.885687	1.31367	0.451888	1.77073e+07	1.09722e+07	1.90068e+07	0.931631	0.472987	0.577279	0.0243827	0.619643	0.022708	5.63888e+06
AT5G13710.1	8	153	8	6.13069e+06	2.37671e+06	3.46531e+06	1.76916	0.00788469	0.685857	0.00788469	0.387674	0.000315195	916089	3.75164e+06	5.67347e+06	0.161469	0.00188582	0.661259	0.063638	4.09528	0.000409477	4.51973e+06	6.61312e+06	2.75306e+06	1.64171	0.0254676	2.4021	0.0033897	1.46317	0.0931735	5.07703e+06	5.53595e+06	2.71438e+06	1.87042	0.238124	2.03949	0.0893778	1.09039	0.866422	2.58778e+06	3.56007e+06	4.30981e+06	0.60044	0.422163	0.82604	0.713758	1.37573	0.326645	3.42896e+06
[truncated: 1,470 more rows]
[truncated: 17 more columns]
