# Supplementary material for: Light Quality Modulates Plant Cold Response and Freezing Tolerance
Source: Front Plant Sci. 2022 Jun 9;13:887103. doi: 10.3389/fpls.2022.887103 (PMC9221075; doi:10.3389/fpls.2022.887103)
Supplement: Supplementary file 7 [file Table_5.XLSX]

## Sheet: S6
Supplementary material S7. Functional characterization of identified proteins and their correlation.
AGI	p(corr)[1]	VIP[3]
AT4G29590	0.0537627	0.424953
AT2G41740	0.0305036	0.241383
AT4G10840	-0.102877	0.524791
AT5G41210	0.487457	0.89244
AT3G26740	0.787242	1.36802
AT3G15010	-0.535356	1.44708
AT2G26230	-0.108178	0.287796
AT2G39080	-0.712173	1.30206
AT1G06410	-0.115997	0.301974
AT1G44820	-0.105818	0.301398
AT4G25840	-0.140861	0.603261
AT5G25770	-0.445905	0.969441
AT5G67030	0.706413	1.29863
AT1G08550	0.780718	1.58642
AT3G04880	-0.0800368	0.361666
AT3G46280	-0.0937441	0.508114
AT1G56580	0.390246	1.07064
AT1G75990	-0.184407	0.371565
AT3G01680	-0.677981	1.28955
AT5G52920	0.173909	0.348544
AT1G70890	0.496697	0.974881
AT1G03860	-0.464815	0.912535
AT2G29570	0.289546	0.529993
AT1G21350	0.021402	0.420181
AT4G29260	-0.0574503	0.413731
AT2G41430	0.0222785	0.26518
AT1G18170	0.0979078	0.630199
AT5G44110	0.0914539	0.656094
AT4G36680	0.704736	1.28946
AT1G49670	-0.110647	0.2869
AT4G04830	-0.316694	0.569478
AT2G44310	-0.0828336	0.253372
AT3G01500	0.256525	0.833707
AT5G04230	-0.00361174	0.293364
AT4G30220	-0.410601	1.00562
AT3G18280	-0.0653122	0.256547
AT1G76405	0.111649	0.254231
AT4G00660	0.0360507	0.933515
AT5G49510	0.268736	1.18399
AT1G52200	0.78495	1.41014
AT1G60740	0.217049	0.61978
AT1G48350	0.758505	1.58771
AT2G03390	-0.803954	1.67999
AT3G06430	0.0948717	0.77956
AT2G34040	-0.310626	0.80108
AT2G38750	-0.266705	0.558008
AT3G43540	0.0197317	0.508165
AT2G29960	0.70261	1.29415
AT4G05530	0.66121	1.18383
AT2G02560	-0.325576	0.907352
AT4G15110	0.582923	1.13297
AT5G01870	-0.000597109	0.287008
AT2G36310	-0.22728	0.52912
AT1G70770	-0.0211537	0.260401
AT4G11120	-0.882735	1.67019
AT3G18410	-0.324202	0.709478
AT1G28350	-0.0996744	0.298316
AT3G28220	0.106763	0.657196
AT2G01350	-0.806191	1.68058
AT2G38400	-0.57625	0.984674
AT1G74730	0.522304	1.01853
AT1G20225	-0.123543	0.913342
AT2G03750	-0.546978	0.878547
AT5G15180	-0.407929	0.785806
AT5G17230	0.0913717	0.655699
AT5G05270	-0.67149	1.52279
AT5G24690	0.0904813	0.655532
AT3G54040	-0.109497	0.51785
AT1G14000	-0.330417	0.785609
AT1G69410	-0.0758347	0.386859
AT4G34230	0.702886	1.28865
AT4G01370	0.60351	1.01751
AT2G45640	-0.255633	0.603464
AT1G03230	0.531094	1.07381
AT5G64860	0.694893	1.28439
AT5G49500	0.0119812	0.381997
AT1G22440	-0.370004	0.657462
AT2G37500	0.293773	0.598113
AT5G08410	0.0435465	0.661877
AT4G08520	0.21656	0.379773
AT4G29160	0.336649	0.83084
AT1G04870	-0.0467329	0.24561
AT2G19060	0.238969	0.559193
AT4G14690	-0.021831	0.50511
AT2G42680	0.0242025	0.417262
AT3G12670	0.274479	0.464559
AT1G76090	-0.630675	1.17511
AT4G08870	0.837909	1.74658
AT2G05620	0.0902408	0.653904
P02768-1	-0.0111459	0.444257
AT5G08160	0.699777	1.28942
AT3G21140	0.0889019	0.652981
AT4G27450	-0.314144	0.741314
AT4G15093	-0.211562	0.572971
AT5G65220	0.0409077	0.531777
AT1G17720	-0.635804	1.20919
AT3G02360	-0.495012	1.03219
AT4G39960	0.257234	0.475401
AT4G11190	0.149597	0.745686
AT2G37760	-0.136309	0.312621
AT3G19010	0.473118	0.712247
AT3G16400	-0.107114	0.285755
AT2G27460	0.254867	0.900533
AT1G80240	0.695794	1.28518
AT1G29700	-0.811999	1.69027
AT3G22840	-0.150309	0.319555
AT4G25900	0.465342	0.765837
AT3G58140	0.549953	1.03525
ATCG00350	-0.0516022	0.363148
AT1G76140	-0.153214	0.666205
AT2G41790	0.0247088	0.452685
AT2G17720	-0.267154	0.640612
AT4G16450	0.0287232	0.725177
AT5G05980	0.38161	1.06175
AT3G28715	0.0498914	0.948718
AT1G51470	0.121468	0.962862
AT1G19920	-0.361268	0.688283
AT3G07720	-0.228337	0.551811
AT4G30720	0.752683	1.27489
AT1G34000	0.26734	0.932692
AT5G42970	0.744249	1.37211
AT4G26010	-0.0400418	0.591205
AT2G16060	-0.115087	0.296015
AT3G27300	0.373483	0.896656
AT2G40290	-0.0355204	0.228892
AT2G37790	0.219737	0.701224
AT3G14790	-0.102861	0.916611
AT2G46140	-0.444791	0.934419
AT1G26460	-0.833165	1.69755
AT4G28706	0.259869	0.720413
AT4G26900	-0.263371	0.78755
AT5G15450	0.447917	1.15843
AT1G47420	-0.494195	0.990793
AT2G44920	-0.279569	0.841434
AT3G15520	0.459626	0.701455
AT1G56500	0.120937	0.778332
AT1G54630	0.761316	1.49915
AT5G40510	-0.852409	1.70466
AT2G22570	-0.324607	0.86949
AT3G63170	-0.498614	1.41695
AT1G32220	0.651809	1.54986
AT1G14830	-0.099809	0.657344
AT2G43610	-0.362362	0.698653
AT5G67590	0.23041	0.643854
AT5G54810	0.255733	0.803867
AT2G17840	-0.11064	0.288636
AT2G45060	0.169079	0.9115
AT1G14210	0.00447401	0.304525
AT3G62830	-0.718972	1.22455
AT5G43520	0.241875	0.914429
AT4G21210	0.636225	1.11861
AT1G66200	-0.152392	0.557362
AT4G20410	0.697279	1.23722
AT4G17090	0.708911	1.29939
AT5G16510	0.174821	0.29569
AT1G56050	0.71257	1.36757
AT3G16450	0.216826	1.08101
AT4G37510	0.779036	1.47829
AT4G36250	-0.746246	1.59226
AT1G13110	0.125112	0.836972
AT3G13740	0.119513	0.783373
AT4G14890	0.544545	1.41499
AT3G17940	0.370228	0.902784
AT3G61140	0.622004	1.06134
AT2G07050	-0.19478	0.596975
AT4G19880	-0.0955351	0.253585
AT4G11175	0.479454	0.8067
AT4G39120	0.121027	0.596202
AT1G47710	-0.045321	0.543311
AT4G23690	-0.631953	1.05589
AT5G08260	0.790276	1.39533
AT2G33590	0.573926	1.19265
AT4G38630	0.448105	0.881628
AT1G08980	0.0329677	0.162329
AT1G65260	0.679702	1.29165
AT2G18980	0.380214	0.727815
AT5G01650	0.930093	1.7411
AT2G37130	-0.133727	0.330797
AT1G09740	-0.31418	0.564686
AT1G70670	0.00840239	0.22794
AT3G23400	0.713206	1.54593
AT2G36290	0.102226	0.964948
AT2G47250	-0.327784	0.50734
AT1G47480	-0.173308	0.662624
AT4G37070	0.0177931	0.416916
AT3G46000	-0.175076	0.448642
AT4G39150	0.0437168	0.678616
AT2G19570	-0.387681	0.585814
AT4G10300	-0.649508	1.35551
AT1G66270	-0.418612	0.928612
AT5G38530	0.0675547	0.9577
AT5G12250	-0.143854	0.394766
AT1G05520	-0.0668027	0.273451
AT1G60420	0.588333	1.1769
AT4G05020	0.559778	1.05756
AT1G12240	-0.257346	0.837885
AT5G47190	0.433624	0.941141
AT4G12720	0.132844	0.797887
AT5G35170	0.834277	1.58764
AT5G64400	0.687429	1.65145
AT1G78660	0.577205	1.01569
AT2G25450	0.006917	0.337901
AT1G04690	0.903761	1.6292
AT1G80480	-0.616491	1.22013
AT5G66530	0.876978	1.70508
AT3G59980	0.358703	0.888616
AT5G48880	0.402685	1.149
AT4G22240	0.294173	0.795917
AT5G25460	-0.118894	0.301782
AT2G30930	0.0182631	0.575127
AT2G33470	0.46863	1.00064
AT5G07460	-0.37229	0.603714
AT4G09620	0.698602	1.2889
AT3G50740	-0.324116	0.618873
AT2G41800	0.296245	0.478755
AT4G21580	-0.0805988	0.26721
AT5G13450	-0.428216	0.972268
AT1G19360	0.00993383	0.410681
AT5G66040	-0.687356	1.29557
AT1G73530	-0.307386	0.766463
AT5G65720	-0.0151638	0.299506
AT4G25130	0.87049	1.72307
AT5G48480	-0.0745323	0.511516
AT3G22850	-0.29841	0.585483
AT5G64260	-0.344798	0.847496
AT3G06720	0.166252	0.822131
AT1G63660	0.0330241	0.78352
AT4G22930	0.0861156	0.732145
AT1G78870	0.808967	1.46308
AT1G62810	0.63852	1.17184
AT1G10370	-0.0230653	0.249034
AT2G44380	-0.429551	1.11719
AT5G64100	0.0998612	0.871643
AT5G13780	0.8292	1.52836
AT1G12920	0.683736	1.39665
AT1G09750	0.593912	1.3536
AT4G35450	0.473506	1.18581
AT5G40770	-0.387551	0.741168
AT2G30695	0.377869	0.619607
AT5G07440	-0.56497	1.21067
AT1G02090	0.389146	0.852205
AT3G52560	0.0702092	0.299938
AT3G53580	-0.483373	0.841259
AT3G09300	-0.0432889	0.292527
AT3G24430	-0.434036	0.935107
AT2G31810	-0.294156	0.637314
AT1G05260	-0.473809	1.11428
AT3G53560	0.627128	1.14355
AT5G04430	-0.802685	1.55451
AT1G80230	0.148687	0.362881
AT3G14930	-0.301548	0.751612
AT2G27450	0.023382	0.420051
AT3G16470	0.91717	1.65014
AT2G26590	0.0271217	0.462537
AT2G42520	0.37142	0.734343
AT3G13235	0.724486	1.3308
AT4G22220	-0.345868	0.592991
AT2G21045	-0.215997	0.558183
AT5G11670	0.0238975	0.399807
AT3G26450	0.487098	1.115
AT5G35590	-0.17759	0.715696
AT3G06350	0.614115	1.15719
AT2G19940	0.912713	1.77034
AT1G52760	-0.0592619	0.221203
AT2G20990	0.0103901	0.471333
AT5G66680	-0.0235232	0.455375
AT3G16370	-0.412684	0.679251
AT1G10590	-0.0731474	0.20353
ATCG00190	0.32485	0.53915
AT3G48530	0.22018	1.03311
AT5G17820	0.0315162	0.911803
AT1G11580	-0.0359972	0.144905
AT1G67350	0.391009	1.14939
AT1G20950	0.093154	0.823744
AT2G38380	0.338106	0.72294
AT1G02780	-0.114152	0.296283
AT5G13110	-0.536652	0.919351
AT1G05010	0.387307	1.12152
AT1G65650	0.0772406	0.64612
AT4G20130	-0.0308503	0.48017
AT1G67330	-0.603064	1.08571
AT1G15390	0.289223	1.07696
AT5G66470	-0.333104	0.796756
AT5G14250	-0.533298	0.875331
AT2G43590	0.0207898	0.418279
AT5G49970	0.658079	1.212
AT1G65930	-0.371972	0.724497
AT5G02160	0.197089	0.605373
AT3G28290	0.465645	0.951197
AT4G35260	-0.309123	0.734407
AT3G16420	-0.777073	1.59623
AT3G44310	0.855637	1.60788
AT2G05840	-0.0535504	0.315192
AT5G53490	0.634032	1.69345
AT3G10350	0.75624	1.43079
AT5G49460	0.115301	0.442825
AT5G52470	0.428019	1.03145
AT5G12140	0.702923	1.27641
AT5G54430	0.480201	1.06999
AT5G47770	-0.343691	0.666256
AT4G18480	0.0880071	0.792329
AT3G12800	0.282637	0.821436
AT5G19760	-0.866789	1.73635
AT2G45790	0.471807	0.970176
AT1G15980	0.442388	0.840835
AT4G04910	0.0331838	0.236482
AT1G78510	0.116333	0.676767
AT1G79850	-0.618237	1.26982
AT2G43920	-0.0947968	0.553418
AT2G44650	-0.0979927	0.686181
AT1G29850	0.71763	1.35001
AT4G01870	0.706699	1.52156
ATCG00710	-0.420837	0.806348
AT3G51260	-0.308148	0.752796
AT3G02530	0.0358771	0.261363
AT5G02870	-0.303666	0.600091
AT3G27890	-0.537065	1.02562
AT4G21445	-0.344858	0.555995
AT1G26110	0.823228	1.39711
AT5G58330	0.107572	0.75127
AT1G06220	-0.00782535	0.561129
AT5G23140	0.248628	1.23968
AT4G14210	-0.761	1.61928
AT5G13120	0.682391	1.47115
AT4G19750	-0.00929443	0.366324
AT5G48760	0.239617	0.754893
AT2G27730	-0.190341	0.447758
AT1G31190	0.683577	1.44482
AT1G56190	0.269812	0.814549
AT3G58730	0.189469	0.89725
AT3G14210	0.337839	1.23375
AT5G17050	0.288383	0.568503
AT2G17200	0.143921	0.532745
AT5G16440	-0.110618	0.386761
AT5G54500	-0.683399	1.18286
AT1G10510	0.654376	1.05054
AT1G06950	0.647203	1.43651
AT1G07080	0.207167	1.00619
AT3G48420	0.792824	1.5787
AT5G57170	-0.469503	1.08281
AT5G09978	-0.108992	0.291319
AT1G72550	0.366549	1.05096
AT4G27700	0.832607	1.6208
AT2G38040	0.10272	0.665344
AT2G44490	0.100769	0.76978
AT3G54900	0.123243	0.46569
AT1G77060	0.927337	1.70541
AT3G63540	0.55542	1.01712
AT1G45145	-0.847318	1.65821
AT5G46580	0.690536	1.20777
AT5G10450	0.597147	1.59154
AT3G55410	0.0392071	0.425882
ATCG00420	0.594362	1.2808
AT1G64550	-0.393887	1.09986
AT5G56500	-0.000276948	0.485818
AT1G70580	-0.202034	0.572173
AT5G35100	0.116574	0.915944
AT4G37040	0.692602	1.28196
AT1G54270	-0.718671	1.41823
AT5G47030	-0.351276	0.898739
AT5G20960	-0.344707	0.659119
AT2G33040	-0.771865	1.53825
AT3G55250	0.595903	1.44445
AT5G51970	-0.631647	1.13571
AT5G27850	0.313265	0.803701
AT5G59880	0.414133	1.05821
AT4G34700	-0.903868	1.65516
AT1G15140	0.331021	1.07049
AT4G39660	-0.420425	0.828094
AT1G27400	-0.370266	0.758219
AT3G01910	0.459493	1.08651
AT4G30190	0.386593	0.864182
AT2G30200	0.343369	0.72444
AT2G38540	0.193123	0.639117
AT5G51110	0.029706	0.773286
AT5G16710	0.550229	1.43778
AT5G12940	-0.608173	1.07387
AT1G06000	0.251127	0.378499
AT1G74030	-0.8135	1.50087
ATCG01060	-0.373722	0.817278
AT3G51240	-0.335911	0.900209
AT5G52840	-0.134859	0.539693
AT3G59920	-0.510783	1.02253
AT5G26780	0.0592906	0.453018
AT1G53850	-0.236062	0.737637
AT5G23310	-0.133298	0.667559
AT3G16950	0.00102171	0.413167
AT5G49650	0.390996	0.587635
AT3G11940	-0.242544	0.635765
AT3G04550	0.427844	0.882684
AT5G58710	0.142995	0.752123
AT1G55890	-0.0528901	0.608143
AT3G26060	-0.305834	0.594192
AT1G29150	-0.0380131	0.928167
AT4G25100	0.0691882	0.27616
AT5G24400	-0.20582	0.554162
AT2G42220	0.380834	0.952477
AT1G24360	0.132783	0.745524
AT1G17290	0.405827	1.01773
AT4G33760	0.854663	1.46086
AT3G22960	0.127867	0.652927
AT2G44060	-0.0419893	0.235906
AT5G50250	0.559221	1.01584
AT3G25530	-0.726146	1.74249
AT3G23990	-0.0677655	0.696733
AT5G26667	0.132598	0.411349
AT3G58010	-0.0588604	0.213916
AT3G63190	0.322029	0.942109
AT5G36790	0.817184	1.40906
AT2G35120	0.0701491	0.392496
AT5G56680	-0.466356	1.06887
AT3G23810	0.340228	0.875387
AT5G55940	0.74557	1.29829
AT4G26370	0.714509	1.31197
AT5G66280	-0.107541	0.39154
AT5G67400	0.574173	1.03308
AT3G46560	0.0359647	0.293713
AT3G45030	-0.190097	0.431972
AT3G46780	0.126194	0.599809
AT2G20270	0.536366	1.04143
AT1G29660	0.0965223	0.349486
AT5G20630	0.183297	0.600553
AT4G03520	0.203663	0.868868
AT5G41520	0.557025	1.09841
AT3G16480	-0.00332304	0.203284
AT3G06730	0.101347	0.429148
AT5G19550	0.0215172	0.31234
AT1G27130	0.563922	1.09978
AT3G02090	0.0221832	0.418845
AT5G23900	0.500852	1.2316
AT1G17890	0.0698995	0.623032
AT1G50480	0.204681	0.828846
AT4G00620	-0.321195	0.720282
AT3G20390	0.301642	0.656436
AT4G39710	0.556814	1.45167
AT3G11630	0.148235	0.554952
AT1G17650	0.756839	1.58394
AT2G31390	0.0381046	0.571383
AT1G12000	0.159377	0.475884
AT4G15390	-0.0409401	0.297816
AT3G17240	0.271205	0.923421
AT3G55610	0.0278283	0.416523
AT4G26530	0.492649	1.38574
AT5G03630	-0.719015	1.36778
AT3G51160	-0.277459	0.830555
AT5G35620	0.58011	1.04905
AT5G18660	0.761956	1.47133
AT2G42130	0.567059	1.08578
AT5G39510	-0.0401291	0.315102
AT4G11600	0.045368	0.121033
AT1G32990	0.509924	1.44341
AT5G17380	-0.162144	0.421149
AT3G55800	0.280382	0.960636
AT1G73260	0.291643	0.513714
AT5G25980	0.496896	1.0434
AT2G36250	0.54987	0.852748
AT2G28000	0.202559	0.728815
AT4G33350	-0.111317	0.295208
AT2G20580	0.666903	1.24366
AT1G53240	0.233813	0.752039
AT5G48300	0.327063	0.84114
AT3G20000	0.147209	0.616199
AT5G14040	0.0634568	0.443218
AT5G39730	0.192016	0.4714
AT3G62030	0.316738	0.832542
AT4G18100	0.45521	1.12724
AT5G42270	0.648002	1.16927
AT1G09640	0.108683	0.694763
AT3G49720	0.0311003	0.124824
AT4G27000	0.278685	1.0528
AT2G37660	0.590402	1.46823
AT4G33010	0.626099	1.47627
AT2G43560	0.60202	1.17413
AT5G42980	0.421042	1.10891
AT4G16155	0.818112	1.61565
AT2G04039	0.1759	0.395792
AT1G62660	0.173817	0.584866
AT2G21870	-0.373235	0.615688
AT5G11900	0.36683	0.718397
AT3G48140	0.233467	0.956645
AT4G13940	0.776596	1.37484
AT5G46750	0.213457	0.579112
AT2G24580	0.701158	1.29488
AT1G11860	0.837392	1.50057
AT3G14600	0.346818	0.979881
AT2G45770	0.504143	0.942296
AT2G05830	0.0631438	0.311113
AT5G26830	0.458361	1.17781
AT4G13930	0.0892603	0.581459
AT3G52200	-0.0665548	0.49509
AT5G59870	0.271882	0.51412
AT5G50920	0.868484	1.59813
AT1G12900	0.341036	0.614106
P00761 SWISS-PROT:P00761	-0.116143	0.718044
AT5G09810	0.879699	1.62207
AT5G23010	0.312021	0.881866
AT5G62790	0.855989	1.66883
AT3G45140	0.523176	1.43256
AT4G39980	-0.308629	0.805341
AT2G41530	0.183787	0.724149
AT1G58080	0.0560002	0.496672
AT5G19180	0.00361902	0.283164
AT1G79340	0.23677	0.607495
AT5G54100	0.183854	0.348583
AT3G12110	0.525326	1.03263
AT3G04600	0.231611	0.651025
AT5G67560	0.443128	0.76841
AT5G03880	0.780912	1.49989
AT1G54100	0.228024	1.24433
AT1G13280	0.242346	0.625645
AT3G54050	0.887582	1.64852
AT2G32730	0.667756	1.45038
AT3G25860	0.895531	1.54613
AT3G19170	0.542648	1.30512
AT1G01800	-0.178692	0.71153
AT1G02500	0.296841	0.640767
AT1G06690	0.175954	0.34956
AT3G25770	-0.0625503	0.240083
AT4G09670	0.677933	1.25508
AT1G66580	0.256132	0.802099
AT1G80560	0.329721	0.735573
AT3G04400	-0.169652	0.635933
AT3G13120	0.55566	1.51078
AT1G50320	0.462939	0.814931
AT4G16390	0.469438	0.961226
AT1G56700	0.072474	0.789182
AT3G53990	-0.134304	0.366586
AT2G46280	0.344903	0.884918
AT2G33830	0.136384	0.538563
AT1G70310	-0.149676	0.363332
AT2G01140	0.575108	0.973185
AT5G20010	0.43713	1.09106
AT2G24270	0.761233	1.5272
AT2G40490	0.707132	1.60423
AT5G59300	0.316885	0.561077
AT5G11450	0.517925	0.946201
AT5G08640	0.213065	0.792168
AT2G20890	0.4699	0.928382
AT1G02150	-0.0479276	0.204282
AT3G06050	-0.214456	0.661444
AT5G23060	0.877779	1.68174
AT4G27440	0.359412	0.937522
AT2G29550	0.496859	0.793091
AT4G24800	0.0491829	0.467437
AT2G17390	0.602158	0.980969
AT3G47650	0.814889	1.49515
AT3G11930	0.561085	0.965305
AT2G27710	0.222443	0.590544
AT4G15802	0.0904814	0.655532
AT5G08280	0.558349	1.20872
AT1G75350	0.645868	1.31021
AT1G53280	0.254626	0.342464
AT1G28200	-0.117263	0.302479
AT1G18210	0.321974	0.811484
AT2G03680	0.535152	0.846654
AT4G24280	0.586442	1.2803
AT4G11650	0.0221907	0.43068
AT3G22110	0.00887888	0.436322
AT3G17810	0.559738	1.00502
AT2G30490	0.37989	0.720919
AT1G17100	-0.0371905	0.408829
AT3G15020	0.325948	0.932623
AT2G24050	0.816513	1.46509
AT1G74470	0.754089	1.26727
AT5G09650	0.597587	1.06451
AT3G08943	0.270077	0.507788
AT3G29200	-0.0174478	0.23702
AT5G16290	0.485669	1.1248
AT3G05020	-0.244203	0.905505
AT5G62690	0.611531	1.09497
AT1G53310	-0.658014	1.14658
AT5G03940	0.902654	1.6518
AT4G17510	0.793065	1.45617
AT5G14260	0.812529	1.71334
AT2G19760	-0.0877309	0.277253
AT1G31330	-0.06684	0.397638
AT5G27380	-0.179749	0.593044
AT5G08300	0.38563	0.822033
AT3G48560	0.8663	1.59617
AT2G34470	-0.0540269	0.367635
AT5G38940	0.021061	0.264837
AT1G78370	-0.0505848	0.211852
AT3G20050	0.423091	0.69681
AT3G05950	0.42498	0.788696
AT5G20060	0.810456	1.72893
AT5G23250	0.114612	0.219998
AT4G34870	0.632029	1.51696
AT1G79530	0.192306	0.512567
AT1G20340	0.788402	1.6256
AT2G43090	0.230784	0.798278
AT5G04950	-0.622814	1.04179
AT1G62780	-0.356396	0.757281
AT1G67280	0.735361	1.32934
AT2G35370	0.142262	0.481348
AT5G38660	0.435113	0.942365
AT1G15930	-0.17563	0.523606
AT1G20260	0.164768	0.819563
AT4G14630	0.0416793	0.44005
AT3G55750	0.701811	1.29124
AT5G20080	0.439628	0.867781
AT4G34920	-0.11611	0.30424
AT5G08060	-0.0741246	0.685584
AT2G39990	0.772973	1.32734
AT4G02450	0.0451444	0.581107
AT5G14780	0.317612	0.832637
AT1G24510	0.0299987	0.411211
AT2G38230	0.869649	1.48136
AT2G37270	0.250767	0.471872
AT4G40030	0.0206424	0.667014
AT5G08530	0.373603	0.64058
AT3G15690	0.754475	1.27936
AT1G43670	0.598846	1.15553
AT2G47470	-0.59017	1.47362
AT3G02770	0.241385	0.786658
AT5G26280	0.750977	1.3951
AT1G09780	0.717667	1.22612
AT5G27700	0.712127	1.47546
AT3G24830	0.408377	0.737309
AT1G70830	-0.42558	0.911859
AT5G06290	0.511363	1.40566
AT3G22200	0.402821	0.746214
AT4G02770	0.66493	1.45626
AT5G55220	0.734984	1.29068
AT5G65020	0.612032	1.18667
AT1G07750	0.769865	1.31379
AT5G09660	0.641327	1.15359
AT1G06430	0.522051	0.99021
AT3G13930	0.503361	0.994169
AT1G22700	0.430197	1.184
AT3G17410	-0.107511	0.284246
AT4G31700	0.735985	1.27044
AT3G58610	0.797136	1.34415
AT1G48630	0.836094	1.44894
AT2G23350	-0.113475	0.3165
AT1G69740	0.0507112	0.267568
AT5G59970	0.134872	0.904089
AT1G30120	0.283815	1.00846
AT2G30870	-0.386604	0.672855
AT1G23740	0.245208	0.561541
AT2G34480	0.402659	0.841342
AT1G48830	0.854486	1.56436
AT1G18590	-0.7367	1.25288
AT3G48930	0.103045	0.292929
AT5G10860	0.402772	0.957738
AT5G35630	0.779704	1.35718
ATCG00470	0.409599	0.705431
AT5G58420	0.336866	0.700353
AT1G05190	0.378258	0.986149
AT4G23100	0.548551	1.02823
AT1G42960	0.00619941	0.631373
AT3G22890	0.644349	1.26767
ATMG00480	-0.279319	0.673954
AT4G25080	0.734128	1.53234
AT1G68590	0.85295	1.48612
AT1G74920	0.46762	0.785363
AT3G22310	-0.110722	0.292794
AT3G61110	-0.261969	0.788853
AT4G33720	0.0898453	0.240141
AT1G29670	0.418301	1.39763
AT1G03600	0.553012	1.04878
AT3G29320	0.755842	1.38491
AT4G34450	0.500659	0.904048
AT3G17020	-0.156463	0.841827
AT2G47730	0.0637171	0.48001
AT2G34590	0.433147	0.870998
AT5G45170	0.0851454	0.906244
AT3G11400	0.569775	1.00506
AT1G22840	0.115126	0.3746
AT2G02740	0.385009	1.08288
AT1G18630	0.11859	0.785094
AT2G36460	0.370912	0.694588
AT1G27450	-0.157162	0.65013
AT3G23700	0.943304	1.64647
AT5G38430	0.345248	0.623707
AT4G34120	0.310522	0.749199
AT5G44340	0.236308	0.636383
AT1G79440	0.234484	0.598075
AT1G77490	0.859689	1.51071
AT2G42740	0.523013	0.97653
AT2G39800	0.932136	1.72877
AT4G08390	0.845827	1.57169
AT3G23940	0.761659	1.35422
AT4G36760	0.281232	0.440639
AT1G64190	-0.0347926	0.363459
AT5G05780	0.890866	1.64249
AT5G63310	0.573086	1.02117
AT1G70410	0.0318651	0.7203
AT1G48520	0.622241	1.02131
AT2G29630	0.839563	1.54682
AT3G05530	0.562346	0.967505
AT3G26070	0.814905	1.50855
AT4G39330	0.886577	1.48461
AT3G26650	0.125297	0.313676
AT2G43910	0.742159	1.41675
AT3G48990	0.577336	1.11533
AT3G03780	0.645673	1.14021
AT1G30720	-0.0866919	0.271889
AT4G01850	0.8059	1.35123
AT4G18810	0.579828	1.01722
AT1G63940	-0.450741	0.802527
AT5G66190	0.368507	0.987012
AT1G12840	0.746307	1.32055
AT3G57610	0.53151	1.00822
AT4G33680	0.453772	0.758844
AT1G51060	0.275004	0.620847
AT5G13510	0.731955	1.41084
AT5G13630	0.900852	1.62637
AT2G31670	0.61548	1.28432
AT5G35530	0.168003	0.387911
AT3G52880	0.548079	1.05643
AT1G78630	0.763084	1.56949
AT3G09440	0.880609	1.48526
AT1G26630	0.0721443	0.230796
AT2G28190	0.63341	1.5476
AT2G44160	0.529655	1.17078
AT3G17390	0.544167	0.929362
AT4G08780	0.0286185	0.717986
AT5G41700	0.832097	1.4334
AT5G16970	0.506638	0.882471
AT5G08380	0.699252	1.29384
AT4G34350	0.60493	1.07007
AT1G35160	0.0916428	0.481569
AT5G44020	0.466499	0.86527
AT1G33810	0.195668	0.475553
AT2G24940	0.873264	1.58848
AT4G26970	-0.259254	0.662939
AT3G57290	0.359017	0.923153
AT3G10520	0.546616	0.995093
AT2G21330	0.825219	1.47831
AT5G15650	0.743901	1.26227
AT5G19220	0.929494	1.6122
AT4G30920	0.427051	0.873717
AT1G78900	0.683767	1.24613
AT2G30950	0.86446	1.4788
AT4G38460	-0.262042	1.11727
AT1G35720	0.136955	0.500258
AT4G35830	0.791138	1.53299
AT5G17770	0.730116	1.4027
AT3G55010	0.378491	0.625388
AT1G79550	0.939844	1.80874
AT1G24320	0.242978	0.505856
AT1G77120	0.0118535	0.841053
AT5G52650	-0.692891	1.17028
AT3G04840	0.682539	1.1823
AT5G64460	0.474656	1.09146
AT5G40370	0.00834005	0.767231
ATMG00510	0.479842	0.787523
AT2G43820	0.551696	1.17259
AT5G38520	0.702329	1.29208
AT1G79040	0.214317	0.579799
AT5G20830	0.406583	0.872358
ATCG00660	0.908249	1.60199
AT1G44790	-0.106574	0.286557
AT1G33590	0.632562	1.01935
AT2G01520	0.539307	0.889436
AT5G42740	0.892568	1.63771
AT3G43980	0.0828099	0.471963
AT5G54160	-0.354845	1.00358
AT2G47240	-0.799161	1.68295
AT3G09200	0.4992	1.17331
AT2G20530	-0.0559167	0.267795
AT1G04410	-0.202773	0.523177
AT3G08940	0.23005	1.00196
AT3G57560	0.710274	1.16589
AT5G07030	-0.363865	0.773817
AT4G17560	-0.273019	0.937586
ATCG00020	0.479417	1.40674
AT5G19855	0.571317	1.12829
AT3G18080	0.243601	0.661624
AT4G02520	-0.215104	1.04512
AT2G34430	0.912109	1.65257
AT3G46970	0.54378	1.0464
AT4G24620	0.645336	1.15018
AT3G06650	0.594999	1.24938
AT4G11380	-0.108648	0.280774
AT5G05460	0.00165222	0.284936
AT4G11820	0.516428	0.904867
AT5G47840	0.743529	1.29281
AT3G06850	0.752468	1.42121
AT1G14980	0.250012	0.46029
AT4G31940	0.740232	1.42068
AT1G34430	0.680631	1.08899
AT3G03630	0.270976	0.687968
AT4G26300	0.734649	1.34918
AT1G64520	0.885169	1.60762
AT5G56350	-0.190759	0.823452
AT2G17420	0.400389	0.731682
AT5G16400	0.173646	0.752405
AT5G23020	0.00311807	0.653637
AT1G29880	0.728807	1.31158
AT2G04400	0.145358	0.547695
AT5G61780	0.0505322	0.467193
AT1G29250	0.573485	1.27086
AT3G12290	0.426401	1.03902
AT1G29900	0.645819	1.11902
AT3G18190	0.600058	1.37921
AT3G54210	0.690238	1.28864
AT2G38270	0.44784	0.886307
AT1G09130	0.870583	1.64533
AT1G72930	0.704551	1.29677
AT2G16950	0.77484	1.55611
AT5G65010	0.483515	0.890437
AT3G14390	0.64611	1.4237
AT1G68560	-0.0786393	0.610284
AT5G16620	0.875292	1.57875
AT2G30970	0.741425	1.35107
AT5G40390	0.696763	1.28512
AT1G12410	0.32113	0.581898
AT1G43170	0.471842	0.87513
AT1G04040	-0.0704726	0.267544
AT2G27040	-0.0835813	0.988809
AT2G37040	0.813678	1.49967
AT4G32915	0.789547	1.49478
AT2G44100	-0.115645	0.26168
AT3G58510	0.653405	1.06868
AT1G03475	0.797525	1.44205
AT1G54010	-0.54866	1.13844
AT4G34090	0.79432	1.35787
AT3G59760	0.495608	0.852809
ATCG00770	0.474208	1.44257
AT1G09795	-0.3253	0.92808
AT3G06580	0.217545	0.413839
AT3G48000	0.826461	1.56039
AT2G04530	0.0964254	0.66866
AT5G24490	0.599628	1.04599
AT5G38480	0.576542	0.970277
P35908	-0.385132	0.863027
AT4G24750	0.659795	1.20458
AT5G48230	0.22768	0.591898
AT1G80380	0.925317	1.68924
AT2G36160	0.771055	1.33489
AT5G03300	0.707559	1.23326
AT3G59400	0.94098	1.63763
AT1G55670	0.825124	1.49227
AT3G48090	-0.139207	0.335678
AT4G30170	0.17504	0.652645
AT2G47510	0.490352	0.789059
AT5G40760	-0.10524	0.319924
AT5G28500	0.932117	1.6749
AT1G09560	0.519822	0.969135
AT4G33090	0.100399	0.488233
AT3G08030	-0.646707	1.34338
AT4G30330	0.327776	0.94007
AT1G02920	0.0186325	0.672123
AT1G16350	0.339117	0.850644
AT2G43950	0.352689	0.989515
AT5G54900	0.0220058	0.242272
AT5G19780	0.0357108	0.313708
AT1G07890	0.5378	1.07001
AT3G46740	0.373115	1.03882
AT4G34200	-0.010712	0.441855
AT2G35040	0.344834	0.783564
AT1G33140	0.276403	0.604371
AT3G44620	0.337729	0.632388
AT2G20610	0.512444	1.00293
AT2G20490	0.067321	0.0617694
AT3G22630	-0.265038	0.506523
AT4G14430	0.397456	0.871788
AT5G14320	0.843265	1.45365
AT3G19820	0.586929	0.947031
AT4G23850	0.600387	1.24897
AT2G41680	0.861015	1.49723
AT3G04650	0.586997	1.05878
AT5G13710	0.143332	0.368322
AT4G23600	0.867319	1.49676
AT4G29410	0.758347	1.24527
ATCG00500	0.762801	1.25688
AT5G48810	0.338031	0.51442
AT2G47970	0.464857	0.87453
AT2G39470	0.0808833	0.178953
AT1G78820	0.0815221	0.396376
AT5G20720	0.0797327	0.33533
AT5G15090	0.388136	0.595683
AT5G15490	-0.00860688	0.638659
AT5G47930	0.709472	1.31298
AT3G23490	0.56319	1.06636
AT4G09040	0.930334	1.62169
AT2G42600	0.642515	1.20886
AT2G04390	0.00576586	0.402317
AT1G55450	0.401659	0.657237
AT2G19520	0.0212694	0.419416
AT5G22330	-0.0936554	0.566317
AT5G62350	0.69167	1.56153
AT4G13850	-0.0949698	0.672023
AT3G03060	-0.120488	0.308206
AT1G48470	0.453667	0.916941
AT3G52150	0.662807	1.21326
AT5G64370	0.087486	0.440285
AT1G20200	0.835437	1.48582
AT5G23300	-0.331428	0.680312
AT3G17970	0.702271	1.29475
AT4G23650	0.475426	1.02154
AT5G17330	0.794647	1.3624
AT1G63000	0.179198	1.17853
AT3G13860	0.613474	1.36772
AT3G53890	0.217536	0.744357
AT1G12800	0.0252244	0.420423
AT4G24930	0.781188	1.41283
AT5G04740	0.255973	1.04092
AT3G13610	-0.156648	0.262571
AT5G57870	0.0144084	0.245736
AT5G65620	0.828411	1.48085
AT1G18080	0.120665	0.411932
AT5G03290	0.38014	1.08984
AT4G34670	0.599609	1.20434
AT1G11750	0.918193	1.57928
AT2G20420	0.434449	1.22602
AT4G17260	0.698367	1.28811
AT1G76790	-0.796751	1.67143
AT2G23820	0.339663	0.728975
AT5G44720	0.00643199	0.282819
AT1G32200	0.630283	1.38684
AT1G56070	0.29244	0.508769
AT2G43770	0.606166	0.982825
AT5G48220	0.397266	0.673472
AT3G48690	0.760612	1.80154
AT1G72610	0.23776	0.825408
AT3G04830	0.805193	1.64178
AT1G74880	-0.274266	0.850548
AT1G23820	0.782735	1.30704
AT1G47128	0.788823	1.36896
AT4G25890	0.533229	0.914094
AT1G65960	0.840519	1.51084
AT4G39860	0.0810654	0.680541
AT3G02200	0.143348	0.759468
AT3G17820	-0.0887875	0.396188
AT1G53750	-0.1611	0.774491
AT2G21620	0.787481	1.61874
AT1G08200	0.269053	0.732405
AT1G04420	0.89499	1.5279
AT1G59900	0.623129	1.09159
AT2G43030	0.652238	1.10016
AT1G08490	0.539402	0.993792
AT5G10360	0.0726191	0.46834
AT2G40840	0.484262	0.828438
AT4G01610	0.0932668	0.328954
AT3G53870	0.710991	1.20763
AT5G53860	0.00377847	0.469773
AT2G30390	0.906401	1.68989
AT5G08570	0.807997	1.35406
AT3G53460	0.186955	0.268509
ATCG00800	0.831045	1.36508
ATMG00070	-0.0428008	0.541263
AT1G66240	-0.275764	0.510149
AT2G28790	0.561164	1.16367
AT2G44040	-0.813315	1.47239
AT4G11150	-0.336314	0.725266
AT1G27310	0.0444598	0.319438
AT5G60540	0.202919	0.48358
AT2G34560	0.0422296	0.518161
AT3G07480	-0.398366	1.0156
AT5G01750	0.758681	1.29356
AT1G11650	0.502057	0.804444
AT2G27600	0.209352	0.88414
AT1G50670	0.104622	0.77068
AT1G50250	0.901022	1.71597
AT1G30510	0.235611	0.920104
AT5G53480	0.436212	0.801773
AT2G21250	0.915858	1.63079
AT5G54310	0.154513	0.410445
AT5G47700	0.221676	0.619759
AT5G63890	0.299462	0.506223
ATCG00270	0.924111	1.6963
AT1G70730	0.889194	1.55299
AT5G52970	-0.0706965	0.689956
AT4G35060	-0.0676982	0.554249
AT5G19140	-0.352307	0.799661
AT3G18780	0.30732	0.966316
AT3G28940	0.862781	1.52815
AT3G44110	0.354215	0.922751
AT3G02870	0.88318	1.50796
AT2G37020	0.193313	0.875221
AT1G56450	0.788491	1.39047
AT3G18740	-0.156939	0.557984
AT1G18970	-0.0236143	0.655141
AT5G10540	0.249977	0.405099
AT1G09310	0.730701	1.2199
AT1G70850	0.218734	0.525292
AT2G47390	0.281625	0.551278
AT5G28840	0.41741	0.677834
AT5G30510	0.668555	1.23542
AT1G22300	0.159307	0.620235
AT5G39740	0.712869	1.29881
AT2G17265	0.84694	1.48378
AT4G16143	0.447916	1.2494
AT5G42790	0.916313	1.60261
AT5G58290	0.689914	1.58577
AT3G56130	0.118771	0.248431
AT3G13870	0.469458	0.789061
AT4G24220	0.660945	1.31266
AT3G04720	-0.113329	0.295952
AT2G33800	-0.370941	0.838883
AT5G18400	0.686877	1.27624
AT3G05590	0.480777	1.06583
AT2G45290	0.396372	0.874028
AT4G29840	0.137136	0.430494
AT4G35250	0.805505	1.46903
AT4G29490	-0.250143	0.387849
AT4G12600	0.772506	1.3581
AT1G62640	0.472775	0.73017
AT5G39120	0.372858	0.746016
AT1G01750	0.0845978	0.597156
AT1G15210	0.0910811	0.570523
AT5G64050	0.908715	1.63746
AT3G04790	0.34831	0.762941
AT5G19370	0.830067	1.47614
AT4G14570	0.4347	0.890046
AT3G51800	0.700072	1.33981
AT1G21065	-0.80914	1.66448
AT5G01530	0.57909	1.45401
AT4G30530	0.563702	0.902915
AT5G13440	0.467654	0.935493
ATCG01090	-0.29718	0.935953
AT5G19100	0.813219	1.35522
AT5G10920	0.357061	0.547068
AT5G02450	0.0617576	0.521019
AT3G62870	0.866724	1.60594
AT3G56070	0.0571929	0.428341
AT3G11170	-0.810409	1.69387
AT3G57050	0.409898	1.16724
AT5G15200	0.30412	0.668087
AT1G04170	0.701699	1.17254
AT4G37520	0.807069	1.8325
AT2G33210	0.294896	0.702056
AT3G08920	0.69245	1.28234
AT4G39260	0.728308	1.35873
AT1G76550	0.732615	1.42051
AT2G42790	0.885439	1.56304
AT4G28410	-0.335507	0.817742
AT4G34740	0.79303	1.38065
AT2G47610	0.209332	1.13276
AT1G74260	0.0612111	0.466969
AT4G31300	0.752171	1.40906
AT2G20630	0.729353	1.38482
AT2G42530	0.207012	0.300703
AT5G10160	0.169587	0.398223
AT4G29700	-0.308094	1.05792
AT3G62910	0.697668	1.28925
AT1G09270	0.242284	0.719825
AT1G01470	0.0376964	0.226109
AT1G32060	0.599796	1.10646
AT5G24410	0.139909	0.980684
AT1G61870	0.0251399	0.416044
AT4G33070	0.714722	1.28891
AT5G52240	0.130641	0.353088
AT5G49030	0.290254	1.07849
AT1G12230	0.534834	0.951408
AT4G22310	-0.0345366	0.237915
AT5G56630	0.333199	0.64608
AT4G33030	0.822202	1.52516
AT5G45950	-0.0974629	0.278473
P04264	0.471431	0.977224
AT1G48850	0.506031	0.865915
AT2G42590	0.80341	1.38348
AT4G12800	0.870809	1.50232
AT4G37550	0.70595	1.58388
AT3G08530	0.0799884	0.499278
AT1G77940	-0.206202	0.697888
AT4G34110	0.441232	0.850743
AT5G52520	0.522417	1.45359
AT1G71860	0.191025	0.747439
AT5G48960	0.462846	1.00468
AT1G79230	0.618442	1.17451
AT3G10850	0.615368	1.1256
AT3G47370	0.624408	1.15462
AT3G59870	0.106309	0.770608
AT4G36130	0.467484	0.871712
AT1G08830	0.310575	1.16632
AT3G48870	0.260059	0.521307
AT3G18000	-0.21351	0.625227
AT5G14200	0.561892	1.15361
AT1G07320	0.781399	1.31696
AT4G16690	0.136006	0.463117
AT5G04600	-0.141387	0.897931
AT5G08180	-0.0975824	0.621314
AT5G36230	-0.0342311	0.72549
AT4G01800	0.860125	1.52376
AT2G17980	-0.248361	0.459316
AT1G21080	-0.128252	0.41966
AT2G39780	-0.076355	0.285748
AT5G42890	-0.592035	1.43454
AT1G76450	-0.171838	1.09759
AT4G13660	0.697161	1.28935
AT1G49600	0.705098	1.28557
AT1G44835	-0.26202	0.576081
AT3G09260	0.621782	1.31308
AT4G13780	0.600142	1.14872
AT4G01940	0.216493	0.759431
AT5G41670	-0.197288	0.669621
AT5G27470	0.73667	1.31098
AT5G28020	-0.204413	0.797341
AT3G04920	0.298451	1.00414
AT2G18230	0.739608	1.44225
AT2G38700	-0.399137	0.813741
AT2G04690	0.629691	1.24905
AT5G60980	0.0255698	0.150381
AT5G06060	0.698983	1.3333
AT1G77330	-0.702824	1.29653
AT2G22170	0.55218	0.943816
AT1G51110	0.942351	1.80082
AT4G38510	-0.374818	1.04126
AT1G20620	0.7716	1.44685
AT2G37620	0.827885	1.54071
AT3G07670	0.280475	0.577618
AT5G45620	-0.0980702	0.283407
P13645	0.882752	1.733
AT3G23830	-0.213733	0.720213
AT5G66390	0.120672	0.803057
AT4G27585	0.593477	1.1494
AT5G05000	0.101225	0.275538
AT1G52510	0.302928	0.597734
AT5G02740	0.683638	1.33715
AT1G79010	-0.0307601	0.774228
AT4G34050	-0.414327	0.99679
AT1G53580	-0.505153	0.999263
AT2G42130b	-0.280511	0.492396
AT2G29700	0.27886	0.431713
AT5G50960	-0.105279	0.280499
AT1G63970	0.398684	0.778279
AT1G52670	0.78884	1.3139
AT2G35605	0.929218	1.68594
AT4G28660	0.0773921	0.289834
AT1G02280	0.841792	1.48034
AT4G37870	-0.228134	0.599904
AT4G38680	0.274719	0.492893
AT1G36280	-0.28401	0.802258
AT4G10320	0.141825	0.262157
AT5G57655	0.0529896	0.391183
AT2G37690	0.13652	0.458689
AT3G15190	0.457928	1.18789
AT5G60360	0.777354	1.40332
AT1G54290	0.777988	1.35143
AT3G51510	0.628222	1.12546
AT5G59890	0.891455	1.68068
AT5G17170	-0.139916	0.649003
AT4G15400	-0.484151	1.32583
AT1G72730	0.706022	1.42312
AT2G47640	-0.152008	0.440252
AT2G24060	0.699905	1.29105
AT3G47810	0.148721	0.499804
AT5G66760	0.226726	0.991085
AT3G14110	0.774613	1.37818
AT4G14110	-0.111972	0.29408
AT3G47470	0.705895	1.28436
AT5G15610	0.548465	0.910198
AT5G01600	-0.0107553	0.884302
AT5G39320	-0.340539	0.650746
AT5G45680	0.471148	0.981126
AT5G03650	0.0599306	0.224785
ATCG00650	0.538932	1.12923
AT3G06300	-0.634134	1.28131
AT1G14620	-0.215743	0.647628
AT5G62530	0.278734	1.19455
AT3G20370	-0.626983	1.05311
AT5G41970	0.472123	1.11893
AT2G27860	-0.0769977	0.559529
AT1G66130	-0.232301	0.636553
AT4G37925	0.488717	0.914823
AT5G26290	0.0294839	0.536268
AT1G24100	0.22868	0.669913
AT2G18020	0.449567	0.800706
AT5G20070	0.540735	0.90151
AT2G01290	0.110646	0.492156
AT3G46830	0.097695	0.756072
AT5G18170	0.479387	1.02424
AT3G03640	-0.0404508	0.420674
AT1G77710	0.363564	0.626114
AT4G22214	-0.0600901	0.382278
AT3G02520	0.577988	1.02409
AT5G10730	0.0640461	0.415055
AT4G29130	-0.0654384	0.766624
AT3G28900	0.307207	0.837851
AT5G38410	-0.785822	1.5196
AT2G32180	0.24858	0.973629
AT4G35310	0.549033	0.955887
AT2G04842	0.860116	1.57099
AT1G59610	0.435178	0.717078
AT3G11710	0.256583	0.953946
AT4G09570	0.0235943	0.419446
AT3G46440	-0.240175	0.446401
AT1G22270	-0.111164	0.280678
AT2G27720	-0.224156	0.446999
AT5G50200	0.0292875	0.529927
P35527	0.540394	0.910459
AT4G22890	0.838758	1.5349
AT5G41040	0.00744033	0.281601
AT5G46420	0.786461	1.38586
AT3G45640	-0.251636	0.526915
AT4G15000	-0.492869	1.29914
AT1G31812	0.0457026	0.775397
ATCG00730	0.748353	1.35874
AT1G74050	0.799347	1.39159
AT4G18440	0.449269	0.701831
AT5G40810	0.0963864	0.736465
AT5G49810	-0.419668	0.791793
AT1G21750	0.236721	0.422029
AT4G15510	0.815275	1.50062
AT5G17560	-0.259419	0.465648
AT1G10670	0.796193	1.3454
AT5G26710	-0.286844	0.802684
AT3G20380	0.474128	0.843371
AT5G25754	-0.241741	0.508546
AT1G76680	-0.795754	1.58027
AT1G45000	-0.796557	1.75629
AT2G40600	0.622735	1.18053
AT3G01280	-0.109912	0.286964
AT2G38730	0.00381284	0.423109
AT2G32520	-0.665273	1.39783
AT3G19130	0.0987528	0.597227
AT4G11290	0.562415	1.18743
AT4G31180	0.0235844	0.483748
AT3G53180	-0.115954	0.295444
AT2G26740	-0.809818	1.68722
AT5G55070	-0.167377	0.339878
AT2G44790	-0.0287743	0.717226
AT5G25880	-0.299745	0.732723
AT1G17190	-0.0491118	0.282084
AT5G56600	-0.272046	0.468574
AT3G57090	0.524685	1.35907
AT1G23800	0.111229	0.589115
AT4G29010	0.889102	1.61549
AT5G19440	-0.291342	0.492962
AT1G54780	0.566495	1.06944
AT3G04870	0.147634	0.660417
AT5G17310	0.701794	1.30356
AT1G20010	0.0831622	0.433073
AT2G10940	-0.0167171	0.201118
AT5G20250	-0.165503	0.410803
AT4G34555	-0.217774	0.359125
AT1G60680	-0.0130967	0.373094
AT1G21720	-0.57055	1.52957
AT1G01050	0.827692	1.51469
AT5G45280	0.625628	1.22806
AT1G44575	-0.0380161	0.544773
AT4G17870	-0.107719	0.273586
AT5G13650	0.850784	1.43981
AT4G22380	0.326052	0.591427
AT4G26500	0.713285	1.34871
AT3G04760	0.0890705	0.121135
AT4G34490	0.134577	0.547115
AT2G23070	-0.292987	0.815066
AT1G25490	0.694414	1.29274
AT1G67700	0.327605	0.656162
AT5G43600	0.253659	0.936892
AT4G29120	0.510865	1.06468
AT5G63400	0.0891532	0.313562
AT5G51830	-0.013409	0.31535
AT1G17050	0.620176	1.09874
AT1G09760	-0.0510258	0.590926
AT5G58260	0.79778	1.44553
AT1G64440	-0.607544	1.34093
AT4G02080	-0.84769	1.63259
AT1G25350	-0.544555	0.874664
AT2G42910	-0.121826	0.480134
AT1G16700	0.721081	1.33534
AT5G47720	0.368072	0.817023
AT1G01080	0.29442	0.603219
AT5G47890	0.0707754	0.840331
AT5G22630	0.770255	1.33573
AT1G16460	-0.0139897	0.381265
AT5G19820	-0.400932	0.889607
AT3G23800	0.0403635	0.63436
AT5G20570	0.0904813	0.655532
AT5G04900	-0.806667	1.68477
AT1G18450	0.0159116	0.269652
AT1G70820	-0.00540165	0.494619
AT5G63220	0.261264	0.591059
AT4G26555	0.683597	1.26512
AT3G29410	0.27185	0.698012
AT4G00740	-0.0636962	0.250692
AT1G26850	-0.788179	1.45601
AT1G66280	0.640368	1.13934
AT2G22480	-0.420298	1.40657
AT1G80410	0.681842	1.13672
AT4G07820	-0.0939423	0.215693
AT3G20630	-0.184556	0.460267
AT1G30110	0.0132021	0.270804
AT2G17630	-0.49256	1.22514
AT1G71697	-0.0404976	0.677337
AT1G74090	-0.353422	0.829721
AT2G43100	0.331702	0.673039
AT1G24050	0.70787	1.16779
AT4G20850	-0.00981735	0.287551
AT5G06600	-0.09041	0.276788
AT4G18040	-0.104073	0.288096
AT2G30050	0.32214	0.740074
AT3G13300	0.642746	1.2051
AT3G26460	-0.555657	1.06753
AT5G16050	0.517579	1.00983
AT2G42810	-0.36879	0.871924
AT5G28850	0.0977979	0.665656
AT3G20670	-0.184646	0.755387
AT3G10410	-0.157918	0.705758
AT3G01520	-0.108967	0.284792
AT5G24020	-0.867061	1.78139
AT3G15450	0.103218	0.367095
AT1G74100	-0.267028	0.823083
AT4G14160	-0.260568	0.447219
AT5G53460	0.218858	0.481213
AT2G39420	-0.0816623	0.282636
AT4G24770	-0.805966	1.68964
AT5G28050	0.75497	1.36321
AT3G27430	0.165467	0.408235
AT3G56310	0.661401	1.21255
AT3G60190	-0.834939	1.65772
AT3G52140	0.705449	1.29366
AT4G36430	0.0369767	0.268277
AT1G11870	0.584993	1.10928
AT3G42170	0.36025	0.727521
AT5G57290	0.21592	0.425237
AT4G08950	0.333609	0.561816
AT3G16640	-0.121941	0.326434
AT4G28510	0.017452	0.290888
AT4G19760	0.0111285	0.418517
AT3G62120	-0.532821	0.967306
AT1G08880	0.278091	0.568243
AT2G47450	0.820609	1.46544
AT4G19006	0.319527	0.787541
AT1G66530	0.790916	1.39761
AT4G38220	-0.206749	0.463985
AT3G18820	-0.610672	1.17752
AT3G25520	0.268871	0.452034
AT1G14810	0.693146	1.21756
AT1G20630	0.392861	0.919064
AT4G20960	-0.0783639	0.552244
AT1G37130	0.389049	0.763977
AT1G71220	-0.0131643	0.41251
AT3G05420	-0.338104	0.857449
AT3G61050	0.449682	1.02804
AT1G77090	0.444722	1.15146
AT5G03350	0.459859	1.2358
AT4G31480	0.224784	1.09635
AT3G11830	-0.828844	1.68648
AT1G80460	0.624307	1.08613
ATCG00670	0.706459	1.31501
AT3G53420	0.71921	1.24061
AT5G28060	0.00453979	0.0898698
AT1G28680	0.177882	0.568791
AT5G16715	0.852674	1.54274
AT5G63680	-0.249071	0.827208
AT5G60160	-0.665506	1.46377
AT2G17130	0.106369	0.617828
AT4G35100	0.604928	1.01277
AT2G30260	0.530422	1.27972
AT4G19410	0.757995	1.38748
AT3G27360	0.44275	0.853202
AT5G53120	0.426809	0.696981
AT4G30010	0.0900827	0.758724
AT5G64140	0.644449	1.2044
AT2G02500	0.525198	0.986319
AT3G56490	0.309743	0.661149
AT5G21060	-0.0332082	0.625469
AT1G62020	-0.832618	1.67764
AT5G12470	0.290024	0.849715
AT1G31070	-0.0911696	0.297041
AT1G74020	0.0477299	0.474865
AT1G58290	-0.34262	0.638852
AT1G49820	-0.232574	0.432458
AT5G09900	0.756357	1.36194
AT3G61440	-0.640356	1.32934
AT1G09430	0.343279	0.799229
AT5G01210	-0.0198568	0.389644
AT4G16720	0.128764	0.414712
AT5G63380	-0.113854	0.28746
AT1G27090	0.744311	1.33384
AT1G79750	0.0269939	0.423405
AT1G10960	0.401929	0.777175
ATCG00905	-0.609608	1.45014
AT2G35010	0.352174	0.669685
AT1G60780	-0.81982	1.61464
AT1G79930	0.0190789	0.420888
AT5G26260	0.0386381	0.668557
AT5G58060	0.697849	1.28645
AT3G09740	-0.537074	0.97568
AT5G19860	0.0349698	0.409774
AT1G73060	0.818354	1.50924
AT3G25780	-0.059884	0.536292
AT3G10860	0.330977	0.678474
AT5G58240	0.839749	1.45567
AT5G27410	-0.118482	0.30643
AT2G35490	0.821836	1.49518
AT3G01120	0.735885	1.31143
AT4G27320	0.0693095	0.710491
AT4G21960	-0.067867	0.211465
AT1G08520	0.689957	1.14393
AT5G61020	-0.780029	1.65862
AT1G52400	0.238531	0.657575
AT3G18060	0.119571	0.596698
AT3G47040	0.132914	0.877843
AT4G29480	0.0287269	0.650365
AT5G09590	0.030047	0.351178
AT4G20440	-0.0745952	0.357044
AT3G26710	-0.287766	0.763388
AT1G66260	-0.0939059	0.346227
AT2G04700	0.673571	1.27849
AT5G50810	-0.813792	1.67785
AT5G66420	0.716072	1.31745
AT5G11810	0.701653	1.29413
AT5G16880	-0.846235	1.59292
AT5G52440	0.710374	1.2988
AT3G05350	0.569161	1.12044
AT3G19390	0.502515	0.95594
AT5G43330	0.691142	1.2787
AT1G78150	0.761493	1.38615
AT2G40890	-0.706943	1.48146
AT3G04120	-0.679834	1.5081
AT3G47800	0.286615	0.687261
AT1G14410	0.151724	0.632023
AT2G33380	0.728707	1.32505
AT5G27670	0.505908	0.975277
AT3G54470	0.0353485	0.497121
AT3G28950	-0.00569163	0.142444
AT5G16450	-0.163018	0.531393
AT3G17770	0.0717867	0.634366
AT5G16070	0.547016	1.10643
AT2G35390	0.416999	1.0008
AT1G02690	-0.0237993	0.406091
AT4G38740	-0.0324991	0.239603
AT4G16210	-0.793647	1.6086
AT1G14220	0.0904797	0.65553
AT5G38830	0.525725	0.992319
AT3G44340	0.139575	0.218118
AT2G40300	-0.0990225	0.375252
AT3G61990	-0.134124	0.306072
AT1G75280	0.0618527	0.686745
AT3G44330	-0.0425907	0.552448
AT1G27030	0.44769	1.09951
AT3G17465	-0.0111283	0.377112
AT4G04950	-0.609869	1.36057
AT1G49970	0.724417	1.31489
AT4G34180	-0.719883	1.46692
AT2G32230	0.42811	0.933819
AT4G26750	-0.126122	0.518265
AT2G43940	-0.180748	0.477444
AT1G09010	-0.828603	1.6382
AT3G58990	0.770428	1.36365
AT2G29490	0.040305	0.52279
AT1G16920	-0.772454	1.54756
AT3G15640	-0.0774677	0.291596
AT2G29290	0.0911527	0.51523
AT4G24690	0.0238626	0.417711
P60712	0.697195	1.2851
AT5G20920	0.706311	1.25616
AT5G57960	0.0365933	0.434888
AT4G24820	0.0439704	0.436942
AT3G46040	0.121887	0.248994
AT2G35840	-0.8527	1.70767
AT1G30530	0.0516822	0.104128
AT5G36210	0.015048	0.415055
AT3G61240	0.0892687	0.647324
AT1G64400	0.0873254	0.492551
AT3G43190	-0.216183	0.854571
AT1G17860	-0.111722	0.295604
AT1G31800	0.056066	0.505619
AT2G18110	0.756711	1.39981
AT4G19710	0.680718	1.24923
ATCG00580	-0.123298	0.318414
AT2G40660	0.668959	1.28832
AT4G16190	0.0322912	0.436791
AT2G05710	-0.450832	0.922326
AT4G39280	-0.0180323	0.477469
AT2G06850	0.676465	1.27284
AT5G43010	0.0546348	0.734928
AT4G10520	0.139654	0.893331
AT1G75040	0.731526	1.33622
AT1G80770	-0.171972	0.38694
AT3G26760	-0.799084	1.70622
AT3G12500	0.0747651	0.665685
AT5G36890	0.206832	0.720634
AT5G51820	0.70373	1.29385
AT5G02780	-0.776093	1.61154
AT5G14030	-0.230247	0.475022
AT4G31790	-0.807999	1.69328
AT4G36195	-0.0813586	0.257471
ENSEMBL:ENSBTAP00000016242	0.470194	0.918041
AT4G39520	0.122568	0.791317
AT1G52730	-0.736549	1.57314
AT3G15290	-0.814958	1.70275
AT4G39090	-0.740177	1.55537
AT1G70810	0.0722376	0.428062
AT4G21150	0.443609	0.909924
AT5G13520	-0.78464	1.64714
AT5G57490	0.698051	1.28733
AT3G51870	-0.804486	1.67232
AT1G18980	0.132101	1.03139
