# Supplementary material for: Light Quality Modulates Plant Cold Response and Freezing Tolerance
Source: Front Plant Sci. 2022 Jun 9;13:887103. doi: 10.3389/fpls.2022.887103 (PMC9221075; doi:10.3389/fpls.2022.887103)
Supplement: Supplementary file 8 [file Table_6.XLSX]

## Sheet: S7
Supplementary material S8. Polymorphism in the genes ivolved in cold perception, light signaling and cytokinin biosynthesis and signaling. Polymorphism was mined in selected Arabidopsis thaliana accessions using Polymorph 1001 online tool (https://tools.1001genomes.org/polymorph/). Only modifications with high impact on the gene function were indicated. The effect type of modification is noted in…
gene	AGI code	Ts-1	Col-0	RRS-7	RRS-10	Ws-0	Ws-2	Tamm-2
CBF1	At4g25490	DEL [frameshift variant]	x	x	x	x	x	x
CBF2	At4g25470	x	x	x	x	x	x	x
CBF3	At4g25480	x	x	x	x	x	x	x
PHYA	At1g09570	x	x	x	x	x	x	x
PHYB	At2g18790	x	x	x	x	x	x	x
PHYC	At5g35840	x	x	x	x	x	x	x
PHYD	At4g16250	x	x	SNP [stop gained]	DEL [frameshift variant]	SNP [stop gained]	x	SNP [stop gained]
PHYE	At4g18130	x	x	x	x	x	x	x
CRY1	At4g08920	x	x	x	x	x	x	x
CRY2	At1g04400	x	x	x	x	SNP [stop gained]	x	x
PHOT1	At3g45780	x	x	x	x	x	x	x
PHOT2	At1g10430	x	x	x	x	x	x	x
ZTL	At5g57360	x	x	x	x	x	x	x
PIF3	At1g09530	x	x	x	x	x	x	SNP [splice donor variant]
PIF4	At2g43010	x	x	x	x	x	x	x
PIF5	At3g59060	x	x	x	x	x	x	x
AHK2	At5g35750	x	x	x	x	x	x	x
AHK4	At2g01830	x	x	x	x	x	x	x
AHK3	At1g27320	x	x	x	x	x	x	x
CRF1	At4g11140.1	x	x	x	x	x	x	x
CRF2	At4g23750.1	x	x	x	x	x	x	x
CRF3	At5g53290.1	x	x	x	x	x	x	x
CRF4	At4g27950.1	x	x	x	x	x	x	x
CRF5	At2g46310.1	x	x	x	x	x	x	x
IPT1	At1g68460	x	x	x	x	x	x	x
IPT2	At2g27760	SNP [stop lost]	x	x	x	x	x	x
IPT3	At3g63110	x	x	x	x	x	x	x
IPT4	At4g24650	SNP [stop gained]	x	x	x	SNP [stop gained]	x	x
IPT5	At5g19040	x	x	x	x	x	x	x
IPT6	At1g25410	x	x	x	DEL [frameshift variant]	x	x	SNP [stop gained]
IPT7	At3g23630	x	x	x	x	x	x	x
IPT8	At3g19160	x	x	x	x	x	x	x
IPT9	At5g20040	x	x	x	x	x	x	x
CKX1	At2g41510	x	x	x	x	x	x	x
CKX2	At2g19500	x	x	x	x	x	x	x
CKX3	At5g56970	x	x	x	x	x	x	x
CKX4	At4g29740	x	x	x	x	x	x	x
CKX5	At1g75450	x	x	x	x	x	x	x
CKX6	At3g63440	x	x	x	x	x	x	x
CKX7	At5g21482	x	x	x	x	x	x	x
ARR1	At3g16857	x	x	x	x	x	x	x
ARR2	At4g16110	INS [frameshift variant]	x	x	x	x	INS [frameshift variant]	INS [frameshift variant]
ARR10	At4g31920	x	x	x	x	x	x	x
ARR11	At1g67710	x	x	x	x	x	x	x
ARR12	At2g25180	x	x	x	x	x	x	x
ARR13	At2g27070	x	x	x	SNP,INS [splice acceptor and frameshift variant]	x	DEL [frameshift variant]	SNP [splice acceptor variant]
ARR14	At2g01760	x	x	x	x	x	x	x
ARR3	At1g59940	x	x	x	x	x	x	x
ARR4	At1g10470	x	x	x	x	x	x	x
ARR6	At5g62920	x	x	x	x	x	x	x
ARR7	At1g19050	x	x	x	x	x	x	x
ARR8	At2g41310	x	x	x	x	x	x	x
ARR9	At3g57040	x	x	x	x	x	x	x
